# Supplementary material for: Iridates from the molecular side
Source: Nat Commun. 2016 Jul 20;7:12195. doi: 10.1038/ncomms12195 (PMC4961767; doi:10.1038/ncomms12195)
Supplement: Supplementary Data 1 — Cif file for compound 1 [file ncomms12195-s2.cif]

data_mo_d8v068_0m
_audit_creation_date              2015-10-18
_audit_creation_method
;
Olex2 1.2
(compiled 2014.06.27 svn.r2953 for OlexSys, GUI svn.r4855)
;
_shelxl_version_number            2013-3
_publ_contact_author_address      ?
_publ_contact_author_email        ?
_publ_contact_author_name         ''
_publ_contact_author_phone        ?
_publ_section_references
;
Dolomanov, O.V., Bourhis, L.J., Gildea, R.J, Howard, J.A.K. & Puschmann, H.
 (2009), J. Appl. Cryst. 42, 339-341.
;
_chemical_name_common             ?
_chemical_name_systematic
;
 ?
;
_chemical_formula_moiety          'F6 Ir, 2(C24 H20 P), 2(H2 O)'
_chemical_formula_sum             'C48 H44 F6 Ir O2 P2'
_chemical_formula_weight          1020.97
_chemical_melting_point           ?
loop_
  _atom_type_symbol
  _atom_type_description
  _atom_type_scat_dispersion_real
  _atom_type_scat_dispersion_imag
  _atom_type_scat_source
 'C' 'C' 0.0033 0.0016 'International Tables Vol C Tables 4.2.6.8 and 6.1.1.4'
 'H' 'H' 0.0000 0.0000 'International Tables Vol C Tables 4.2.6.8 and 6.1.1.4'
 'F' 'F' 0.0171 0.0103 'International Tables Vol C Tables 4.2.6.8 and 6.1.1.4'
 'Ir' 'Ir' -1.4442 7.9887
 'International Tables Vol C Tables 4.2.6.8 and 6.1.1.4'
 'O' 'O' 0.0106 0.0060 'International Tables Vol C Tables 4.2.6.8 and 6.1.1.4'
 'P' 'P' 0.1023 0.0942 'International Tables Vol C Tables 4.2.6.8 and 6.1.1.4'

_shelx_space_group_comment
;
The symmetry employed for this shelxl refinement is uniquely defined
by the following loop, which should always be used as a source of
symmetry information in preference to the above space-group names.
They are only intended as comments.
;
_space_group_crystal_system       'triclinic'
_space_group_IT_number            2
_space_group_name_H-M_alt         'P -1'
_space_group_name_Hall            '-P 1'
loop_
  _space_group_symop_operation_xyz
 'x, y, z'
 '-x, -y, -z'

_cell_length_a                    9.9800(4)
_cell_length_b                    10.9599(4)
_cell_length_c                    21.0009(8)
_cell_angle_alpha                 75.7290(10)
_cell_angle_beta                  78.0040(10)
_cell_angle_gamma                 71.3920(10)
_cell_volume                      2088.84(14)
_cell_formula_units_Z             2
_cell_measurement_reflns_used     9338
_cell_measurement_temperature     122(2)
_cell_measurement_theta_max       33.206
_cell_measurement_theta_min       2.524
_shelx_estimated_absorpt_T_max    0.609
_shelx_estimated_absorpt_T_min    0.372
_exptl_absorpt_coefficient_mu     3.339
_exptl_absorpt_correction_T_max   0.7204
_exptl_absorpt_correction_T_min   0.4607
_exptl_absorpt_correction_type    multi-scan
_exptl_absorpt_process_details
;
SADABS-2012/1 (Bruker,2012) was used for absorption correction.
wR2(int) was 0.1078 before and 0.0563 after correction.
The Ratio of minimum to maximum transmission is 0.6395.
The \l/2 correction factor is 0.0000.
;
_exptl_crystal_colour             'colourless'
_exptl_crystal_density_diffrn     1.623
_exptl_crystal_density_meas       .
_exptl_crystal_density_method     ?
_exptl_crystal_description        'prism'
_exptl_crystal_F_000              1018
_exptl_crystal_size_max           0.369
_exptl_crystal_size_mid           0.171
_exptl_crystal_size_min           0.165
_exptl_special_details
;
 ?
;
_exptl_transmission_factor_max    ?
_exptl_transmission_factor_min    ?
_diffrn_reflns_av_R_equivalents   0.0482
_diffrn_reflns_av_unetI/netI      0.0251
_diffrn_reflns_Laue_measured_fraction_full 0.998
_diffrn_reflns_Laue_measured_fraction_max 0.999
_diffrn_reflns_limit_h_max        15
_diffrn_reflns_limit_h_min        -15
_diffrn_reflns_limit_k_max        16
_diffrn_reflns_limit_k_min        -16
_diffrn_reflns_limit_l_max        32
_diffrn_reflns_limit_l_min        -32
_diffrn_reflns_number             140898
_diffrn_reflns_point_group_measured_fraction_full 0.998
_diffrn_reflns_point_group_measured_fraction_max 0.999
_diffrn_reflns_theta_full         26.000
_diffrn_reflns_theta_max          33.246
_diffrn_reflns_theta_min          2.175
_diffrn_ambient_temperature       122.15
_diffrn_detector_area_resol_mean  ?
_diffrn_measured_fraction_theta_full 0.998
_diffrn_measured_fraction_theta_max 0.999
_diffrn_measurement_device_type   'Bruker APEX-II CCD'
_diffrn_measurement_method        '\f and \w scans'
_diffrn_radiation_monochromator   'graphite'
_diffrn_radiation_type            MoK\a
_diffrn_radiation_wavelength      0.71073
_diffrn_source                    ?
_diffrn_standards_number          0
_reflns_Friedel_coverage          0.000
_reflns_Friedel_fraction_full     .
_reflns_Friedel_fraction_max      .
_reflns_number_gt                 14866
_reflns_number_total              16060
_reflns_special_details
;
 Reflections were merged by SHELXL according to the crystal
 class for the calculation of statistics and refinement.
 
 _reflns_Friedel_fraction is defined as the number of unique
 Friedel pairs measured divided by the number that would be
 possible theoretically, ignoring centric projections and
 systematic absences.
;
_reflns_threshold_expression      'I > 2\s(I)'
_computing_cell_refinement        ?
_computing_data_collection        ?
_computing_data_reduction         ?
_computing_molecular_graphics     'Olex2 (Dolomanov et al., 2009)'
_computing_publication_material   'Olex2 (Dolomanov et al., 2009)'
_computing_structure_refinement   'ShelXL (Sheldrick, 2015)'
_computing_structure_solution     'olex2.solve (Bourhis et al., 2015)'
_refine_diff_density_max          1.883
_refine_diff_density_min          -0.533
_refine_diff_density_rms          0.096
_refine_ls_extinction_coef        .
_refine_ls_extinction_method      none
_refine_ls_goodness_of_fit_ref    1.063
_refine_ls_hydrogen_treatment     mixed
_refine_ls_matrix_type            full
_refine_ls_number_parameters      548
_refine_ls_number_reflns          16060
_refine_ls_number_restraints      0
_refine_ls_R_factor_all           0.0230
_refine_ls_R_factor_gt            0.0187
_refine_ls_restrained_S_all       1.063
_refine_ls_shift/su_max           0.004
_refine_ls_shift/su_mean          0.000
_refine_ls_structure_factor_coef  Fsqd
_refine_ls_weighting_details
'w=1/[\s^2^(Fo^2^)+(0.0207P)^2^+0.2253P] where P=(Fo^2^+2Fc^2^)/3'
_refine_ls_weighting_scheme       calc
_refine_ls_wR_factor_gt           0.0409
_refine_ls_wR_factor_ref          0.0419
_refine_special_details
;
 ?
;
_olex2_refinement_description
;
1. Others
 Fixed Uiso: H36(0.02) H3(0.023) H24(0.023) H5(0.023) H20(0.019) H21(0.026)
 H22(0.027) H33(0.027) H41(0.029) H40(0.03) H42(0.021) H34(0.027) H6(0.018)
 H35(0.025) H8(0.028) H38(0.02) H4(0.025) H2(0.019) H26(0.023) H32(0.022)
 H23(0.027) H12(0.022) H39(0.026) H28(0.034) H48(0.021) H16(0.021) H9(0.035)
 H11(0.03) H47(0.031) H27(0.029) H30(0.023) H18(0.022) H44(0.027) H46(0.037)
 H17(0.023) H14(0.02) H10(0.032) H45(0.036) H15(0.023) H29(0.033)
 Fixed X: H36(0.4059) H3(0.7511) H24(0.1952) H5(0.9494) H20(0.5937)
 H21(0.5353) H22(0.3111) H33(0.8272) H41(0.1969) H40(0.003) H42(0.4297)
 H34(0.6717) H6(0.7297) H35(0.4601) H8(0.2971) H38(0.272) H4(0.9601) H2(0.5297)
 H26(0.7926) H32(0.7729) H23(0.1403) H12(0.265) H39(0.0398) H28(0.6336)
 H48(0.7252) H16(0.4597) H9(0.1201) H11(0.0867) H47(0.8796) H27(0.8278)
 H30(0.3638) H18(0.2521) H44(0.6646) H46(0.9242) H17(0.2577) H14(0.6457)
 H10(0.0179) H45(0.8204) H15(0.6528) H29(0.4025)
 Fixed Y: H36(0.4591) H3(0.6771) H24(0.8243) H5(0.6264) H20(0.5706)
 H21(0.4413) H22(0.5046) H33(0.3148) H41(0.3175) H40(0.3684) H42(0.2453)
 H34(0.5234) H6(0.7108) H35(0.5943) H8(0.6553) H38(0.293) H4(0.6156) H2(0.7581)
 H26(-0.0201) H32(0.177) H23(0.6956) H12(1.0449) H39(0.3607) H28(-0.2827)
 H48(0.3585) H16(1.2931) H9(0.6855) H11(1.0739) H47(0.3514) H27(-0.2209)
 H30(0.0559) H18(1.0168) H44(0.0126) H46(0.1765) H17(1.2197) H14(0.9661)
 H10(0.8943) H45(0.0063) H15(1.1672) H29(-0.147)
 Fixed Z: H36(0.099) H3(0.5924) H24(0.3763) H5(0.4076) H20(0.3831) H21(0.3256)
 H22(0.2914) H33(0.1951) H41(-0.0743) H40(0.0082) H42(-0.0479) H34(0.2011)
 H6(0.3672) H35(0.1548) H8(0.522) H38(0.1423) H4(0.519) H2(0.5534) H26(0.0997)
 H32(0.1413) H23(0.3173) H12(0.4803) H39(0.1155) H28(0.2412) H48(-0.0077)
 H16(0.2608) H9(0.6139) H11(0.5721) H47(-0.1084) H27(0.1743) H30(0.1586)
 H18(0.3424) H44(-0.015) H46(-0.1616) H17(0.2751) H14(0.387) H10(0.639) H45(-
 0.1149) H15(0.317) H29(0.2321)
;
_atom_sites_solution_hydrogens    mixed
_atom_sites_solution_primary      ?
_atom_sites_solution_secondary    ?
loop_
  _atom_site_label
  _atom_site_type_symbol
  _atom_site_fract_x
  _atom_site_fract_y
  _atom_site_fract_z
  _atom_site_U_iso_or_equiv
  _atom_site_adp_type
  _atom_site_occupancy
  _atom_site_site_symmetry_order
  _atom_site_calc_flag
  _atom_site_refinement_flags_posn
  _atom_site_refinement_flags_adp
  _atom_site_refinement_flags_occupancy
  _atom_site_disorder_assembly
  _atom_site_disorder_group
 Ir1 Ir -0.00336(2) 0.48954(2) 0.25627(2) 0.00912(2) Uani 1 1 d . . . . .
 P1 P 0.44076(3) 0.81762(3) 0.42563(2) 0.01018(5) Uani 1 1 d . . . . .
 P2 P 0.55080(3) 0.19845(3) 0.07127(2) 0.01026(5) Uani 1 1 d . . . . .
 F2 F 0.01031(9) 0.31012(7) 0.25277(4) 0.01772(15) Uani 1 1 d . . . . .
 F3 F 0.05711(9) 0.43111(8) 0.34291(4) 0.01726(15) Uani 1 1 d . . . . .
 F5 F -0.06421(8) 0.54948(7) 0.16937(4) 0.01541(15) Uani 1 1 d . . . . .
 F1 F -0.01864(9) 0.66970(7) 0.25997(4) 0.01913(16) Uani 1 1 d . . . . .
 F6 F 0.19368(8) 0.46128(8) 0.21540(4) 0.01653(15) Uani 1 1 d . . . . .
 F4 F -0.20062(8) 0.51734(8) 0.29673(4) 0.01912(16) Uani 1 1 d . . . . .
 C37 C 0.37350(13) 0.26068(12) 0.04993(6) 0.0122(2) Uani 1 1 d . . . . .
 O2 O 0.89563(15) 0.92049(13) 0.27610(7) 0.0331(3) Uani 1 1 d . . . . .
 O1 O 0.11307(15) 0.05380(14) 0.23202(7) 0.0349(3) Uani 1 1 d . . . . .
 C25 C 0.57427(14) 0.03831(12) 0.12278(6) 0.0133(2) Uani 1 1 d . . . . .
 C13 C 0.44823(13) 0.97132(12) 0.37145(6) 0.0120(2) Uani 1 1 d . . . . .
 C36 C 0.49116(15) 0.42952(13) 0.11859(6) 0.0166(2) Uani 1 1 d . . . . .
 H36 H 0.4059 0.4591 0.0990 0.020 Uiso 1 1 calc R . . . .
 C7 C 0.29880(13) 0.84734(12) 0.49291(6) 0.0134(2) Uani 1 1 d . . . . .
 C3 C 0.74617(15) 0.68437(13) 0.54687(7) 0.0192(3) Uani 1 1 d . . . . .
 H3 H 0.7511 0.6771 0.5924 0.023 Uiso 1 1 calc R . . . .
 C24 C 0.26497(15) 0.74746(14) 0.36526(7) 0.0191(3) Uani 1 1 d . . . . .
 H24 H 0.1952 0.8243 0.3763 0.023 Uiso 1 1 calc R . . . .
 C5 C 0.86419(14) 0.65474(14) 0.43673(7) 0.0189(3) Uani 1 1 d . . . . .
 H5 H 0.9494 0.6264 0.4076 0.023 Uiso 1 1 calc R . . . .
 C20 C 0.50195(14) 0.59646(13) 0.36961(6) 0.0155(2) Uani 1 1 d . . . . .
 H20 H 0.5937 0.5706 0.3831 0.019 Uiso 1 1 calc R . . . .
 C31 C 0.58447(13) 0.30520(12) 0.11468(6) 0.0128(2) Uani 1 1 d . . . . .
 C21 C 0.46696(16) 0.51982(14) 0.33539(7) 0.0216(3) Uani 1 1 d . . . . .
 H21 H 0.5353 0.4413 0.3256 0.026 Uiso 1 1 calc R . . . .
 C22 C 0.33346(16) 0.55678(15) 0.31542(7) 0.0225(3) Uani 1 1 d . . . . .
 H22 H 0.3111 0.5046 0.2914 0.027 Uiso 1 1 calc R . . . .
 C33 C 0.74173(16) 0.34374(15) 0.17569(7) 0.0222(3) Uani 1 1 d . . . . .
 H33 H 0.8272 0.3148 0.1951 0.027 Uiso 1 1 calc R . . . .
 C41 C 0.21266(16) 0.31059(15) -0.03033(7) 0.0238(3) Uani 1 1 d . . . . .
 H41 H 0.1969 0.3175 -0.0743 0.029 Uiso 1 1 calc R . . . .
 C40 C 0.09752(16) 0.34247(15) 0.01860(8) 0.0246(3) Uani 1 1 d . . . . .
 H40 H 0.0030 0.3684 0.0082 0.030 Uiso 1 1 calc R . . . .
 C43 C 0.67867(13) 0.18707(13) -0.00235(6) 0.0142(2) Uani 1 1 d . . . . .
 C42 C 0.35076(15) 0.26863(13) -0.01477(6) 0.0175(2) Uani 1 1 d . . . . .
 H42 H 0.4297 0.2453 -0.0479 0.021 Uiso 1 1 calc R . . . .
 C34 C 0.64923(16) 0.46750(15) 0.17939(7) 0.0227(3) Uani 1 1 d . . . . .
 H34 H 0.6717 0.5234 0.2011 0.027 Uiso 1 1 calc R . . . .
 C6 C 0.73391(14) 0.70391(12) 0.41282(6) 0.0146(2) Uani 1 1 d . . . . .
 H6 H 0.7297 0.7108 0.3672 0.018 Uiso 1 1 calc R . . . .
 C35 C 0.52386(16) 0.50995(14) 0.15146(7) 0.0210(3) Uani 1 1 d . . . . .
 H35 H 0.4601 0.5943 0.1548 0.025 Uiso 1 1 calc R . . . .
 C8 C 0.25504(16) 0.74015(14) 0.53238(7) 0.0235(3) Uani 1 1 d . . . . .
 H8 H 0.2971 0.6553 0.5220 0.028 Uiso 1 1 calc R . . . .
 C19 C 0.40122(13) 0.71167(12) 0.38396(6) 0.0130(2) Uani 1 1 d . . . . .
 C38 C 0.25686(14) 0.29642(13) 0.09859(6) 0.0164(2) Uani 1 1 d . . . . .
 H38 H 0.2720 0.2930 0.1423 0.020 Uiso 1 1 calc R . . . .
 C1 C 0.60837(13) 0.74332(12) 0.45650(6) 0.0117(2) Uani 1 1 d . . . . .
 C4 C 0.87024(15) 0.64688(13) 0.50325(7) 0.0207(3) Uani 1 1 d . . . . .
 H4 H 0.9601 0.6156 0.5190 0.025 Uiso 1 1 calc R . . . .
 C2 C 0.61481(14) 0.73255(12) 0.52372(6) 0.0155(2) Uani 1 1 d . . . . .
 H2 H 0.5297 0.7581 0.5534 0.019 Uiso 1 1 calc R . . . .
 C26 C 0.71324(15) -0.04513(13) 0.12696(7) 0.0191(3) Uani 1 1 d . . . . .
 H26 H 0.7926 -0.0201 0.0997 0.023 Uiso 1 1 calc R . . . .
 C32 C 0.70978(14) 0.26205(14) 0.14361(7) 0.0183(2) Uani 1 1 d . . . . .
 H32 H 0.7729 0.1770 0.1413 0.022 Uiso 1 1 calc R . . . .
 C23 C 0.23212(16) 0.67056(15) 0.33064(7) 0.0226(3) Uani 1 1 d . . . . .
 H23 H 0.1403 0.6956 0.3173 0.027 Uiso 1 1 calc R . . . .
 C12 C 0.23603(14) 0.97193(14) 0.50740(7) 0.0182(2) Uani 1 1 d . . . . .
 H12 H 0.2650 1.0449 0.4803 0.022 Uiso 1 1 calc R . . . .
 C39 C 0.11923(15) 0.33683(14) 0.08266(7) 0.0219(3) Uani 1 1 d . . . . .
 H39 H 0.0398 0.3607 0.1155 0.026 Uiso 1 1 calc R . . . .
 C28 C 0.61855(19) -0.20136(14) 0.21059(7) 0.0280(3) Uani 1 1 d . . . . .
 H28 H 0.6336 -0.2827 0.2412 0.034 Uiso 1 1 calc R . . . .
 C48 C 0.74363(14) 0.28754(13) -0.02969(7) 0.0178(2) Uani 1 1 d . . . . .
 H48 H 0.7252 0.3585 -0.0077 0.021 Uiso 1 1 calc R . . . .
 C16 C 0.45646(15) 1.21159(13) 0.28915(6) 0.0178(2) Uani 1 1 d . . . . .
 H16 H 0.4597 1.2931 0.2608 0.021 Uiso 1 1 calc R . . . .
 C9 C 0.15001(17) 0.75807(17) 0.58681(8) 0.0292(3) Uani 1 1 d . . . . .
 H9 H 0.1201 0.6855 0.6139 0.035 Uiso 1 1 calc R . . . .
 C11 C 0.13036(16) 0.98897(16) 0.56198(7) 0.0246(3) Uani 1 1 d . . . . .
 H11 H 0.0867 1.0739 0.5721 0.030 Uiso 1 1 calc R . . . .
 C47 C 0.83550(16) 0.28316(16) -0.08931(7) 0.0261(3) Uani 1 1 d . . . . .
 H47 H 0.8796 0.3514 -0.1084 0.031 Uiso 1 1 calc R . . . .
 C27 C 0.73388(17) -0.16427(13) 0.17111(7) 0.0244(3) Uani 1 1 d . . . . .
 H27 H 0.8278 -0.2209 0.1743 0.029 Uiso 1 1 calc R . . . .
 C30 C 0.45815(16) 0.00023(13) 0.16180(7) 0.0192(3) Uani 1 1 d . . . . .
 H30 H 0.3638 0.0559 0.1586 0.023 Uiso 1 1 calc R . . . .
 C18 C 0.33323(14) 1.04745(13) 0.33767(7) 0.0185(3) Uani 1 1 d . . . . .
 H18 H 0.2521 1.0168 0.3424 0.022 Uiso 1 1 calc R . . . .
 C44 C 0.70769(15) 0.08150(15) -0.03393(7) 0.0225(3) Uani 1 1 d . . . . .
 H44 H 0.6646 0.0126 -0.0150 0.027 Uiso 1 1 calc R . . . .
 C46 C 0.86223(17) 0.17888(18) -0.12065(7) 0.0306(4) Uani 1 1 d . . . . .
 H46 H 0.9242 0.1765 -0.1616 0.037 Uiso 1 1 calc R . . . .
 C17 C 0.33693(15) 1.16750(13) 0.29726(7) 0.0195(3) Uani 1 1 d . . . . .
 H17 H 0.2577 1.2197 0.2751 0.023 Uiso 1 1 calc R . . . .
 C14 C 0.56740(14) 1.01684(13) 0.36390(6) 0.0164(2) Uani 1 1 d . . . . .
 H14 H 0.6457 0.9661 0.3870 0.020 Uiso 1 1 calc R . . . .
 C10 C 0.08900(16) 0.88224(17) 0.60145(7) 0.0269(3) Uani 1 1 d . . . . .
 H10 H 0.0179 0.8943 0.6390 0.032 Uiso 1 1 calc R . . . .
 C45 C 0.79991(17) 0.07792(18) -0.09317(8) 0.0302(3) Uani 1 1 d . . . . .
 H45 H 0.8204 0.0063 -0.1149 0.036 Uiso 1 1 calc R . . . .
 C15 C 0.57137(15) 1.13663(13) 0.32250(7) 0.0195(3) Uani 1 1 d . . . . .
 H15 H 0.6528 1.1672 0.3170 0.023 Uiso 1 1 calc R . . . .
 C29 C 0.48143(18) -0.12028(14) 0.20553(7) 0.0273(3) Uani 1 1 d . . . . .
 H29 H 0.4025 -0.1470 0.2321 0.033 Uiso 1 1 calc R . . . .
 H2A H 0.920(3) 0.844(2) 0.2708(11) 0.046(7) Uiso 1 1 d . . . . .
 H1A H 0.077(3) 0.130(2) 0.2346(11) 0.042(7) Uiso 1 1 d . . . . .
 H1B H 0.050(3) 0.025(2) 0.2422(10) 0.047(7) Uiso 1 1 d . . . . .
 H2B H 0.818(2) 0.948(2) 0.2685(11) 0.054(8) Uiso 1 1 d . . . . .

loop_
  _atom_site_aniso_label
  _atom_site_aniso_U_11
  _atom_site_aniso_U_22
  _atom_site_aniso_U_33
  _atom_site_aniso_U_23
  _atom_site_aniso_U_13
  _atom_site_aniso_U_12
 Ir1 0.00886(2) 0.00883(2) 0.00989(2) -0.00161(1) -0.00275(1) -0.00207(1)
 P1 0.00956(13) 0.01107(13) 0.00944(12) -0.00149(10) -0.00120(10) -0.00276(11)
 P2 0.01032(14) 0.01085(13) 0.00928(12) -0.00127(10) -0.00147(10) -0.00298(11)
 F2 0.0209(4) 0.0099(3) 0.0241(4) -0.0026(3) -0.0079(3) -0.0043(3)
 F3 0.0190(4) 0.0208(4) 0.0120(3) -0.0005(3) -0.0066(3) -0.0049(3)
 F5 0.0182(4) 0.0155(3) 0.0126(3) -0.0017(3) -0.0067(3) -0.0027(3)
 F1 0.0237(4) 0.0102(3) 0.0262(4) -0.0049(3) -0.0110(3) -0.0028(3)
 F6 0.0106(3) 0.0208(4) 0.0172(3) -0.0033(3) 0.0001(3) -0.0044(3)
 F4 0.0101(4) 0.0267(4) 0.0187(4) -0.0055(3) 0.0004(3) -0.0033(3)
 C37 0.0129(5) 0.0118(5) 0.0125(5) -0.0018(4) -0.0035(4) -0.0034(4)
 O2 0.0277(7) 0.0214(6) 0.0514(8) -0.0177(6) 0.0047(6) -0.0069(5)
 O1 0.0274(7) 0.0262(6) 0.0534(8) -0.0219(6) 0.0093(6) -0.0095(5)
 C25 0.0159(6) 0.0116(5) 0.0120(5) -0.0009(4) -0.0034(4) -0.0035(4)
 C13 0.0112(5) 0.0125(5) 0.0103(5) -0.0014(4) -0.0007(4) -0.0018(4)
 C36 0.0194(6) 0.0143(5) 0.0174(6) -0.0034(5) -0.0043(5) -0.0051(5)
 C7 0.0104(5) 0.0165(5) 0.0123(5) -0.0023(4) -0.0006(4) -0.0032(4)
 C3 0.0239(7) 0.0183(6) 0.0158(5) -0.0024(5) -0.0102(5) -0.0026(5)
 C24 0.0148(6) 0.0195(6) 0.0244(6) -0.0043(5) -0.0060(5) -0.0047(5)
 C5 0.0133(6) 0.0195(6) 0.0228(6) -0.0052(5) -0.0037(5) -0.0015(5)
 C20 0.0137(6) 0.0165(6) 0.0174(5) -0.0057(5) -0.0003(4) -0.0051(5)
 C31 0.0138(6) 0.0150(5) 0.0111(5) -0.0029(4) -0.0018(4) -0.0057(4)
 C21 0.0219(7) 0.0228(7) 0.0248(7) -0.0128(6) 0.0018(5) -0.0097(6)
 C22 0.0261(7) 0.0276(7) 0.0210(6) -0.0082(6) -0.0027(5) -0.0152(6)
 C33 0.0188(7) 0.0316(8) 0.0217(6) -0.0070(6) -0.0048(5) -0.0121(6)
 C41 0.0257(8) 0.0239(7) 0.0240(7) -0.0058(6) -0.0144(6) -0.0020(6)
 C40 0.0176(7) 0.0230(7) 0.0354(8) -0.0092(6) -0.0138(6) 0.0003(5)
 C43 0.0124(6) 0.0180(6) 0.0114(5) -0.0021(4) 0.0006(4) -0.0053(5)
 C42 0.0211(7) 0.0179(6) 0.0131(5) -0.0031(5) -0.0053(5) -0.0030(5)
 C34 0.0269(8) 0.0276(7) 0.0218(6) -0.0091(6) -0.0005(5) -0.0173(6)
 C6 0.0133(6) 0.0159(6) 0.0140(5) -0.0031(4) -0.0019(4) -0.0031(4)
 C35 0.0262(7) 0.0159(6) 0.0235(6) -0.0064(5) -0.0018(5) -0.0084(5)
 C8 0.0247(7) 0.0196(6) 0.0208(6) 0.0008(5) 0.0041(5) -0.0072(6)
 C19 0.0135(6) 0.0149(5) 0.0118(5) -0.0024(4) -0.0016(4) -0.0061(4)
 C38 0.0144(6) 0.0188(6) 0.0161(5) -0.0061(5) -0.0027(4) -0.0025(5)
 C1 0.0122(5) 0.0104(5) 0.0119(5) -0.0006(4) -0.0042(4) -0.0022(4)
 C4 0.0186(7) 0.0163(6) 0.0275(7) -0.0037(5) -0.0122(5) 0.0001(5)
 C2 0.0187(6) 0.0146(5) 0.0125(5) -0.0023(4) -0.0034(4) -0.0034(5)
 C26 0.0175(6) 0.0159(6) 0.0224(6) -0.0028(5) -0.0062(5) -0.0014(5)
 C32 0.0151(6) 0.0218(6) 0.0199(6) -0.0055(5) -0.0050(5) -0.0049(5)
 C23 0.0195(7) 0.0288(7) 0.0254(7) -0.0045(6) -0.0086(5) -0.0121(6)
 C12 0.0155(6) 0.0201(6) 0.0194(6) -0.0064(5) 0.0011(5) -0.0060(5)
 C39 0.0132(6) 0.0234(7) 0.0283(7) -0.0109(6) -0.0022(5) 0.0000(5)
 C28 0.0524(11) 0.0135(6) 0.0157(6) -0.0003(5) -0.0071(6) -0.0062(6)
 C48 0.0167(6) 0.0186(6) 0.0167(6) 0.0008(5) -0.0025(5) -0.0061(5)
 C16 0.0241(7) 0.0123(5) 0.0136(5) -0.0012(4) 0.0000(5) -0.0032(5)
 C9 0.0263(8) 0.0356(9) 0.0203(7) 0.0028(6) 0.0060(6) -0.0134(7)
 C11 0.0188(7) 0.0312(8) 0.0241(7) -0.0136(6) 0.0030(5) -0.0050(6)
 C47 0.0227(7) 0.0335(8) 0.0201(6) 0.0037(6) 0.0008(5) -0.0143(6)
 C27 0.0323(8) 0.0138(6) 0.0250(7) -0.0040(5) -0.0149(6) 0.0034(6)
 C30 0.0230(7) 0.0158(6) 0.0172(6) -0.0024(5) 0.0029(5) -0.0073(5)
 C18 0.0155(6) 0.0172(6) 0.0215(6) 0.0017(5) -0.0074(5) -0.0041(5)
 C44 0.0225(7) 0.0276(7) 0.0207(6) -0.0110(6) 0.0047(5) -0.0120(6)
 C46 0.0236(8) 0.0513(10) 0.0160(6) -0.0080(7) 0.0065(5) -0.0140(7)
 C17 0.0205(7) 0.0161(6) 0.0191(6) 0.0007(5) -0.0082(5) -0.0011(5)
 C14 0.0135(6) 0.0159(6) 0.0184(6) 0.0002(5) -0.0034(4) -0.0040(5)
 C10 0.0165(7) 0.0452(9) 0.0167(6) -0.0081(6) 0.0048(5) -0.0084(6)
 C45 0.0266(8) 0.0454(10) 0.0241(7) -0.0201(7) 0.0067(6) -0.0140(7)
 C15 0.0191(6) 0.0161(6) 0.0229(6) -0.0007(5) -0.0011(5) -0.0079(5)
 C29 0.0406(9) 0.0195(7) 0.0186(6) -0.0008(5) 0.0062(6) -0.0128(6)

_geom_special_details
;
 All esds (except the esd in the dihedral angle between two l.s. planes)
 are estimated using the full covariance matrix.  The cell esds are taken
 into account individually in the estimation of esds in distances, angles
 and torsion angles; correlations between esds in cell parameters are only
 used when they are defined by crystal symmetry.  An approximate (isotropic)
 treatment of cell esds is used for estimating esds involving l.s. planes.
;
loop_
  _geom_bond_atom_site_label_1
  _geom_bond_atom_site_label_2
  _geom_bond_distance
  _geom_bond_site_symmetry_2
  _geom_bond_publ_flag
 Ir1 F2 1.9459(7) . ?
 Ir1 F3 1.9289(7) . ?
 Ir1 F5 1.9353(7) . ?
 Ir1 F1 1.9510(8) . ?
 Ir1 F6 1.9340(8) . ?
 Ir1 F4 1.9339(8) . ?
 P1 C13 1.7993(12) . ?
 P1 C7 1.7917(12) . ?
 P1 C19 1.7907(13) . ?
 P1 C1 1.7897(12) . ?
 P2 C37 1.7905(13) . ?
 P2 C25 1.7923(12) . ?
 P2 C31 1.7937(12) . ?
 P2 C43 1.7910(12) . ?
 C37 C42 1.4009(17) . ?
 C37 C38 1.4017(17) . ?
 O2 H2A 0.82(2) . ?
 O2 H2B 0.77(2) . ?
 O1 H1A 0.81(2) . ?
 O1 H1B 0.76(3) . ?
 C25 C26 1.4033(18) . ?
 C25 C30 1.3908(18) . ?
 C13 C18 1.3972(17) . ?
 C13 C14 1.3964(18) . ?
 C36 H36 0.9500 . ?
 C36 C31 1.3943(18) . ?
 C36 C35 1.3919(18) . ?
 C7 C8 1.3982(18) . ?
 C7 C12 1.3890(18) . ?
 C3 H3 0.9500 . ?
 C3 C4 1.389(2) . ?
 C3 C2 1.3893(18) . ?
 C24 H24 0.9500 . ?
 C24 C19 1.4010(18) . ?
 C24 C23 1.3871(19) . ?
 C5 H5 0.9500 . ?
 C5 C6 1.3871(18) . ?
 C5 C4 1.3909(19) . ?
 C20 H20 0.9500 . ?
 C20 C21 1.3905(18) . ?
 C20 C19 1.3954(18) . ?
 C31 C32 1.3976(18) . ?
 C21 H21 0.9500 . ?
 C21 C22 1.385(2) . ?
 C22 H22 0.9500 . ?
 C22 C23 1.392(2) . ?
 C33 H33 0.9500 . ?
 C33 C34 1.386(2) . ?
 C33 C32 1.3879(19) . ?
 C41 H41 0.9500 . ?
 C41 C40 1.389(2) . ?
 C41 C42 1.3879(19) . ?
 C40 H40 0.9500 . ?
 C40 C39 1.390(2) . ?
 C43 C48 1.3970(18) . ?
 C43 C44 1.3953(19) . ?
 C42 H42 0.9500 . ?
 C34 H34 0.9500 . ?
 C34 C35 1.387(2) . ?
 C6 H6 0.9500 . ?
 C6 C1 1.4036(17) . ?
 C35 H35 0.9500 . ?
 C8 H8 0.9500 . ?
 C8 C9 1.387(2) . ?
 C38 H38 0.9500 . ?
 C38 C39 1.3873(19) . ?
 C1 C2 1.4006(16) . ?
 C4 H4 0.9500 . ?
 C2 H2 0.9500 . ?
 C26 H26 0.9500 . ?
 C26 C27 1.3850(19) . ?
 C32 H32 0.9500 . ?
 C23 H23 0.9500 . ?
 C12 H12 0.9500 . ?
 C12 C11 1.3922(18) . ?
 C39 H39 0.9500 . ?
 C28 H28 0.9500 . ?
 C28 C27 1.383(2) . ?
 C28 C29 1.383(2) . ?
 C48 H48 0.9500 . ?
 C48 C47 1.3911(19) . ?
 C16 H16 0.9500 . ?
 C16 C17 1.389(2) . ?
 C16 C15 1.3890(19) . ?
 C9 H9 0.9500 . ?
 C9 C10 1.385(2) . ?
 C11 H11 0.9500 . ?
 C11 C10 1.383(2) . ?
 C47 H47 0.9500 . ?
 C47 C46 1.384(2) . ?
 C27 H27 0.9500 . ?
 C30 H30 0.9500 . ?
 C30 C29 1.3916(19) . ?
 C18 H18 0.9500 . ?
 C18 C17 1.3857(18) . ?
 C44 H44 0.9500 . ?
 C44 C45 1.3862(19) . ?
 C46 H46 0.9500 . ?
 C46 C45 1.385(2) . ?
 C17 H17 0.9500 . ?
 C14 H14 0.9500 . ?
 C14 C15 1.3919(18) . ?
 C10 H10 0.9500 . ?
 C45 H45 0.9500 . ?
 C15 H15 0.9500 . ?
 C29 H29 0.9500 . ?

loop_
  _geom_angle_atom_site_label_1
  _geom_angle_atom_site_label_2
  _geom_angle_atom_site_label_3
  _geom_angle
  _geom_angle_site_symmetry_1
  _geom_angle_site_symmetry_3
  _geom_angle_publ_flag
 F2 Ir1 F1 179.56(3) . . ?
 F3 Ir1 F2 90.41(3) . . ?
 F3 Ir1 F5 179.58(3) . . ?
 F3 Ir1 F1 89.67(3) . . ?
 F3 Ir1 F6 90.08(3) . . ?
 F3 Ir1 F4 90.18(3) . . ?
 F5 Ir1 F2 90.01(3) . . ?
 F5 Ir1 F1 89.92(3) . . ?
 F6 Ir1 F2 89.08(3) . . ?
 F6 Ir1 F5 89.94(3) . . ?
 F6 Ir1 F1 91.35(4) . . ?
 F4 Ir1 F2 90.68(4) . . ?
 F4 Ir1 F5 89.80(3) . . ?
 F4 Ir1 F1 88.89(4) . . ?
 F4 Ir1 F6 179.65(3) . . ?
 C7 P1 C13 109.31(6) . . ?
 C19 P1 C13 111.63(6) . . ?
 C19 P1 C7 106.38(6) . . ?
 C1 P1 C13 107.96(6) . . ?
 C1 P1 C7 110.21(6) . . ?
 C1 P1 C19 111.35(6) . . ?
 C37 P2 C25 110.01(6) . . ?
 C37 P2 C31 110.70(6) . . ?
 C37 P2 C43 110.03(6) . . ?
 C25 P2 C31 109.09(6) . . ?
 C43 P2 C25 108.74(6) . . ?
 C43 P2 C31 108.21(6) . . ?
 C42 C37 P2 120.00(10) . . ?
 C42 C37 C38 119.93(12) . . ?
 C38 C37 P2 120.02(9) . . ?
 H2A O2 H2B 104(2) . . ?
 H1A O1 H1B 103(2) . . ?
 C26 C25 P2 118.86(10) . . ?
 C30 C25 P2 120.87(10) . . ?
 C30 C25 C26 120.11(12) . . ?
 C18 C13 P1 120.13(10) . . ?
 C14 C13 P1 120.39(9) . . ?
 C14 C13 C18 119.47(11) . . ?
 C31 C36 H36 120.3 . . ?
 C35 C36 H36 120.3 . . ?
 C35 C36 C31 119.49(13) . . ?
 C8 C7 P1 118.05(10) . . ?
 C12 C7 P1 121.66(10) . . ?
 C12 C7 C8 120.25(12) . . ?
 C4 C3 H3 120.1 . . ?
 C2 C3 H3 120.1 . . ?
 C2 C3 C4 119.82(12) . . ?
 C19 C24 H24 120.0 . . ?
 C23 C24 H24 120.0 . . ?
 C23 C24 C19 119.90(13) . . ?
 C6 C5 H5 119.9 . . ?
 C6 C5 C4 120.11(13) . . ?
 C4 C5 H5 119.9 . . ?
 C21 C20 H20 120.3 . . ?
 C21 C20 C19 119.49(12) . . ?
 C19 C20 H20 120.3 . . ?
 C36 C31 P2 121.69(10) . . ?
 C36 C31 C32 120.08(12) . . ?
 C32 C31 P2 118.22(10) . . ?
 C20 C21 H21 119.7 . . ?
 C22 C21 C20 120.69(13) . . ?
 C22 C21 H21 119.7 . . ?
 C21 C22 H22 120.1 . . ?
 C21 C22 C23 119.86(13) . . ?
 C23 C22 H22 120.1 . . ?
 C34 C33 H33 119.9 . . ?
 C34 C33 C32 120.11(13) . . ?
 C32 C33 H33 119.9 . . ?
 C40 C41 H41 120.1 . . ?
 C42 C41 H41 120.1 . . ?
 C42 C41 C40 119.83(13) . . ?
 C41 C40 H40 119.7 . . ?
 C41 C40 C39 120.64(13) . . ?
 C39 C40 H40 119.7 . . ?
 C48 C43 P2 119.64(10) . . ?
 C44 C43 P2 119.98(10) . . ?
 C44 C43 C48 120.30(12) . . ?
 C37 C42 H42 120.1 . . ?
 C41 C42 C37 119.88(13) . . ?
 C41 C42 H42 120.1 . . ?
 C33 C34 H34 119.9 . . ?
 C33 C34 C35 120.19(13) . . ?
 C35 C34 H34 119.9 . . ?
 C5 C6 H6 120.3 . . ?
 C5 C6 C1 119.46(12) . . ?
 C1 C6 H6 120.3 . . ?
 C36 C35 H35 119.9 . . ?
 C34 C35 C36 120.30(13) . . ?
 C34 C35 H35 119.9 . . ?
 C7 C8 H8 120.1 . . ?
 C9 C8 C7 119.83(14) . . ?
 C9 C8 H8 120.1 . . ?
 C24 C19 P1 118.22(10) . . ?
 C20 C19 P1 121.89(10) . . ?
 C20 C19 C24 119.89(12) . . ?
 C37 C38 H38 120.2 . . ?
 C39 C38 C37 119.67(12) . . ?
 C39 C38 H38 120.2 . . ?
 C6 C1 P1 120.14(9) . . ?
 C2 C1 P1 119.56(10) . . ?
 C2 C1 C6 120.17(11) . . ?
 C3 C4 C5 120.66(13) . . ?
 C3 C4 H4 119.7 . . ?
 C5 C4 H4 119.7 . . ?
 C3 C2 C1 119.76(12) . . ?
 C3 C2 H2 120.1 . . ?
 C1 C2 H2 120.1 . . ?
 C25 C26 H26 120.3 . . ?
 C27 C26 C25 119.50(14) . . ?
 C27 C26 H26 120.3 . . ?
 C31 C32 H32 120.1 . . ?
 C33 C32 C31 119.83(13) . . ?
 C33 C32 H32 120.1 . . ?
 C24 C23 C22 120.14(13) . . ?
 C24 C23 H23 119.9 . . ?
 C22 C23 H23 119.9 . . ?
 C7 C12 H12 120.3 . . ?
 C7 C12 C11 119.48(13) . . ?
 C11 C12 H12 120.3 . . ?
 C40 C39 H39 120.0 . . ?
 C38 C39 C40 120.01(13) . . ?
 C38 C39 H39 120.0 . . ?
 C27 C28 H28 120.0 . . ?
 C29 C28 H28 120.0 . . ?
 C29 C28 C27 120.09(13) . . ?
 C43 C48 H48 120.2 . . ?
 C47 C48 C43 119.65(13) . . ?
 C47 C48 H48 120.2 . . ?
 C17 C16 H16 120.0 . . ?
 C17 C16 C15 120.08(12) . . ?
 C15 C16 H16 120.0 . . ?
 C8 C9 H9 120.2 . . ?
 C10 C9 C8 119.65(14) . . ?
 C10 C9 H9 120.2 . . ?
 C12 C11 H11 120.0 . . ?
 C10 C11 C12 120.02(14) . . ?
 C10 C11 H11 120.0 . . ?
 C48 C47 H47 120.2 . . ?
 C46 C47 C48 119.61(14) . . ?
 C46 C47 H47 120.2 . . ?
 C26 C27 H27 119.8 . . ?
 C28 C27 C26 120.40(14) . . ?
 C28 C27 H27 119.8 . . ?
 C25 C30 H30 120.3 . . ?
 C25 C30 C29 119.37(14) . . ?
 C29 C30 H30 120.3 . . ?
 C13 C18 H18 119.8 . . ?
 C17 C18 C13 120.33(13) . . ?
 C17 C18 H18 119.8 . . ?
 C43 C44 H44 120.2 . . ?
 C45 C44 C43 119.52(14) . . ?
 C45 C44 H44 120.2 . . ?
 C47 C46 H46 119.5 . . ?
 C47 C46 C45 120.94(14) . . ?
 C45 C46 H46 119.5 . . ?
 C16 C17 H17 120.0 . . ?
 C18 C17 C16 120.03(12) . . ?
 C18 C17 H17 120.0 . . ?
 C13 C14 H14 120.0 . . ?
 C15 C14 C13 119.94(12) . . ?
 C15 C14 H14 120.0 . . ?
 C9 C10 H10 119.6 . . ?
 C11 C10 C9 120.77(13) . . ?
 C11 C10 H10 119.6 . . ?
 C44 C45 H45 120.0 . . ?
 C46 C45 C44 119.97(15) . . ?
 C46 C45 H45 120.0 . . ?
 C16 C15 C14 120.14(13) . . ?
 C16 C15 H15 119.9 . . ?
 C14 C15 H15 119.9 . . ?
 C28 C29 C30 120.53(14) . . ?
 C28 C29 H29 119.7 . . ?
 C30 C29 H29 119.7 . . ?

loop_
  _geom_torsion_atom_site_label_1
  _geom_torsion_atom_site_label_2
  _geom_torsion_atom_site_label_3
  _geom_torsion_atom_site_label_4
  _geom_torsion
  _geom_torsion_site_symmetry_1
  _geom_torsion_site_symmetry_2
  _geom_torsion_site_symmetry_3
  _geom_torsion_site_symmetry_4
  _geom_torsion_publ_flag
 P1 C13 C18 C17 178.29(11) . . . . ?
 P1 C13 C14 C15 -179.21(10) . . . . ?
 P1 C7 C8 C9 177.04(12) . . . . ?
 P1 C7 C12 C11 -177.20(11) . . . . ?
 P1 C1 C2 C3 -175.00(10) . . . . ?
 P2 C37 C42 C41 176.72(11) . . . . ?
 P2 C37 C38 C39 -176.01(11) . . . . ?
 P2 C25 C26 C27 174.14(10) . . . . ?
 P2 C25 C30 C29 -174.42(11) . . . . ?
 P2 C31 C32 C33 177.85(11) . . . . ?
 P2 C43 C48 C47 -175.61(11) . . . . ?
 P2 C43 C44 C45 175.88(12) . . . . ?
 C37 P2 C25 C26 158.95(10) . . . . ?
 C37 P2 C25 C30 -25.68(12) . . . . ?
 C37 P2 C31 C36 -10.84(12) . . . . ?
 C37 P2 C31 C32 170.73(10) . . . . ?
 C37 P2 C43 C48 97.40(11) . . . . ?
 C37 P2 C43 C44 -79.43(12) . . . . ?
 C37 C38 C39 C40 -0.4(2) . . . . ?
 C25 P2 C37 C42 -107.63(11) . . . . ?
 C25 P2 C37 C38 69.76(12) . . . . ?
 C25 P2 C31 C36 -132.04(11) . . . . ?
 C25 P2 C31 C32 49.54(12) . . . . ?
 C25 P2 C43 C48 -142.04(11) . . . . ?
 C25 P2 C43 C44 41.12(13) . . . . ?
 C25 C26 C27 C28 0.4(2) . . . . ?
 C25 C30 C29 C28 0.4(2) . . . . ?
 C13 P1 C7 C8 166.37(11) . . . . ?
 C13 P1 C7 C12 -15.66(13) . . . . ?
 C13 P1 C19 C24 -68.22(12) . . . . ?
 C13 P1 C19 C20 111.41(11) . . . . ?
 C13 P1 C1 C6 -64.53(11) . . . . ?
 C13 P1 C1 C2 111.35(10) . . . . ?
 C13 C18 C17 C16 1.2(2) . . . . ?
 C13 C14 C15 C16 0.6(2) . . . . ?
 C36 C31 C32 C33 -0.6(2) . . . . ?
 C7 P1 C13 C18 -63.25(12) . . . . ?
 C7 P1 C13 C14 115.37(11) . . . . ?
 C7 P1 C19 C24 50.95(12) . . . . ?
 C7 P1 C19 C20 -129.43(11) . . . . ?
 C7 P1 C1 C6 176.15(10) . . . . ?
 C7 P1 C1 C2 -7.98(12) . . . . ?
 C7 C8 C9 C10 0.2(2) . . . . ?
 C7 C12 C11 C10 0.2(2) . . . . ?
 C5 C6 C1 P1 175.62(10) . . . . ?
 C5 C6 C1 C2 -0.23(19) . . . . ?
 C20 C21 C22 C23 -1.1(2) . . . . ?
 C31 P2 C37 C42 131.72(10) . . . . ?
 C31 P2 C37 C38 -50.89(12) . . . . ?
 C31 P2 C25 C26 -79.43(11) . . . . ?
 C31 P2 C25 C30 95.93(11) . . . . ?
 C31 P2 C43 C48 -23.66(12) . . . . ?
 C31 P2 C43 C44 159.50(11) . . . . ?
 C31 C36 C35 C34 0.8(2) . . . . ?
 C21 C20 C19 P1 -178.07(10) . . . . ?
 C21 C20 C19 C24 1.54(19) . . . . ?
 C21 C22 C23 C24 0.5(2) . . . . ?
 C33 C34 C35 C36 -1.0(2) . . . . ?
 C41 C40 C39 C38 -1.4(2) . . . . ?
 C40 C41 C42 C37 -1.0(2) . . . . ?
 C43 P2 C37 C42 12.16(12) . . . . ?
 C43 P2 C37 C38 -170.45(10) . . . . ?
 C43 P2 C25 C26 38.38(12) . . . . ?
 C43 P2 C25 C30 -146.25(11) . . . . ?
 C43 P2 C31 C36 109.81(11) . . . . ?
 C43 P2 C31 C32 -68.62(11) . . . . ?
 C43 C48 C47 C46 -0.4(2) . . . . ?
 C43 C44 C45 C46 -0.1(2) . . . . ?
 C42 C37 C38 C39 1.4(2) . . . . ?
 C42 C41 C40 C39 2.1(2) . . . . ?
 C34 C33 C32 C31 0.4(2) . . . . ?
 C6 C5 C4 C3 1.9(2) . . . . ?
 C6 C1 C2 C3 0.88(19) . . . . ?
 C35 C36 C31 P2 -178.40(10) . . . . ?
 C35 C36 C31 C32 -0.01(19) . . . . ?
 C8 C7 C12 C11 0.7(2) . . . . ?
 C8 C9 C10 C11 0.8(2) . . . . ?
 C19 P1 C13 C18 54.17(12) . . . . ?
 C19 P1 C13 C14 -127.22(11) . . . . ?
 C19 P1 C7 C8 45.70(12) . . . . ?
 C19 P1 C7 C12 -136.32(11) . . . . ?
 C19 P1 C1 C6 58.33(12) . . . . ?
 C19 P1 C1 C2 -125.79(10) . . . . ?
 C19 C24 C23 C22 1.1(2) . . . . ?
 C19 C20 C21 C22 0.1(2) . . . . ?
 C38 C37 C42 C41 -0.7(2) . . . . ?
 C1 P1 C13 C18 176.86(10) . . . . ?
 C1 P1 C13 C14 -4.53(12) . . . . ?
 C1 P1 C7 C8 -75.13(12) . . . . ?
 C1 P1 C7 C12 102.85(11) . . . . ?
 C1 P1 C19 C24 171.05(10) . . . . ?
 C1 P1 C19 C20 -9.32(12) . . . . ?
 C4 C3 C2 C1 -0.2(2) . . . . ?
 C4 C5 C6 C1 -1.1(2) . . . . ?
 C2 C3 C4 C5 -1.2(2) . . . . ?
 C26 C25 C30 C29 0.9(2) . . . . ?
 C32 C33 C34 C35 0.4(2) . . . . ?
 C23 C24 C19 P1 177.52(11) . . . . ?
 C23 C24 C19 C20 -2.1(2) . . . . ?
 C12 C7 C8 C9 -1.0(2) . . . . ?
 C12 C11 C10 C9 -1.0(2) . . . . ?
 C48 C43 C44 C45 -0.9(2) . . . . ?
 C48 C47 C46 C45 -0.7(2) . . . . ?
 C47 C46 C45 C44 1.0(3) . . . . ?
 C27 C28 C29 C30 -1.3(2) . . . . ?
 C30 C25 C26 C27 -1.3(2) . . . . ?
 C18 C13 C14 C15 -0.6(2) . . . . ?
 C44 C43 C48 C47 1.2(2) . . . . ?
 C17 C16 C15 C14 0.3(2) . . . . ?
 C14 C13 C18 C17 -0.3(2) . . . . ?
 C15 C16 C17 C18 -1.2(2) . . . . ?
 C29 C28 C27 C26 0.9(2) . . . . ?

_shelx_res_file
;
TITL
CELL 0.71073 9.98 10.9599 21.0009 75.729 78.004 71.392
ZERR 2 0.0004 0.0004 0.0008 0.001 0.001 0.001
LATT 1
SFAC C H F Ir O P
UNIT 96 88 12 2 4 4

L.S. 10
PLAN  200
SIZE 0.165 0.171 0.369
TEMP -151
fmap 2
MORE -1
BOND $H
ACTA 52
CONF
OMIT -1 -3 4
OMIT 4 1 4
OMIT 3 -1 4
OMIT -1 -2 2
OMIT 2 3 8
OMIT 3 2 4
OMIT -2 -2 4
OMIT -3 -2 8
OMIT -2 3 4
OMIT 0 3 8
REM <olex2.extras>
REM <HklSrc "%.\\mo_D8V068_0m.hkl">
REM </olex2.extras>

WGHT    0.020700    0.225300
FVAR       0.08748
IR1   4   -0.003360    0.489541    0.256268    11.00000    0.00886    0.00883 =
         0.00989   -0.00161   -0.00275   -0.00207
P1    6    0.440757    0.817618    0.425625    11.00000    0.00956    0.01107 =
         0.00944   -0.00149   -0.00120   -0.00276
P2    6    0.550800    0.198446    0.071268    11.00000    0.01032    0.01085 =
         0.00928   -0.00127   -0.00147   -0.00298
F2    3    0.010306    0.310124    0.252767    11.00000    0.02090    0.00987 =
         0.02414   -0.00262   -0.00790   -0.00427
F3    3    0.057114    0.431114    0.342911    11.00000    0.01898    0.02084 =
         0.01202   -0.00052   -0.00663   -0.00490
F5    3   -0.064207    0.549478    0.169372    11.00000    0.01817    0.01548 =
         0.01258   -0.00166   -0.00667   -0.00271
F1    3   -0.018638    0.669696    0.259971    11.00000    0.02374    0.01016 =
         0.02623   -0.00489   -0.01099   -0.00279
F6    3    0.193679    0.461281    0.215399    11.00000    0.01056    0.02076 =
         0.01716   -0.00332    0.00007   -0.00444
F4    3   -0.200619    0.517339    0.296731    11.00000    0.01009    0.02667 =
         0.01872   -0.00553    0.00043   -0.00333
C37   1    0.373495    0.260679    0.049929    11.00000    0.01287    0.01175 =
         0.01246   -0.00178   -0.00352   -0.00338
O2    5    0.895634    0.920490    0.276105    11.00000    0.02766    0.02137 =
         0.05138   -0.01772    0.00470   -0.00693
O1    5    0.113073    0.053797    0.232019    11.00000    0.02742    0.02619 =
         0.05343   -0.02187    0.00927   -0.00949
C25   1    0.574272    0.038309    0.122779    11.00000    0.01586    0.01159 =
         0.01204   -0.00089   -0.00342   -0.00345
C13   1    0.448226    0.971315    0.371447    11.00000    0.01123    0.01254 =
         0.01026   -0.00140   -0.00067   -0.00178
C36   1    0.491159    0.429516    0.118591    11.00000    0.01936    0.01431 =
         0.01737   -0.00342   -0.00427   -0.00506
AFIX  43
H36   2    0.405914    0.459097    0.098970    11.00000   -1.20000
AFIX   0

C7    1    0.298802    0.847340    0.492913    11.00000    0.01039    0.01645 =
         0.01234   -0.00234   -0.00064   -0.00321
C3    1    0.746169    0.684370    0.546866    11.00000    0.02391    0.01832 =
         0.01580   -0.00239   -0.01019   -0.00265
AFIX  43
H3    2    0.751146    0.677076    0.592393    11.00000   -1.20000
AFIX   0
C24   1    0.264969    0.747461    0.365265    11.00000    0.01483    0.01948 =
         0.02435   -0.00428   -0.00595   -0.00473
AFIX  43
H24   2    0.195174    0.824289    0.376283    11.00000   -1.20000
AFIX   0
C5    1    0.864192    0.654744    0.436734    11.00000    0.01330    0.01950 =
         0.02279   -0.00520   -0.00365   -0.00154
AFIX  43
H5    2    0.949432    0.626394    0.407635    11.00000   -1.20000
AFIX   0
C20   1    0.501954    0.596458    0.369615    11.00000    0.01375    0.01646 =
         0.01737   -0.00574   -0.00032   -0.00510
AFIX  43
H20   2    0.593728    0.570585    0.383130    11.00000   -1.20000
AFIX   0

C31   1    0.584466    0.305198    0.114685    11.00000    0.01379    0.01495 =
         0.01110   -0.00291   -0.00183   -0.00575
C21   1    0.466959    0.519820    0.335385    11.00000    0.02187    0.02280 =
         0.02479   -0.01284    0.00184   -0.00967
AFIX  43
H21   2    0.535309    0.441301    0.325591    11.00000   -1.20000
AFIX   0
C22   1    0.333459    0.556778    0.315418    11.00000    0.02608    0.02755 =
         0.02103   -0.00823   -0.00272   -0.01524
AFIX  43
H22   2    0.311117    0.504572    0.291381    11.00000   -1.20000
AFIX   0

C33   1    0.741733    0.343741    0.175690    11.00000    0.01877    0.03165 =
         0.02166   -0.00704   -0.00482   -0.01214
AFIX  43
H33   2    0.827150    0.314789    0.195143    11.00000   -1.20000
AFIX   0
C41   1    0.212663    0.310592   -0.030326    11.00000    0.02569    0.02392 =
         0.02396   -0.00584   -0.01444   -0.00201
AFIX  43
H41   2    0.196949    0.317490   -0.074328    11.00000   -1.20000
AFIX   0
C40   1    0.097520    0.342468    0.018601    11.00000    0.01761    0.02301 =
         0.03536   -0.00919   -0.01383    0.00028
AFIX  43
H40   2    0.002995    0.368379    0.008193    11.00000   -1.20000
AFIX   0
C43   1    0.678671    0.187068   -0.002352    11.00000    0.01245    0.01804 =
         0.01144   -0.00211    0.00061   -0.00527
C42   1    0.350762    0.268630   -0.014773    11.00000    0.02114    0.01791 =
         0.01313   -0.00310   -0.00534   -0.00304
AFIX  43
H42   2    0.429726    0.245342   -0.047942    11.00000   -1.20000
AFIX   0
C34   1    0.649228    0.467502    0.179391    11.00000    0.02692    0.02762 =
         0.02175   -0.00910   -0.00046   -0.01733
AFIX  43
H34   2    0.671730    0.523422    0.201117    11.00000   -1.20000
AFIX   0

C6    1    0.733910    0.703906    0.412820    11.00000    0.01330    0.01586 =
         0.01402   -0.00311   -0.00188   -0.00315
AFIX  43
H6    2    0.729683    0.710846    0.367245    11.00000   -1.20000
AFIX   0

C35   1    0.523863    0.509953    0.151459    11.00000    0.02619    0.01586 =
         0.02349   -0.00641   -0.00180   -0.00836
AFIX  43
H35   2    0.460059    0.594295    0.154780    11.00000   -1.20000
AFIX   0

C8    1    0.255040    0.740149    0.532383    11.00000    0.02470    0.01956 =
         0.02085    0.00081    0.00407   -0.00722
AFIX  43
H8    2    0.297112    0.655269    0.521963    11.00000   -1.20000
AFIX   0
C19   1    0.401225    0.711666    0.383959    11.00000    0.01348    0.01491 =
         0.01183   -0.00239   -0.00159   -0.00607

C38   1    0.256860    0.296422    0.098593    11.00000    0.01441    0.01883 =
         0.01610   -0.00610   -0.00267   -0.00245
AFIX  43
H38   2    0.271984    0.292991    0.142270    11.00000   -1.20000
AFIX   0

C1    1    0.608372    0.743319    0.456505    11.00000    0.01224    0.01045 =
         0.01187   -0.00064   -0.00415   -0.00218
C4    1    0.870237    0.646885    0.503248    11.00000    0.01861    0.01626 =
         0.02746   -0.00372   -0.01225    0.00013
AFIX  43
H4    2    0.960092    0.615574    0.519010    11.00000   -1.20000
AFIX   0
C2    1    0.614812    0.732549    0.523724    11.00000    0.01868    0.01464 =
         0.01247   -0.00232   -0.00342   -0.00337
AFIX  43
H2    2    0.529674    0.758094    0.553385    11.00000   -1.20000
AFIX   0

C26   1    0.713241   -0.045131    0.126958    11.00000    0.01751    0.01586 =
         0.02245   -0.00282   -0.00620   -0.00136
AFIX  43
H26   2    0.792566   -0.020088    0.099706    11.00000   -1.20000
AFIX   0
C32   1    0.709776    0.262048    0.143612    11.00000    0.01513    0.02176 =
         0.01987   -0.00547   -0.00499   -0.00493
AFIX  43
H32   2    0.772910    0.177021    0.141322    11.00000   -1.20000
AFIX   0

C23   1    0.232123    0.670561    0.330644    11.00000    0.01950    0.02885 =
         0.02541   -0.00451   -0.00858   -0.01209
AFIX  43
H23   2    0.140273    0.695601    0.317297    11.00000   -1.20000
AFIX   0
C12   1    0.236032    0.971928    0.507402    11.00000    0.01552    0.02011 =
         0.01944   -0.00637    0.00108   -0.00599
AFIX  43
H12   2    0.264974    1.044936    0.480283    11.00000   -1.20000
AFIX   0

C39   1    0.119229    0.336832    0.082660    11.00000    0.01319    0.02340 =
         0.02826   -0.01093   -0.00224    0.00000
AFIX  43
H39   2    0.039800    0.360656    0.115535    11.00000   -1.20000
AFIX   0
C28   1    0.618547   -0.201363    0.210588    11.00000    0.05239    0.01348 =
         0.01566   -0.00032   -0.00706   -0.00624
AFIX  43
H28   2    0.633573   -0.282665    0.241218    11.00000   -1.20000
AFIX   0
C48   1    0.743629    0.287538   -0.029686    11.00000    0.01667    0.01865 =
         0.01668    0.00079   -0.00245   -0.00610
AFIX  43
H48   2    0.725158    0.358477   -0.007672    11.00000   -1.20000
AFIX   0

C16   1    0.456462    1.211590    0.289152    11.00000    0.02406    0.01232 =
         0.01362   -0.00124   -0.00003   -0.00318
AFIX  43
H16   2    0.459650    1.293119    0.260763    11.00000   -1.20000
AFIX   0
C9    1    0.150006    0.758070    0.586809    11.00000    0.02635    0.03556 =
         0.02028    0.00280    0.00597   -0.01345
AFIX  43
H9    2    0.120106    0.685527    0.613886    11.00000   -1.20000
AFIX   0
C11   1    0.130363    0.988966    0.561984    11.00000    0.01879    0.03124 =
         0.02407   -0.01357    0.00305   -0.00503
AFIX  43
H11   2    0.086650    1.073916    0.572129    11.00000   -1.20000
AFIX   0

C47   1    0.835501    0.283164   -0.089307    11.00000    0.02268    0.03350 =
         0.02006    0.00366    0.00076   -0.01426
AFIX  43
H47   2    0.879627    0.351379   -0.108387    11.00000   -1.20000
AFIX   0
C27   1    0.733876   -0.164273    0.171114    11.00000    0.03231    0.01376 =
         0.02502   -0.00403   -0.01486    0.00339
AFIX  43
H27   2    0.827806   -0.220860    0.174308    11.00000   -1.20000
AFIX   0
C30   1    0.458145    0.000227    0.161804    11.00000    0.02301    0.01577 =
         0.01721   -0.00237    0.00287   -0.00732
AFIX  43
H30   2    0.363829    0.055948    0.158640    11.00000   -1.20000
AFIX   0

C18   1    0.333225    1.047446    0.337666    11.00000    0.01549    0.01722 =
         0.02146    0.00169   -0.00743   -0.00405
AFIX  43
H18   2    0.252088    1.016751    0.342423    11.00000   -1.20000
AFIX   0

C44   1    0.707694    0.081500   -0.033929    11.00000    0.02253    0.02761 =
         0.02073   -0.01103    0.00471   -0.01199
AFIX  43
H44   2    0.664560    0.012575   -0.014965    11.00000   -1.20000
AFIX   0
C46   1    0.862233    0.178879   -0.120654    11.00000    0.02357    0.05131 =
         0.01600   -0.00799    0.00651   -0.01399
AFIX  43
H46   2    0.924200    0.176469   -0.161607    11.00000   -1.20000
AFIX   0

C17   1    0.336927    1.167498    0.297261    11.00000    0.02049    0.01611 =
         0.01907    0.00072   -0.00825   -0.00110
AFIX  43
H17   2    0.257662    1.219660    0.275099    11.00000   -1.20000
AFIX   0
C14   1    0.567401    1.016841    0.363901    11.00000    0.01349    0.01587 =
         0.01839    0.00015   -0.00343   -0.00396
AFIX  43
H14   2    0.645696    0.966098    0.387004    11.00000   -1.20000
AFIX   0
C10   1    0.089004    0.882239    0.601447    11.00000    0.01653    0.04523 =
         0.01667   -0.00806    0.00480   -0.00844
AFIX  43
H10   2    0.017918    0.894282    0.639029    11.00000   -1.20000
AFIX   0

C45   1    0.799915    0.077917   -0.093169    11.00000    0.02661    0.04539 =
         0.02410   -0.02009    0.00666   -0.01400
AFIX  43
H45   2    0.820377    0.006269   -0.114911    11.00000   -1.20000
AFIX   0

C15   1    0.571367    1.136630    0.322500    11.00000    0.01910    0.01610 =
         0.02294   -0.00066   -0.00107   -0.00787
AFIX  43
H15   2    0.652838    1.167190    0.317038    11.00000   -1.20000
AFIX   0

C29   1    0.481430   -0.120278    0.205529    11.00000    0.04055    0.01954 =
         0.01861   -0.00085    0.00623   -0.01276
AFIX  43
H29   2    0.402479   -0.147042    0.232116    11.00000   -1.20000
AFIX   0

H2A   2    0.920067    0.844171    0.270780    11.00000    0.04575
H1A   2    0.076839    0.130434    0.234584    11.00000    0.04217
H1B   2    0.050404    0.024879    0.242247    11.00000    0.04702
H2B   2    0.817802    0.947738    0.268525    11.00000    0.05365
HKLF 4

REM
REM R1 =  0.0187 for   14866 Fo > 4sig(Fo)  and  0.0230 for all   16060 data
REM    548 parameters refined using      0 restraints

END

WGHT      0.0207      0.2253

REM Highest difference peak  1.883,  deepest hole -0.533,  1-sigma level  0.096
Q1    1   0.0167  0.5342  0.2283  11.00000  0.05    1.88
Q2    1   0.0165  0.4770  0.2218  11.00000  0.05    1.03
Q3    1   0.0428  0.4226  0.2720  11.00000  0.05    0.87
Q4    1   0.5580  0.1385  0.0948  11.00000  0.05    0.64
Q5    1  -0.0397  0.4742  0.2893  11.00000  0.05    0.64
Q6    1   0.7199  0.2301 -0.0118  11.00000  0.05    0.60
Q7    1   0.6211  0.7323  0.4895  11.00000  0.05    0.57
Q8    1   0.2396  0.6991  0.3557  11.00000  0.05    0.57
Q9    1   0.8032  0.6903  0.4245  11.00000  0.05    0.56
Q10   1   0.1835  0.9653  0.5367  11.00000  0.05    0.54
Q11   1   0.1957  0.3208  0.0826  11.00000  0.05    0.54
Q12   1   0.5182  0.0177  0.1378  11.00000  0.05    0.54
Q13   1   0.0352  0.4597  0.2993  11.00000  0.05    0.53
Q14   1   0.7993  0.6545  0.5212  11.00000  0.05    0.52
Q15   1   0.0654  0.0999  0.2034  11.00000  0.05    0.52
Q16   1   0.6730 -0.1686  0.1884  11.00000  0.05    0.51
Q17   1   0.6838  0.6969  0.5337  11.00000  0.05    0.50
Q18   1   0.4236  0.7661  0.4088  11.00000  0.05    0.50
Q19   1   0.2812  0.8025  0.5144  11.00000  0.05    0.50
Q20   1   0.5175  1.1819  0.3117  11.00000  0.05    0.50
Q21   1   0.1242  0.3438  0.0489  11.00000  0.05    0.50
Q22   1   0.3870  1.1990  0.2983  11.00000  0.05    0.49
Q23   1   0.4946  0.4620  0.1373  11.00000  0.05    0.49
Q24   1   0.3218  0.2737  0.0790  11.00000  0.05    0.48
Q25   1   0.3760  0.2525  0.0189  11.00000  0.05    0.48
Q26   1   0.6950  0.1307 -0.0171  11.00000  0.05    0.46
Q27   1   0.8779  0.6701  0.4635  11.00000  0.05    0.46
Q28   1   0.7292 -0.1013  0.1568  11.00000  0.05    0.45
Q29   1   0.2765  0.2765 -0.0223  11.00000  0.05    0.45
Q30   1   0.5488 -0.1919  0.2095  11.00000  0.05    0.45
Q31   1   0.6740  0.7105  0.4362  11.00000  0.05    0.45
Q32   1   0.3839  1.0208  0.3612  11.00000  0.05    0.45
Q33   1   0.5714  1.0771  0.3467  11.00000  0.05    0.44
Q34   1   0.4520 -0.1346  0.1951  11.00000  0.05    0.44
Q35   1   0.5961  0.4843  0.1559  11.00000  0.05    0.44
Q36   1   0.7404  0.2897  0.1589  11.00000  0.05    0.43
Q37   1   0.1438  0.3468 -0.0079  11.00000  0.05    0.43
Q38   1   0.6321  0.0005  0.1260  11.00000  0.05    0.43
Q39   1   0.6043  0.1905  0.0395  11.00000  0.05    0.43
Q40   1   0.5046  1.0012  0.3732  11.00000  0.05    0.43
Q41   1   0.4402  0.8896  0.3961  11.00000  0.05    0.43
Q42   1   0.5423  0.3704  0.1181  11.00000  0.05    0.43
Q43   1   0.4408  0.6398  0.3874  11.00000  0.05    0.42
Q44   1   0.4386  0.9425  0.3863  11.00000  0.05    0.41
Q45   1   0.4139  0.5372  0.3199  11.00000  0.05    0.41
Q46   1  -0.0015  0.5820  0.2590  11.00000  0.05    0.41
Q47   1   0.6840  0.3978  0.1866  11.00000  0.05    0.41
Q48   1   0.5003  0.5536  0.3523  11.00000  0.05    0.40
Q49   1   0.7638  0.0625 -0.0593  11.00000  0.05    0.40
Q50   1   0.5819  0.4921  0.1700  11.00000  0.05    0.40
Q51   1   0.0040  0.6474  0.2700  11.00000  0.05    0.39
Q52   1   0.2874  0.3085 -0.0306  11.00000  0.05    0.39
Q53   1   0.4945 -0.0665  0.1883  11.00000  0.05    0.39
Q54   1   0.3961  1.0074  0.3461  11.00000  0.05    0.39
Q55   1   0.5787  0.2381  0.0959  11.00000  0.05    0.39
Q56   1   0.2722  0.9100  0.4981  11.00000  0.05    0.39
Q57   1   0.8656  0.6162  0.4787  11.00000  0.05    0.39
Q58   1   0.5455  0.7579  0.4498  11.00000  0.05    0.39
Q59   1   0.8346  0.0460 -0.0845  11.00000  0.05    0.39
Q60   1   0.4422  0.2277  0.0639  11.00000  0.05    0.38
Q61   1   0.7229  0.0522 -0.0205  11.00000  0.05    0.38
Q62   1  -0.0034  0.3976  0.2417  11.00000  0.05    0.38
Q63   1   0.3612  1.0902  0.3092  11.00000  0.05    0.38
Q64   1   0.4414 -0.0054  0.1475  11.00000  0.05    0.38
Q65   1   0.6637  0.2887  0.1227  11.00000  0.05    0.38
Q66   1   0.1960  0.7497  0.5586  11.00000  0.05    0.38
Q67   1   0.3574  0.8532  0.4613  11.00000  0.05    0.38
Q68   1   0.4648 -0.0435  0.1968  11.00000  0.05    0.37
Q69   1   0.1133  0.9307  0.5756  11.00000  0.05    0.37
Q70   1   0.5988  0.9978  0.3729  11.00000  0.05    0.37
Q71   1   0.4676 -0.0628  0.1782  11.00000  0.05    0.37
Q72   1   0.3141  1.1124  0.3218  11.00000  0.05    0.36
Q73   1   0.3383  0.7359  0.3665  11.00000  0.05    0.36
Q74   1   0.1211  0.8294  0.5899  11.00000  0.05    0.35
Q75   1   0.2772  0.6016  0.3282  11.00000  0.05    0.35
Q76   1   0.5737  1.1060  0.3094  11.00000  0.05    0.35
Q77   1   0.6282  0.2675  0.1401  11.00000  0.05    0.35
Q78   1   0.7657 -0.1881  0.1725  11.00000  0.05    0.35
Q79   1   0.1027  0.4532  0.3201  11.00000  0.05    0.35
Q80   1   0.1800  0.5141  0.2100  11.00000  0.05    0.34
Q81   1   0.8824  0.2395 -0.0899  11.00000  0.05    0.34
Q82   1   0.0768  0.6874  0.2607  11.00000  0.05    0.34
Q83   1   0.8404  0.1206 -0.1057  11.00000  0.05    0.34
Q84   1   0.3138  1.0612  0.3526  11.00000  0.05    0.34
Q85   1   0.5640  1.0847  0.3233  11.00000  0.05    0.33
Q86   1   0.1651  0.7472  0.6034  11.00000  0.05    0.33
Q87   1   0.1988  0.3585 -0.0288  11.00000  0.05    0.33
Q88   1   0.0894  0.4040  0.3243  11.00000  0.05    0.33
Q89   1   0.0029  0.6851  0.2922  11.00000  0.05    0.33
Q90   1   0.5005  0.5754  0.3874  11.00000  0.05    0.33
Q91   1   0.0204  0.3350  0.2237  11.00000  0.05    0.32
Q92   1   0.8581  0.2172 -0.1015  11.00000  0.05    0.32
Q93   1   0.7339  0.7193  0.3929  11.00000  0.05    0.32
Q94   1   0.2769  0.9835  0.5108  11.00000  0.05    0.31
Q95   1   0.6834 -0.0239  0.1490  11.00000  0.05    0.31
Q96   1   0.0476  0.4962  0.3382  11.00000  0.05    0.31
Q97   1  -0.0151  0.3523  0.2309  11.00000  0.05    0.31
Q98   1  -0.1978  0.5446  0.2674  11.00000  0.05    0.31
Q99   1   0.0180  0.3259  0.2828  11.00000  0.05    0.31
Q100  1   0.6580  0.4809  0.1901  11.00000  0.05    0.31
Q101  1   0.7334  0.3161 -0.0196  11.00000  0.05    0.31
Q102  1   0.1565  0.9807  0.5726  11.00000  0.05    0.31
Q103  1  -0.1400  0.5631  0.1506  11.00000  0.05    0.31
Q104  1   0.7665  0.2984 -0.0605  11.00000  0.05    0.30
Q105  1   0.5212  0.5460  0.1389  11.00000  0.05    0.30
Q106  1   0.5714  0.9985  0.3392  11.00000  0.05    0.30
Q107  1   0.2996  0.6445  0.4711  11.00000  0.05    0.30
Q108  1   0.4596  0.5022  0.3506  11.00000  0.05    0.30
Q109  1  -0.0178  0.2993  0.2200  11.00000  0.05    0.30
Q110  1   0.3249  1.1653  0.3177  11.00000  0.05    0.30
Q111  1   0.8788  0.1404 -0.1013  11.00000  0.05    0.30
Q112  1   0.5881  0.7299  0.5347  11.00000  0.05    0.29
Q113  1  -0.0045  0.7099  0.2437  11.00000  0.05    0.29
Q114  1   0.1936  0.4349  0.2307  11.00000  0.05    0.29
Q115  1  -0.1298  0.4476  0.1787  11.00000  0.05    0.29
Q116  1  -0.1215  0.5196  0.2878  11.00000  0.05    0.29
Q117  1   0.2349  0.4697  0.1939  11.00000  0.05    0.29
Q118  1   0.0410  0.3062  0.2296  11.00000  0.05    0.29
Q119  1   0.2853  0.7687  0.3437  11.00000  0.05    0.29
Q120  1   0.8909  0.6182  0.5121  11.00000  0.05    0.28
Q121  1   0.0926  0.3921  0.3597  11.00000  0.05    0.28
Q122  1   0.2388  0.4966  0.2406  11.00000  0.05    0.28
Q123  1   0.5342  0.0490  0.0488  11.00000  0.05    0.28
Q124  1   0.7143  0.2272  0.1517  11.00000  0.05    0.28
Q125  1  -0.1443  0.5317  0.3084  11.00000  0.05    0.28
Q126  1   0.5193  0.1971 -0.1203  11.00000  0.05    0.28
Q127  1  -0.0324  0.7208  0.2741  11.00000  0.05    0.27
Q128  1   0.4752  0.9539  0.3580  11.00000  0.05    0.27
Q129  1   0.0995  0.0336  0.2536  11.00000  0.05    0.27
Q130  1   0.8679  0.2387 -0.2287  11.00000  0.05    0.27
Q131  1   0.0188  0.8328  0.6385  11.00000  0.05    0.27
Q132  1   0.2158  1.2693  0.3130  11.00000  0.05    0.27
Q133  1   0.1336  0.9128  0.5955  11.00000  0.05    0.27
Q134  1   0.1427  0.4480  0.2003  11.00000  0.05    0.27
Q135  1   1.0884  0.6957  0.4416  11.00000  0.05    0.27
Q136  1   0.6015  0.3147  0.0995  11.00000  0.05    0.27
Q137  1   0.0642  1.0375  0.5099  11.00000  0.05    0.27
Q138  1   0.2473  0.7876  0.3628  11.00000  0.05    0.26
Q139  1   0.8608  0.2731  0.0680  11.00000  0.05    0.26
Q140  1  -0.0780  0.6028  0.1334  11.00000  0.05    0.26
Q141  1   0.6666  0.0625 -0.0339  11.00000  0.05    0.26
Q142  1   0.7784  0.2618 -0.0312  11.00000  0.05    0.26
Q143  1   0.0991  0.3048  0.3429  11.00000  0.05    0.26
Q144  1  -0.2134  0.5809  0.3014  11.00000  0.05    0.26
Q145  1   0.0122  0.5598  0.1810  11.00000  0.05    0.25
Q146  1   0.1974  0.3949 -0.0890  11.00000  0.05    0.25
Q147  1   0.2066  0.1529  0.1685  11.00000  0.05    0.25
Q148  1   0.7329 -0.0060 -0.0098  11.00000  0.05    0.25
Q149  1   0.2578  0.4301  0.2257  11.00000  0.05    0.25
Q150  1   0.4221  1.3280  0.2790  11.00000  0.05    0.25
Q151  1   0.3225  1.0300  0.4830  11.00000  0.05    0.25
Q152  1  -0.0388  0.5354  0.1424  11.00000  0.05    0.25
Q153  1   0.9131  0.2363 -0.1689  11.00000  0.05    0.25
Q154  1   0.9737 -0.0222 -0.1615  11.00000  0.05    0.24
Q155  1   0.4424  0.0187  0.1789  11.00000  0.05    0.24
Q156  1   0.5431  0.2856  0.0927  11.00000  0.05    0.24
Q157  1  -0.0208  0.6126  0.2018  11.00000  0.05    0.24
Q158  1   0.4822  0.2470  0.0393  11.00000  0.05    0.24
Q159  1   0.0820  0.4337  0.3925  11.00000  0.05    0.24
Q160  1   0.6906  1.1466  0.3606  11.00000  0.05    0.24
Q161  1   0.6349  0.9976  0.4111  11.00000  0.05    0.24
Q162  1   0.3293  0.5310  0.3123  11.00000  0.05    0.24
Q163  1   0.4637  0.4390  0.1011  11.00000  0.05    0.24
Q164  1   0.7352  0.3206  0.2810  11.00000  0.05    0.24
Q165  1   0.8838  0.9680  0.2439  11.00000  0.05    0.24
Q166  1  -0.3391  0.5708  0.3058  11.00000  0.05    0.24
Q167  1   0.5264  0.5316  0.5021  11.00000  0.05    0.24
Q168  1   0.3265  0.8720  0.5044  11.00000  0.05    0.24
Q169  1   0.2177  0.0177  0.2266  11.00000  0.05    0.24
Q170  1   0.3137  1.0291  0.3337  11.00000  0.05    0.24
Q171  1   0.3054  1.2048  0.2983  11.00000  0.05    0.24
Q172  1   0.8989  0.5269  0.4693  11.00000  0.05    0.24
Q173  1   0.2702  0.3422  0.0793  11.00000  0.05    0.24
Q174  1   0.2172  1.2516  0.2220  11.00000  0.05    0.24
Q175  1   0.9033  0.2516  0.1986  11.00000  0.05    0.24
Q176  1   0.0802  0.8878  0.6211  11.00000  0.05    0.24
Q177  1   0.7467  0.6648  0.4210  11.00000  0.05    0.24
Q178  1   0.8460  0.5809  0.5914  11.00000  0.05    0.24
Q179  1   0.2963  0.6620  0.2155  11.00000  0.05    0.24
Q180  1   0.3607  1.0194  0.5159  11.00000  0.05    0.24
Q181  1   0.5954  1.1559  0.3251  11.00000  0.05    0.23
Q182  1   0.7405  0.6507  0.5493  11.00000  0.05    0.23
Q183  1   0.0997  1.0137  0.5549  11.00000  0.05    0.23
Q184  1   0.1575  0.5989  0.2881  11.00000  0.05    0.23
Q185  1   0.0863  0.7683  0.4545  11.00000  0.05    0.23
Q186  1   0.9365  0.9071  0.2893  11.00000  0.05    0.23
Q187  1   0.0019  0.3212  0.0231  11.00000  0.05    0.23
Q188  1   0.1461  0.4726  0.3528  11.00000  0.05    0.23
Q189  1  -0.0383  0.6148  0.1495  11.00000  0.05    0.23
Q190  1   0.0342  0.3643  0.3213  11.00000  0.05    0.23
Q191  1   1.0199  0.1305 -0.1781  11.00000  0.05    0.23
Q192  1  -0.0488  0.4253  0.1971  11.00000  0.05    0.23
Q193  1   0.2197  0.6388  0.3517  11.00000  0.05    0.23
Q194  1   0.7612  1.1572  0.3389  11.00000  0.05    0.23
Q195  1   0.1259  0.4333 -0.0914  11.00000  0.05    0.23
Q196  1   0.9430 -0.0893 -0.0514  11.00000  0.05    0.23
Q197  1   0.6815  1.2345  0.3420  11.00000  0.05    0.23
Q198  1   0.3881  0.5915  0.4638  11.00000  0.05    0.23
Q199  1  -0.1958  0.5287  0.3454  11.00000  0.05    0.23
Q200  1   0.6063  0.0900  0.0834  11.00000  0.05    0.23
;
_shelx_res_checksum               54860
_shelx_hkl_file
;
   1   0   0   26.75    0.98
   1   0   0   26.57    0.99
   1   0   0   26.94    1.01
   1   0   0   24.50    0.99
   1   0   0   25.99    1.06
   1   0   0   26.11    1.05
  -2   0   0  152.73    5.33
  -2   0   0  146.04    5.46
  -2   0   0  155.04    5.75
  -2   0   0  149.51    5.48
  -2   0   0  146.34    5.48
  -2   0   0  146.46    5.30
  -2   0   0  154.84    5.32
  -2   0   0  153.06    5.41
  -2   0   0  140.86    5.64
  -2   0   0  142.48    5.42
   2   0   0  142.54    5.47
   2   0   0  131.69    5.41
   2   0   0  148.00    5.74
   2   0   0  128.61    5.40
   2   0   0  143.07    5.65
   2   0   0  154.95    5.46
   2   0   0  159.47    5.33
   2   0   0  148.77    5.48
   2   0   0  153.26    5.30
   2   0   0  156.00    5.31
   2   0   0  149.40    5.37
   2   0   0  137.30    5.64
   2   0   0  142.93    5.74
  -3   0   0   73.57    2.73
  -3   0   0   69.65    2.86
  -3   0   0   70.64    2.78
  -3   0   0   73.30    2.65
  -3   0   0   76.87    2.66
  -3   0   0   71.87    2.67
  -3   0   0   68.32    2.77
   3   0   0   69.57    2.71
   3   0   0   72.22    2.73
   3   0   0   76.02    2.65
   3   0   0   76.68    2.87
   3   0   0   73.45    2.72
   3   0   0   74.20    2.73
   3   0   0   69.29    2.77
   3   0   0   71.30    2.65
   3   0   0   72.37    2.66
   3   0   0   63.14    2.85
  -4   0   0  182.49    6.44
  -4   0   0  179.78    6.67
  -4   0   0  176.55    6.58
  -4   0   0  173.17    6.86
  -4   0   0  171.40    6.64
  -4   0   0  174.56    6.44
  -4   0   0  179.79    6.42
   4   0   0  184.08    6.88
   4   0   0  190.66    6.44
   4   0   0  185.57    6.63
   4   0   0  156.49    6.93
   4   0   0  159.50    6.54
   4   0   0  171.35    6.56
   4   0   0  188.64    6.42
  -5   0   0   77.89    2.82
  -5   0   0   68.81    2.89
  -5   0   0   75.85    3.07
  -5   0   0   76.88    2.84
  -5   0   0   75.01    2.99
   5   0   0   65.94    3.04
   5   0   0   79.64    2.81
   5   0   0   75.77    2.89
   5   0   0   81.44    2.85
   5   0   0   73.55    3.02
   5   0   0   77.83    2.89
   5   0   0   66.78    2.78
  -6   0   0   35.97    1.52
  -6   0   0   36.46    1.50
  -6   0   0   34.72    1.68
  -6   0   0   35.85    1.64
  -6   0   0   36.10    1.56
   6   0   0   38.30    1.45
   6   0   0   38.86    1.46
   6   0   0   37.52    1.51
   6   0   0   33.89    1.66
   6   0   0   37.40    1.45
   6   0   0   35.15    1.55
   6   0   0   38.15    1.47
  -7   0   0  129.49    4.64
  -7   0   0  117.46    4.59
  -7   0   0  118.89    4.85
  -7   0   0  121.01    4.73
  -7   0   0  117.36    4.98
   7   0   0  121.48    4.54
   7   0   0  121.00    4.69
   7   0   0  128.36    5.01
   7   0   0  124.36    4.62
   7   0   0  122.91    4.71
   7   0   0  124.69    4.61
  -8   0   0   42.30    1.97
  -8   0   0   46.01    1.94
  -8   0   0   42.31    2.20
  -8   0   0   42.35    2.19
  -8   0   0   47.89    1.94
   8   0   0   47.11    1.86
   8   0   0   49.04    1.90
   8   0   0   43.92    2.21
   8   0   0   45.78    1.81
   8   0   0   46.88    1.81
   8   0   0   51.05    2.00
  -9   0   0   78.84    3.69
  -9   0   0   81.50    3.40
  -9   0   0   86.50    3.44
  -9   0   0   83.28    3.65
   9   0   0   87.85    3.24
   9   0   0   86.36    3.20
   9   0   0   87.15    3.32
   9   0   0   87.25    3.43
   9   0   0   77.58    3.66
 -10   0   0   16.91    1.37
 -10   0   0   17.62    1.39
 -10   0   0   18.42    1.29
 -10   0   0   20.23    1.14
  10   0   0   18.45    1.40
  10   0   0   20.18    1.30
  10   0   0   19.57    0.97
 -11   0   0   46.24    2.29
 -11   0   0   50.92    2.48
 -11   0   0   51.13    2.64
  11   0   0   42.73    2.51
  11   0   0   51.59    2.40
  11   0   0   52.22    2.07
 -12   0   0   17.28    1.51
 -12   0   0   17.41    1.63
 -12   0   0   18.88    1.77
  12   0   0   15.22    1.45
  12   0   0   16.86    1.52
 -13   0   0   15.02    1.59
 -13   0   0   15.55    1.78
  13   0   0   14.78    1.62
  13   0   0   14.00    1.51
 -14   0   0   17.82    1.87
 -14   0   0   16.64    1.88
  14   0   0   14.45    1.51
  14   0   0   20.65    1.94
  14  -1   0   21.76    2.17
  14  -1   0   22.99    2.05
 -14   1   0   26.04    2.44
 -14   1   0   24.47    2.17
  13  -1   0   10.21    1.14
  13  -1   0    7.40    1.23
 -13   1   0    7.89    1.42
 -13   1   0    9.76    1.29
  12  -1   0   28.57    2.04
  12  -1   0   31.62    1.84
 -12   1   0   26.71    2.18
 -12   1   0   31.63    2.12
 -12   1   0   31.87    1.94
  11  -1   0    7.15    0.95
  11  -1   0    6.85    0.90
 -11   1   0    9.15    1.07
 -11   1   0    7.66    0.95
 -11   1   0    7.81    1.16
  10  -1   0   56.86    2.29
  10  -1   0   53.09    2.73
  10  -1   0   57.19    2.57
 -10   1   0   58.98    2.62
 -10   1   0   58.66    2.52
 -10   1   0   57.32    2.83
   9  -1   0    7.44    0.52
   9  -1   0    8.71    0.66
   9  -1   0    6.91    0.67
   9  -1   0    5.70    0.73
  -9   1   0    8.43    0.98
  -9   1   0    8.79    0.70
  -9   1   0    6.89    0.77
   8  -1   0   81.03    3.24
   8  -1   0   81.66    3.51
   8  -1   0   80.14    2.99
   8  -1   0   82.93    3.14
   8  -1   0   80.85    3.12
  -8   1   0   79.47    3.26
  -8   1   0   78.38    3.46
  -8   1   0   77.11    3.50
   7  -1   0   39.68    1.83
   7  -1   0   37.63    1.68
   7  -1   0   39.01    1.63
   7  -1   0   41.07    1.51
   7  -1   0   38.78    1.58
  -7   1   0   38.14    1.83
  -7   1   0   38.19    1.69
  -7   1   0   39.37    1.70
  -7   1   0   39.78    1.70
  -7   1   0   37.87    1.80
   6  -1   0   44.91    1.81
   6  -1   0   44.14    1.95
   6  -1   0   44.85    1.73
   6  -1   0   43.27    1.76
   6  -1   0   44.13    1.64
  -6   1   0   42.80    1.81
  -6   1   0   41.85    1.81
  -6   1   0   45.24    1.80
  -6   1   0   41.81    1.89
  -6   1   0   40.18    1.88
  -6   1   0   41.85    1.94
   5  -1   0  222.23    8.16
   5  -1   0  233.99    8.78
   5  -1   0  223.15    8.35
   5  -1   0  188.39    8.67
   5  -1   0  234.72    8.25
   5  -1   0  220.70    8.31
   5  -1   0  233.41    8.10
  -5   1   0  219.75    8.42
  -5   1   0  216.08    8.69
  -5   1   0  230.80    8.18
  -5   1   0  247.55    8.82
  -5   1   0  219.52    8.33
  -5   1   0  224.21    8.21
  -5   1   0  214.31    8.45
   4  -1   0   72.19    2.72
   4  -1   0   70.42    2.93
   4  -1   0   79.92    2.91
   4  -1   0   72.07    2.74
   4  -1   0   71.36    2.78
   4  -1   0   71.49    2.64
  -4   1   0   74.69    2.76
  -4   1   0   69.29    2.92
  -4   1   0   70.20    2.85
  -4   1   0   66.99    2.75
  -4   1   0   74.04    2.74
  -4   1   0   72.81    2.91
  -4   1   0   71.38    2.86
  -4   1   0   71.35    2.78
   3  -1   0  104.93    3.68
   3  -1   0   96.98    3.99
   3  -1   0   98.79    3.80
   3  -1   0  102.17    3.81
   3  -1   0  103.80    4.01
   3  -1   0  102.09    3.75
  -3   1   0  105.30    3.78
  -3   1   0   91.32    3.85
  -3   1   0   99.21    3.88
  -3   1   0  100.28    3.81
  -3   1   0  106.15    4.02
  -3   1   0  104.22    3.82
  -3   1   0  105.81    3.76
  -3   1   0   98.98    3.98
  -3   1   0  100.81    4.07
  -3   1   0  102.10    3.81
   2  -1   0   91.99    3.48
   2  -1   0   92.71    3.42
   2  -1   0   95.72    3.61
   2  -1   0   91.27    3.64
   2  -1   0   92.67    3.57
   2  -1   0   92.21    3.43
   2  -1   0   91.99    3.45
   2  -1   0   95.33    3.32
   2  -1   0   92.84    3.39
  -2   1   0   91.16    3.42
  -2   1   0   93.15    3.59
  -2   1   0   87.83    3.46
  -2   1   0   87.44    3.47
  -2   1   0   94.87    3.42
  -2   1   0   86.88    3.63
  -2   1   0   89.17    3.39
  -2   1   0   93.65    3.37
  -2   1   0   93.10    3.57
  -2   1   0   83.03    3.61
  -2   1   0   98.24    3.43
   1  -1   0  358.86   14.39
   1  -1   0  377.91   13.72
   1  -1   0  365.83   14.27
   1  -1   0  340.11   13.55
   1  -1   0  367.63   13.34
   1  -1   0  365.81   14.05
   1  -1   0  386.37   13.31
   1  -1   0  360.51   14.03
   1  -1   0  379.09   13.29
  -1   1   0  367.58   13.64
  -1   1   0  349.38   13.71
  -1   1   0  385.83   13.56
  -1   1   0  345.19   14.27
  -1   1   0  393.07   14.06
  -1   1   0  379.61   13.29
  -1   1   0  371.25   13.50
  -1   1   0  397.03   14.39
  -1   1   0  386.55   13.31
  -1  -1   0  315.72   11.75
  -1  -1   0  307.72   12.32
  -1  -1   0  314.12   11.90
  -1  -1   0  322.55   11.75
  -1  -1   0  343.81   11.93
   1   1   0  362.30   11.91
   1   1   0  319.17   12.32
   1   1   0  326.32   11.89
   1   1   0  348.93   11.74
   1   1   0  297.90   11.74
  -2  -1   0  281.37   10.68
  -2  -1   0  299.23   10.53
  -2  -1   0  273.21   10.52
  -2  -1   0  272.10   10.66
  -2  -1   0  294.74   11.06
  -2  -1   0  306.60   10.39
  -2  -1   0  305.00   10.39
   2   1   0  281.46   10.68
   2   1   0  306.11   10.53
   2   1   0  300.72   10.52
   2   1   0  280.90   11.06
  -3  -1   0  180.25    7.29
  -3  -1   0  173.65    6.90
  -3  -1   0  173.32    7.01
  -3  -1   0  211.94    6.82
  -3  -1   0  186.06    6.93
  -3  -1   0  183.47    7.04
   3   1   0  200.57    6.91
   3   1   0  186.53    7.05
   3   1   0  194.96    7.00
   3   1   0  177.19    6.92
   3   1   0  206.60    6.79
   3   1   0  183.44    7.06
   3   1   0  206.29    6.80
  -4  -1   0  403.64   14.62
  -4  -1   0  407.34   14.21
  -4  -1   0  387.56   14.56
  -4  -1   0  348.01   15.10
  -4  -1   0  392.03   14.39
  -4  -1   0  393.19   14.35
   4   1   0  379.19   15.44
   4   1   0  392.09   14.34
   4   1   0  423.23   14.57
   4   1   0  372.91   14.18
   4   1   0  418.95   14.76
   4   1   0  424.75   14.18
   4   1   0  408.23   14.52
  -5  -1   0   78.30    3.25
  -5  -1   0   80.73    2.96
  -5  -1   0   79.57    3.00
  -5  -1   0   76.14    3.14
  -5  -1   0   79.02    3.06
  -5  -1   0   83.03    3.09
   5   1   0   82.32    2.91
   5   1   0   81.46    3.10
   5   1   0   77.95    3.24
   5   1   0   74.47    3.06
  -6  -1   0  306.99   10.66
  -6  -1   0  297.54   10.68
  -6  -1   0  291.86   10.76
  -6  -1   0  261.04   11.02
  -6  -1   0  296.59   10.96
  -6  -1   0  325.91   11.45
   6   1   0  307.16   10.61
   6   1   0  275.99   10.91
   6   1   0  307.92   11.02
   6   1   0  281.96   11.42
   6   1   0  290.22   11.06
  -7  -1   0    6.24    0.41
  -7  -1   0    5.54    0.44
  -7  -1   0    5.47    0.41
  -7  -1   0    5.22    0.48
  -7  -1   0    6.27    0.53
  -7  -1   0    5.52    0.54
   7   1   0    5.22    0.45
   7   1   0    5.83    0.37
   7   1   0    5.31    0.40
   7   1   0    6.21    0.51
   7   1   0    5.87    0.44
  -8  -1   0   66.01    2.75
  -8  -1   0   71.07    2.75
  -8  -1   0   75.99    2.91
   8   1   0   70.68    2.84
   8   1   0   70.77    2.79
   8   1   0   70.29    2.65
   8   1   0   70.41    2.86
  -9  -1   0   33.32    1.56
  -9  -1   0   32.75    1.49
  -9  -1   0   35.42    1.47
  -9  -1   0   31.16    1.77
  -9  -1   0   31.82    1.81
   9   1   0   35.48    1.84
   9   1   0   31.57    1.46
   9   1   0   33.31    1.41
   9   1   0   32.91    1.34
   9   1   0   32.67    1.54
 -10  -1   0   38.56    2.12
 -10  -1   0   37.43    1.77
 -10  -1   0   37.74    1.78
 -10  -1   0   39.01    2.11
  10   1   0   34.65    2.04
  10   1   0   38.61    1.67
  10   1   0   38.90    1.59
  10   1   0   35.76    1.87
 -11  -1   0   48.64    2.47
 -11  -1   0   47.06    2.37
 -11  -1   0   48.17    2.17
 -11  -1   0   45.10    2.48
  11   1   0   49.46    2.31
  11   1   0   41.26    2.45
  11   1   0   47.22    2.02
 -12  -1   0   24.40    1.92
 -12  -1   0   24.23    1.79
 -12  -1   0   23.95    1.57
  12   1   0   26.31    1.73
  12   1   0   26.32    1.74
 -13  -1   0   21.80    1.63
 -13  -1   0   20.96    1.88
 -13  -1   0   19.45    1.92
  13   1   0   21.73    1.87
  13   1   0   22.15    1.76
 -14  -1   0    7.04    1.12
 -14  -1   0    7.78    1.43
  14   1   0    7.49    1.29
  14   1   0    5.89    1.29
  13  -2   0   25.40    2.03
  13  -2   0   23.36    1.84
 -13   2   0   22.24    2.15
 -13   2   0   22.01    2.34
  12  -2   0   13.50    1.42
  12  -2   0   14.48    1.60
 -12   2   0   13.87    1.59
 -12   2   0   16.41    1.50
 -12   2   0   13.14    1.39
  11  -2   0   16.32    1.31
  11  -2   0   13.88    1.42
 -11   2   0   15.95    1.44
 -11   2   0   17.34    1.62
 -11   2   0   16.98    1.53
  10  -2   0   40.36    2.31
  10  -2   0   43.86    2.09
 -10   2   0   45.56    2.25
 -10   2   0   44.25    2.42
   9  -2   0   49.02    1.82
   9  -2   0   38.98    2.23
   9  -2   0   47.61    2.00
  -9   2   0   43.18    2.03
  -9   2   0   44.82    2.19
  -9   2   0   47.01    2.34
   8  -2   0   21.37    1.40
   8  -2   0   24.74    1.19
   8  -2   0   24.66    1.01
   8  -2   0   22.76    1.18
  -8   2   0   24.44    1.52
  -8   2   0   22.77    1.43
  -8   2   0   23.58    1.20
  -8   2   0   23.30    1.39
   7  -2   0    3.42    0.39
   7  -2   0    4.25    0.30
   7  -2   0    3.74    0.40
  -7   2   0    3.72    0.43
  -7   2   0    3.80    0.49
  -7   2   0    3.49    0.47
  -7   2   0    3.11    0.39
   6  -2   0  146.44    5.11
   6  -2   0  129.84    5.08
   6  -2   0  142.50    5.17
   6  -2   0  123.76    5.41
  -6   2   0  131.15    5.15
  -6   2   0  139.34    5.19
  -6   2   0  136.55    5.42
  -6   2   0  135.94    5.13
  -6   2   0  130.78    5.31
  -6   2   0  134.10    5.29
   5  -2   0   14.42    0.60
   5  -2   0   13.27    0.75
   5  -2   0   13.56    0.69
   5  -2   0   12.13    0.67
  -5   2   0   13.84    0.77
  -5   2   0   13.04    0.73
  -5   2   0   13.28    0.62
  -5   2   0   12.35    0.73
  -5   2   0   12.31    0.66
  -5   2   0   13.10    0.68
   4  -2   0  141.54    5.35
   4  -2   0  143.71    5.41
   4  -2   0  145.55    5.41
   4  -2   0  139.38    5.67
   4  -2   0  144.70    5.70
   4  -2   0  151.43    5.21
  -4   2   0  145.93    5.43
  -4   2   0  148.60    5.42
  -4   2   0  142.02    5.72
  -4   2   0  148.36    5.40
  -4   2   0  140.59    5.50
  -4   2   0  146.18    5.55
  -4   2   0  137.89    5.79
   3  -2   0    6.54    0.37
   3  -2   0    6.12    0.30
   3  -2   0    5.93    0.38
   3  -2   0    6.96    0.25
   3  -2   0    5.99    0.35
   3  -2   0    6.20    0.39
   3  -2   0    6.50    0.25
  -3   2   0    5.76    0.39
  -3   2   0    6.14    0.40
  -3   2   0    6.11    0.42
  -3   2   0    6.12    0.35
  -3   2   0    6.66    0.42
  -3   2   0    5.59    0.34
  -3   2   0    6.47    0.41
  -3   2   0    6.37    0.32
   2  -2   0  137.29    5.37
   2  -2   0  152.05    5.25
   2  -2   0  148.58    5.42
   2  -2   0  141.43    5.32
   2  -2   0  143.47    5.41
   2  -2   0  136.84    5.70
   2  -2   0  151.00    5.62
   2  -2   0  153.35    5.72
  -2   2   0  153.32    5.72
  -2   2   0  150.29    5.73
  -2   2   0  147.86    5.38
  -2   2   0  146.68    5.35
  -2   2   0  140.71    5.47
  -2   2   0  142.33    5.43
  -2   2   0  141.38    5.42
  -2   2   0  138.92    5.39
  -2   2   0  145.33    5.33
   1  -2   0  102.51    3.93
   1  -2   0  106.89    3.80
   1  -2   0  106.29    4.10
   1  -2   0  100.01    3.91
   1  -2   0   95.85    3.87
   1  -2   0  102.38    4.03
   1  -2   0  110.27    3.85
   1  -2   0  107.03    4.13
   1  -2   0  105.24    3.86
   1  -2   0  107.95    3.88
  -1   2   0  100.42    3.93
  -1   2   0  107.87    3.87
  -1   2   0  102.36    4.10
  -1   2   0  102.49    3.88
  -1   2   0  102.20    3.84
  -1   2   0  105.71    3.88
  -1   2   0  106.57    3.92
  -1   2   0  107.73    3.80
  -1   2   0  105.90    4.04
  -1   2   0  106.22    4.13
   0  -2   0   40.46    1.59
   0  -2   0   41.95    1.60
   0  -2   0   44.43    1.56
   0  -2   0   47.26    1.68
   0  -2   0   41.30    1.66
   0  -2   0   42.71    1.62
   0  -2   0   40.67    1.58
   0  -2   0   44.09    1.72
   0  -2   0   42.05    1.60
   0  -2   0   42.62    1.59
   0   2   0   40.92    1.60
   0   2   0   42.37    1.57
   0   2   0   43.09    1.68
   0   2   0   41.51    1.65
   0   2   0   43.11    1.58
   0   2   0   40.68    1.72
   0   2   0   42.93    1.62
   0   2   0   41.10    1.62
   0   2   0   39.47    1.58
  -1  -2   0  423.55   14.99
  -1  -2   0  425.50   15.33
  -1  -2   0  423.45   15.31
  -1  -2   0  431.31   15.13
  -1  -2   0  432.30   15.00
  -1  -2   0  392.93   15.86
  -1  -2   0  405.70   15.38
  -1  -2   0  428.82   16.09
  -1  -2   0  373.29   15.10
  -1  -2   0  389.09   15.83
   1   2   0  405.79   15.83
   1   2   0  425.57   14.98
   1   2   0  428.45   15.86
   1   2   0  427.38   15.01
   1   2   0  426.19   15.28
   1   2   0  396.08   15.12
   1   2   0  427.02   16.12
   1   2   0  445.78   15.26
   1   2   0  475.51   16.31
   1   2   0  397.78   15.10
   1   2   0  401.42   15.32
   1   2   0  435.48   15.41
  -2  -2   0  396.17   14.21
  -2  -2   0  381.13   14.89
  -2  -2   0  402.62   14.37
  -2  -2   0  385.49   14.03
  -2  -2   0  401.73   14.03
  -2  -2   0  384.27   14.39
  -2  -2   0  388.67   14.20
   2   2   0  397.03   14.89
   2   2   0  400.65   14.19
   2   2   0  386.56   14.39
   2   2   0  397.19   14.38
  -3  -2   0  136.96    5.36
  -3  -2   0  149.36    5.37
  -3  -2   0  142.18    5.64
  -3  -2   0  155.86    5.45
  -3  -2   0  154.93    5.45
   3   2   0  145.93    5.36
   3   2   0  143.12    5.44
   3   2   0  140.15    5.63
   3   2   0  145.18    5.36
   3   2   0  144.26    5.44
  -4  -2   0   67.47    2.41
  -4  -2   0   59.90    2.41
  -4  -2   0   61.94    2.21
  -4  -2   0   59.86    2.35
  -4  -2   0   64.21    2.22
  -4  -2   0   53.97    2.48
  -4  -2   0   59.57    2.37
  -5  -2   0  126.84    5.20
  -5  -2   0  134.65    4.75
  -5  -2   0  136.60    4.77
  -5  -2   0  129.67    4.94
  -5  -2   0  135.14    5.04
  -5  -2   0  130.06    4.91
  -5  -2   0  125.70    4.98
   5   2   0  124.78    4.97
   5   2   0  139.58    5.07
  -6  -2   0  102.38    3.97
  -6  -2   0  109.81    3.84
  -6  -2   0  102.79    4.25
  -6  -2   0  104.21    4.03
  -6  -2   0  113.61    3.85
  -6  -2   0  103.09    4.05
  -6  -2   0  104.90    4.11
   6   2   0   98.59    4.24
   6   2   0  105.37    4.09
   6   2   0  101.45    4.04
  -7  -2   0   34.35    1.68
  -7  -2   0   32.90    1.61
  -7  -2   0   36.41    1.42
  -7  -2   0   33.22    1.55
  -7  -2   0   35.33    1.51
  -7  -2   0   39.25    1.42
  -7  -2   0   35.16    1.58
   7   2   0   37.91    1.70
   7   2   0   36.38    1.57
   7   2   0   33.62    1.56
   7   2   0   36.64    1.54
  -8  -2   0   23.18    1.08
  -8  -2   0   21.30    1.20
  -8  -2   0   21.61    1.27
  -8  -2   0   24.93    1.00
  -8  -2   0   23.71    1.00
  -8  -2   0   22.17    1.12
   8   2   0   19.32    1.18
   8   2   0   20.74    1.10
   8   2   0   22.82    1.09
   8   2   0   23.48    1.12
  -9  -2   0   40.10    2.18
  -9  -2   0   44.44    1.78
  -9  -2   0   42.89    1.93
  -9  -2   0   42.42    2.16
   9   2   0   42.38    2.18
   9   2   0   46.11    1.92
   9   2   0   45.61    1.88
   9   2   0   43.25    1.92
 -10  -2   0   67.82    3.20
 -10  -2   0   66.36    2.97
 -10  -2   0   73.72    3.33
  10   2   0   78.06    2.98
  10   2   0   70.30    3.10
  10   2   0   77.72    2.91
  10   2   0   63.79    3.24
 -11  -2   0   19.92    1.57
 -11  -2   0   18.22    1.20
 -11  -2   0   17.32    1.50
 -11  -2   0   19.70    1.49
  11   2   0   22.90    1.42
  11   2   0   20.05    1.05
  11   2   0   20.91    1.49
  11   2   0   21.70    1.15
 -12  -2   0   23.94    1.83
 -12  -2   0   25.86    1.90
 -12  -2   0   29.98    1.90
 -12  -2   0   27.35    1.54
  12   2   0   28.04    1.40
  12   2   0   29.49    1.78
  12   2   0   25.72    1.82
 -13  -2   0    3.34    1.09
 -13  -2   0    4.32    1.07
 -13  -2   0    4.07    0.78
  13   2   0    2.73    0.90
  13   2   0    3.75    0.97
 -14  -2   0   30.38    1.79
 -14  -2   0   23.46    2.23
  14   2   0   25.82    2.14
  14   2   0   29.02    2.19
  13  -3   0   26.25    1.91
  13  -3   0   23.20    2.05
 -13   3   0   14.48    1.94
 -13   3   0   22.40    2.23
  12  -3   0   10.41    1.16
  12  -3   0   15.20    1.55
 -12   3   0   15.30    1.51
 -12   3   0   13.51    1.70
  11  -3   0   41.70    2.41
  11  -3   0   43.66    2.18
 -11   3   0   43.64    2.41
 -11   3   0   43.57    2.45
 -11   3   0   42.29    2.53
  10  -3   0   21.76    1.60
  10  -3   0   22.94    1.45
 -10   3   0   21.59    1.61
 -10   3   0   24.47    1.69
 -10   3   0   23.82    1.77
   9  -3   0   51.18    2.33
   9  -3   0   53.53    2.29
   9  -3   0   48.87    2.55
  -9   3   0   53.14    2.71
  -9   3   0   52.70    2.52
  -9   3   0   54.88    2.34
  -9   3   0   48.13    2.54
   8  -3   0    3.72    0.63
   8  -3   0    3.61    0.50
   8  -3   0    3.61    0.40
  -8   3   0    4.94    0.73
  -8   3   0    4.64    0.76
  -8   3   0    2.92    0.72
  -8   3   0    4.20    0.47
   7  -3   0   24.59    1.29
   7  -3   0   26.21    1.09
   7  -3   0   27.02    1.24
   7  -3   0   29.70    1.48
  -7   3   0   24.36    1.46
  -7   3   0   25.92    1.28
  -7   3   0   24.32    1.53
  -7   3   0   28.79    1.29
   6  -3   0  118.47    4.75
   6  -3   0  116.75    4.48
   6  -3   0  118.08    4.40
   6  -3   0  122.61    4.50
  -6   3   0  113.19    4.68
  -6   3   0  111.94    4.54
  -6   3   0  117.79    4.54
  -6   3   0  110.16    4.62
  -6   3   0  121.90    4.45
  -6   3   0  114.86    4.72
   5  -3   0   47.97    1.93
   5  -3   0   46.28    2.06
   5  -3   0   50.18    1.84
   5  -3   0   48.41    1.96
  -5   3   0   48.63    1.87
  -5   3   0   45.08    2.05
  -5   3   0   41.71    1.98
  -5   3   0   45.37    2.01
  -5   3   0   47.79    1.96
  -5   3   0   47.15    2.00
   4  -3   0   57.48    2.45
   4  -3   0   57.53    2.33
   4  -3   0   58.59    2.31
   4  -3   0   65.08    2.26
  -4   3   0   59.02    2.43
  -4   3   0   61.86    2.28
  -4   3   0   57.74    2.38
  -4   3   0   55.20    2.51
  -4   3   0   55.73    2.42
  -4   3   0   56.99    2.33
  -4   3   0   56.79    2.39
   3  -3   0   56.36    2.26
   3  -3   0   58.02    2.20
   3  -3   0   55.86    2.23
   3  -3   0   59.83    2.37
   3  -3   0   59.21    2.10
   3  -3   0   54.25    2.35
  -3   3   0   54.93    2.29
  -3   3   0   59.61    2.14
  -3   3   0   54.79    2.35
  -3   3   0   57.24    2.14
  -3   3   0   59.52    2.22
  -3   3   0   56.22    2.42
  -3   3   0   58.12    2.30
  -3   3   0   57.88    2.35
   2  -3   0   47.48    1.87
   2  -3   0   48.09    1.85
   2  -3   0   53.17    1.99
   2  -3   0   48.54    1.89
   2  -3   0   47.68    1.86
   2  -3   0   49.27    1.77
   2  -3   0   45.12    1.85
   2  -3   0   45.51    1.94
  -2   3   0   48.63    1.82
  -2   3   0   47.16    1.88
  -2   3   0   48.75    1.77
  -2   3   0   49.21    1.86
  -2   3   0   48.59    1.94
  -2   3   0   44.88    1.90
  -2   3   0   43.34    1.99
  -2   3   0   45.82    1.97
   1  -3   0    5.30    0.28
   1  -3   0    5.26    0.34
   1  -3   0    4.79    0.28
   1  -3   0    5.54    0.28
   1  -3   0    4.78    0.33
   1  -3   0    5.45    0.27
   1  -3   0    4.98    0.29
   1  -3   0    5.53    0.33
   1  -3   0    5.77    0.36
  -1   3   0    5.38    0.29
  -1   3   0    5.52    0.27
  -1   3   0    5.27    0.33
  -1   3   0    5.55    0.32
  -1   3   0    5.27    0.29
  -1   3   0    5.95    0.36
  -1   3   0    5.28    0.33
  -1   3   0    5.01    0.31
   0  -3   0   59.47    2.43
   0  -3   0   64.98    2.36
   0  -3   0   63.45    2.28
   0  -3   0   64.00    2.33
   0  -3   0   62.33    2.34
   0  -3   0   60.46    2.38
   0  -3   0   64.98    2.35
   0  -3   0   61.27    2.36
   0  -3   0   62.42    2.46
   0   3   0   59.37    2.38
   0   3   0   58.67    2.38
   0   3   0   53.95    2.34
   0   3   0   63.83    2.32
   0   3   0   65.29    2.37
   0   3   0   66.57    2.47
   0   3   0   62.49    2.43
   0   3   0   62.77    2.31
   0   3   0   59.81    2.53
  -1  -3   0   33.07    1.40
  -1  -3   0   34.57    1.42
  -1  -3   0   35.24    1.40
  -1  -3   0   35.95    1.39
  -1  -3   0   37.47    1.45
  -1  -3   0   36.25    1.44
  -1  -3   0   36.37    1.38
  -1  -3   0   35.66    1.41
  -1  -3   0   34.81    1.40
  -1  -3   0   40.98    1.54
   1   3   0   32.77    1.51
   1   3   0   37.80    1.32
   1   3   0   35.78    1.44
   1   3   0   36.50    1.35
   1   3   0   36.33    1.39
   1   3   0   34.47    1.40
   1   3   0   35.71    1.40
   1   3   0   35.18    1.41
   1   3   0   34.56    1.43
   1   3   0   35.77    1.39
  -2  -3   0  610.84   21.19
  -2  -3   0  578.88   21.11
  -2  -3   0  563.23   20.83
  -2  -3   0  566.66   21.04
  -2  -3   0  609.24   20.62
  -2  -3   0  577.80   21.81
  -2  -3   0  554.71   20.81
   2   3   0  555.27   21.04
   2   3   0  567.35   21.18
   2   3   0  625.45   22.45
   2   3   0  536.79   20.79
   2   3   0  580.58   21.84
   2   3   0  561.19   20.60
   2   3   0  559.29   21.10
   2   3   0  557.73   21.80
   2   3   0  559.28   21.00
   2   3   0  607.61   20.62
   2   3   0  604.46   22.17
  -3  -3   0  117.92    3.96
  -3  -3   0  106.44    4.11
  -3  -3   0  111.39    4.11
  -3  -3   0  116.77    3.95
  -3  -3   0  101.60    4.27
  -3  -3   0  111.17    4.10
  -3  -3   0  109.69    4.15
   3   3   0  100.76    4.26
   3   3   0  109.07    4.12
  -4  -3   0  113.24    4.17
  -4  -3   0  110.72    4.13
  -4  -3   0  111.11    4.33
  -4  -3   0  105.69    4.11
  -4  -3   0  106.16    4.17
  -5  -3   0   90.73    3.60
  -5  -3   0   95.42    3.60
  -5  -3   0   92.02    3.79
  -5  -3   0   96.07    3.64
  -5  -3   0   95.50    3.66
  -6  -3   0   75.08    3.05
  -6  -3   0   90.51    3.14
  -6  -3   0   76.43    3.13
  -6  -3   0   76.81    3.08
  -6  -3   0   80.05    2.84
  -6  -3   0   75.07    2.84
  -6  -3   0   74.16    3.24
   6   3   0   80.72    3.17
   6   3   0   75.46    3.09
  -7  -3   0   41.25    1.50
  -7  -3   0   37.11    1.74
  -7  -3   0   41.20    1.74
  -7  -3   0   40.67    1.70
  -7  -3   0   36.12    1.70
  -7  -3   0   42.42    1.50
  -7  -3   0   39.41    1.83
   7   3   0   38.22    1.74
   7   3   0   38.17    1.72
   7   3   0   39.87    1.83
  -8  -3   0    5.62    0.57
  -8  -3   0    4.35    0.49
  -8  -3   0    4.23    0.45
  -8  -3   0    5.02    0.33
  -8  -3   0    4.30    0.45
  -8  -3   0    4.58    0.50
  -8  -3   0    4.74    0.33
   8   3   0    3.26    0.46
   8   3   0    5.09    0.49
   8   3   0    4.69    0.47
   8   3   0    5.21    0.51
  -9  -3   0   45.96    1.67
  -9  -3   0   41.05    1.89
  -9  -3   0   42.79    1.85
  -9  -3   0   44.29    1.67
  -9  -3   0   42.02    2.16
  -9  -3   0   39.58    2.08
   9   3   0   42.67    1.92
   9   3   0   41.22    1.87
   9   3   0   39.59    1.88
   9   3   0   42.28    2.17
 -10  -3   0   26.45    1.14
 -10  -3   0   23.49    1.57
 -10  -3   0   27.11    1.13
 -10  -3   0   27.34    1.32
 -10  -3   0   25.43    1.58
 -10  -3   0   22.76    1.34
  10   3   0   27.89    1.33
  10   3   0   27.14    1.34
  10   3   0   27.52    1.53
  10   3   0   22.81    1.55
 -11  -3   0   33.49    1.91
 -11  -3   0   33.45    2.02
 -11  -3   0   31.83    1.99
  11   3   0   34.35    1.65
  11   3   0   33.50    1.85
  11   3   0   32.34    1.98
  11   3   0   33.65    1.59
 -12  -3   0   13.32    0.97
 -12  -3   0   13.28    1.29
 -12  -3   0   10.42    1.25
 -12  -3   0    9.66    1.18
  12   3   0   13.34    0.92
  12   3   0   12.97    1.41
  12   3   0   12.26    1.28
 -13  -3   0   20.58    1.83
 -13  -3   0   19.69    1.79
 -13  -3   0   21.69    1.24
 -13  -3   0   19.04    1.70
  13   3   0   18.41    1.79
  13   3   0   19.66    1.78
  13   3   0   17.51    1.67
 -14  -3   0   15.50    1.54
 -14  -3   0   10.05    1.48
  14   3   0    8.96    1.37
  14   3   0   11.12    1.39
  12  -4   0   27.59    2.11
  12  -4   0   29.39    1.91
 -12   4   0   30.40    2.54
 -12   4   0   28.59    2.39
  11  -4   0   36.04    2.25
  11  -4   0   36.40    2.01
 -11   4   0   33.80    2.35
 -11   4   0   38.93    2.32
 -11   4   0   36.51    2.37
  10  -4   0   35.85    1.84
  10  -4   0   34.35    2.06
 -10   4   0   35.02    2.12
 -10   4   0   35.73    2.23
 -10   4   0   34.33    2.13
   9  -4   0   43.88    2.27
   9  -4   0   43.34    2.05
   9  -4   0   43.70    2.06
  -9   4   0   47.59    2.52
  -9   4   0   41.50    2.35
  -9   4   0   42.75    2.32
   8  -4   0   26.48    1.58
   8  -4   0   27.05    1.42
   8  -4   0   26.41    1.44
   8  -4   0   28.23    1.12
  -8   4   0   29.46    1.39
  -8   4   0   28.26    1.71
  -8   4   0   27.57    1.71
  -8   4   0   27.08    1.80
  -8   4   0   26.42    1.40
   7  -4   0   54.33    2.35
   7  -4   0   53.58    2.51
   7  -4   0   56.11    2.11
   7  -4   0   56.63    2.28
  -7   4   0   55.84    2.65
  -7   4   0   53.94    2.34
  -7   4   0   52.82    2.36
  -7   4   0   54.79    2.53
  -7   4   0   49.70    2.50
   6  -4   0   13.28    0.61
   6  -4   0   12.43    0.72
   6  -4   0   12.55    0.82
  -6   4   0   14.27    0.77
  -6   4   0   11.12    0.83
  -6   4   0   14.52    0.79
  -6   4   0   12.90    0.71
   5  -4   0  100.09    4.02
   5  -4   0  103.97    4.26
   5  -4   0  107.74    4.08
   5  -4   0  109.84    3.98
  -5   4   0  104.14    4.15
  -5   4   0  104.86    4.14
  -5   4   0  104.93    4.24
  -5   4   0  105.01    4.40
  -5   4   0  104.60    4.26
  -5   4   0  105.06    4.09
  -5   4   0  101.09    4.00
   4  -4   0   88.23    3.55
   4  -4   0   91.60    3.33
   4  -4   0   88.04    3.37
   4  -4   0   89.80    3.42
  -4   4   0   84.12    3.34
  -4   4   0   88.01    3.47
  -4   4   0   90.23    3.54
  -4   4   0   79.23    3.55
  -4   4   0   87.31    3.66
  -4   4   0   84.49    3.44
   3  -4   0  134.58    4.66
   3  -4   0  121.25    5.03
   3  -4   0  130.19    4.83
   3  -4   0  126.42    4.82
   3  -4   0  128.84    4.83
  -3   4   0  136.36    4.78
  -3   4   0  126.46    5.16
  -3   4   0  127.48    4.88
  -3   4   0  126.57    4.97
  -3   4   0  124.16    5.12
  -3   4   0  128.68    4.86
  -3   4   0  120.98    4.86
   2  -4   0   44.05    1.71
   2  -4   0   41.95    1.70
   2  -4   0   42.25    1.72
   2  -4   0   43.32    1.76
   2  -4   0   40.22    1.79
   2  -4   0   42.64    1.64
  -2   4   0   43.80    1.70
  -2   4   0   42.87    1.81
  -2   4   0   42.95    1.81
  -2   4   0   42.24    1.71
  -2   4   0   42.96    1.86
  -2   4   0   42.37    1.84
  -2   4   0   45.14    1.74
  -2   4   0   45.64    1.64
   1  -4   0   43.21    1.83
   1  -4   0   44.28    1.78
   1  -4   0   45.30    1.72
   1  -4   0   45.06    1.80
   1  -4   0   48.01    1.73
  -1   4   0   45.55    1.72
  -1   4   0   43.41    1.78
  -1   4   0   45.06    1.91
  -1   4   0   46.14    1.89
  -1   4   0   43.29    1.83
  -1   4   0   44.50    1.75
  -1   4   0   44.59    1.84
   0  -4   0  324.81   12.99
   0  -4   0  341.84   12.19
   0  -4   0  332.32   12.82
   0  -4   0  327.16   12.23
   0  -4   0  332.39   12.21
   0  -4   0  342.00   12.28
   0  -4   0  330.21   12.34
   0  -4   0  338.34   12.17
   0   4   0  307.51   12.19
   0   4   0  352.66   12.48
   0   4   0  338.71   12.31
   0   4   0  352.18   12.21
   0   4   0  344.91   13.01
   0   4   0  345.89   13.20
  -1  -4   0    6.88    0.38
  -1  -4   0    7.20    0.37
  -1  -4   0    7.75    0.41
  -1  -4   0    7.10    0.39
  -1  -4   0    7.28    0.43
  -1  -4   0    7.24    0.37
  -1  -4   0    6.69    0.38
  -1  -4   0    6.96    0.40
   1   4   0    7.17    0.32
   1   4   0    7.41    0.41
   1   4   0    7.54    0.37
   1   4   0    6.38    0.38
   1   4   0    7.08    0.39
   1   4   0    7.51    0.45
  -2  -4   0   83.24    2.92
  -2  -4   0   74.54    2.97
  -2  -4   0   72.50    2.90
  -2  -4   0   80.66    3.10
  -2  -4   0   78.55    2.99
  -2  -4   0   73.28    3.08
  -2  -4   0   84.07    3.08
  -2  -4   0   72.43    3.01
   2   4   0   71.39    3.06
   2   4   0   84.93    3.25
   2   4   0   74.03    3.05
   2   4   0   78.48    2.91
   2   4   0   82.38    3.00
   2   4   0   82.33    2.94
   2   4   0   81.67    2.90
   2   4   0   77.04    3.09
  -3  -4   0   43.91    1.79
  -3  -4   0   44.69    1.78
  -3  -4   0   43.83    1.76
  -3  -4   0   45.34    1.72
  -3  -4   0   43.55    1.65
  -3  -4   0   42.16    1.81
   3   4   0   44.50    1.74
   3   4   0   46.08    1.64
   3   4   0   44.99    1.76
   3   4   0   43.05    1.79
   3   4   0   39.46    1.89
   3   4   0   44.68    1.63
  -4  -4   0   64.26    2.49
  -4  -4   0   64.11    2.31
  -4  -4   0   63.36    2.46
  -4  -4   0   65.27    2.52
  -4  -4   0   62.65    2.48
  -4  -4   0   62.88    2.30
  -4  -4   0   55.57    2.56
   4   4   0   65.52    2.48
  -5  -4   0  211.31    7.25
  -5  -4   0  193.74    7.17
  -5  -4   0  186.02    7.24
  -5  -4   0  174.51    7.49
  -5  -4   0  197.03    7.18
  -6  -4   0  166.66    6.17
  -6  -4   0  164.82    6.23
  -6  -4   0  157.15    6.46
  -6  -4   0  169.89    6.23
  -6  -4   0  158.23    6.15
  -7  -4   0   47.70    2.00
  -7  -4   0   47.45    2.01
  -7  -4   0   44.05    2.00
  -7  -4   0   46.87    2.12
  -7  -4   0   45.32    2.03
   7   4   0   46.75    2.02
   7   4   0   49.99    2.08
  -8  -4   0   58.85    2.48
  -8  -4   0   60.64    2.51
  -8  -4   0   57.45    2.65
  -8  -4   0   55.62    2.52
  -8  -4   0   60.33    2.51
   8   4   0   60.31    2.53
   8   4   0   59.92    2.55
   8   4   0   59.05    2.51
  -9  -4   0   15.22    0.60
  -9  -4   0   14.33    1.12
  -9  -4   0   11.73    1.14
  -9  -4   0   15.78    0.90
  -9  -4   0   15.48    1.20
  -9  -4   0   13.70    0.90
   9   4   0   13.85    0.90
   9   4   0   16.11    1.17
   9   4   0   14.18    0.90
   9   4   0   16.11    0.94
 -10  -4   0    5.45    0.82
 -10  -4   0    6.23    0.64
 -10  -4   0    5.44    0.33
 -10  -4   0    6.12    0.36
 -10  -4   0    4.89    0.82
 -10  -4   0    4.74    0.81
  10   4   0    5.27    0.55
  10   4   0    5.80    0.86
  10   4   0    5.70    0.79
  10   4   0    5.97    0.63
 -11  -4   0   38.59    2.11
 -11  -4   0   40.39    2.03
 -11  -4   0   36.74    2.16
 -11  -4   0   38.18    2.09
 -11  -4   0   40.00    1.49
  11   4   0   40.70    1.87
  11   4   0   35.84    2.10
  11   4   0   42.62    2.11
  11   4   0   36.11    2.15
 -12  -4   0    2.53    0.84
 -12  -4   0    4.20    0.88
 -12  -4   0    2.71    0.86
  12   4   0    5.12    0.91
  12   4   0    4.48    0.87
  12   4   0    4.33    0.87
  12   4   0    4.79    0.98
 -13  -4   0   23.35    1.98
 -13  -4   0   30.85    2.02
 -13  -4   0   23.66    2.01
  13   4   0   24.93    1.88
  13   4   0   27.85    2.01
  13   4   0   25.35    1.92
  13   4   0   25.87    1.93
 -14  -4   0    1.80    1.13
 -14  -4   0    3.67    1.22
 -14  -4   0    3.29    1.20
  14   4   0    2.79    1.07
  14   4   0    2.17    1.10
 -15  -4   0   24.22    2.37
  15   4   0   20.23    2.27
  15   4   0   22.05    2.19
  15   4   0   22.35    1.94
  12  -5   0   27.95    2.27
  12  -5   0   30.60    2.04
 -12   5   0   30.09    2.57
 -12   5   0   28.13    2.56
  11  -5   0   19.22    1.74
  11  -5   0   16.20    1.54
 -11   5   0   18.01    1.97
 -11   5   0   16.76    1.68
  10  -5   0   68.39    3.33
  10  -5   0   66.56    3.01
 -10   5   0   70.38    3.37
 -10   5   0   66.82    3.41
 -10   5   0   69.15    3.63
 -10   5   0   69.58    3.39
   9  -5   0   28.69    1.51
   9  -5   0   24.90    1.62
   9  -5   0   24.42    1.54
  -9   5   0   26.19    1.83
  -9   5   0   26.03    1.88
  -9   5   0   26.29    2.01
  -9   5   0   26.23    1.79
   8  -5   0   85.87    3.83
   8  -5   0   86.52    3.60
   8  -5   0   89.12    3.57
  -8   5   0   90.39    3.68
  -8   5   0   85.98    3.85
  -8   5   0   82.72    3.93
  -8   5   0   86.75    3.82
   7  -5   0   19.24    1.33
   7  -5   0   18.65    1.22
  -7   5   0   20.23    1.48
  -7   5   0   20.44    1.15
  -7   5   0   23.61    1.15
  -7   5   0   21.80    1.56
  -7   5   0   20.19    1.38
   6  -5   0   31.70    1.66
   6  -5   0   29.07    1.51
   6  -5   0   32.79    1.45
  -6   5   0   31.60    1.58
  -6   5   0   32.40    1.77
  -6   5   0   34.78    1.54
  -6   5   0   32.22    1.81
  -6   5   0   31.46    1.50
   5  -5   0   69.45    2.80
   5  -5   0   68.17    2.72
   5  -5   0   68.90    2.64
   5  -5   0   67.28    2.88
  -5   5   0   66.57    2.87
  -5   5   0   68.28    2.77
  -5   5   0   64.50    2.88
  -5   5   0   66.38    2.81
  -5   5   0   68.63    3.01
   4  -5   0   84.02    3.37
   4  -5   0   87.77    3.10
   4  -5   0   85.00    3.48
   4  -5   0   79.65    3.29
   4  -5   0   86.32    3.27
  -4   5   0   87.55    3.17
  -4   5   0   82.27    3.50
  -4   5   0   83.27    3.48
  -4   5   0   86.34    3.45
  -4   5   0   81.27    3.37
  -4   5   0   88.80    3.17
  -4   5   0   81.24    3.58
   3  -5   0   65.90    2.70
   3  -5   0   68.97    2.51
   3  -5   0   67.47    2.78
   3  -5   0   69.20    2.66
  -3   5   0   68.15    2.59
  -3   5   0   66.29    2.87
  -3   5   0   64.41    2.82
  -3   5   0   67.77    2.69
  -3   5   0   66.99    2.76
  -3   5   0   65.45    2.78
   2  -5   0   33.03    1.44
   2  -5   0   31.09    1.37
   2  -5   0   32.69    1.30
   2  -5   0   30.90    1.42
  -2   5   0   31.80    1.29
  -2   5   0   32.99    1.36
  -2   5   0   31.01    1.48
  -2   5   0   34.95    1.38
  -2   5   0   33.30    1.47
  -2   5   0   34.37    1.49
  -2   5   0   33.41    1.48
   1  -5   0  181.84    6.72
   1  -5   0  178.51    6.83
   1  -5   0  181.02    6.78
   1  -5   0  182.74    6.78
   1  -5   0  181.26    7.08
   1  -5   0  192.27    6.75
  -1   5   0  185.82    7.31
  -1   5   0  186.62    7.21
  -1   5   0  175.46    6.93
  -1   5   0  179.39    6.82
  -1   5   0  187.32    6.79
   0  -5   0  153.97    6.07
   0  -5   0  149.48    5.80
   0  -5   0  158.76    5.80
   0  -5   0  149.54    5.86
   0  -5   0  169.69    5.74
   0  -5   0  150.34    5.81
   0   5   0  167.03    6.30
   0   5   0  152.34    5.84
   0   5   0  147.74    5.92
   0   5   0  157.37    6.15
   0   5   0  165.26    5.79
  -1  -5   0  271.95   10.32
  -1  -5   0  281.69   10.65
  -1  -5   0  286.21   10.16
  -1  -5   0  268.73   10.23
  -1  -5   0  270.10   10.22
  -1  -5   0  271.22   10.82
  -1  -5   0  283.22   10.18
  -1  -5   0  280.17   10.70
   1   5   0  282.62   10.18
   1   5   0  278.73   10.82
   1   5   0  289.64   11.05
   1   5   0  288.52   10.41
  -2  -5   0   10.95    0.56
  -2  -5   0   10.94    0.60
  -2  -5   0   12.11    0.60
  -2  -5   0   11.35    0.55
  -2  -5   0   11.13    0.56
  -2  -5   0   11.12    0.57
  -2  -5   0   11.24    0.59
   2   5   0   10.84    0.57
   2   5   0   11.42    0.54
   2   5   0   11.84    0.58
   2   5   0   11.48    0.51
   2   5   0   11.91    0.45
   2   5   0   12.18    0.69
   2   5   0   10.44    0.56
  -3  -5   0  206.26    8.14
  -3  -5   0  232.19    8.03
  -3  -5   0  224.03    8.01
  -3  -5   0  220.35    8.26
  -3  -5   0  222.86    8.14
  -3  -5   0  218.75    8.17
  -3  -5   0  220.57    8.49
   3   5   0  221.72    8.00
   3   5   0  217.35    8.12
   3   5   0  229.38    8.82
   3   5   0  215.52    8.25
   3   5   0  213.58    8.16
   3   5   0  226.83    8.59
  -4  -5   0  119.11    4.18
  -4  -5   0  112.45    4.31
  -4  -5   0  114.91    4.52
  -4  -5   0  112.43    4.37
  -4  -5   0  109.97    4.40
  -4  -5   0  111.05    4.34
   4   5   0  113.00    4.70
   4   5   0  116.16    4.53
   4   5   0  114.33    4.37
   4   5   0  117.96    4.13
  -5  -5   0  122.44    4.95
  -5  -5   0  129.68    4.90
  -5  -5   0  124.36    5.11
  -5  -5   0  130.63    4.91
  -5  -5   0  122.00    4.91
  -5  -5   0  136.63    4.67
  -5  -5   0  138.42    4.68
   5   5   0  129.42    4.93
   5   5   0  132.38    5.14
   5   5   0  120.56    5.28
  -6  -5   0   94.20    3.63
  -6  -5   0   93.98    3.65
  -6  -5   0   91.43    3.63
  -6  -5   0   88.87    3.78
  -6  -5   0   92.85    3.66
  -7  -5   0   37.07    1.72
  -7  -5   0   38.23    1.81
  -7  -5   0   40.38    1.76
  -7  -5   0   37.49    1.72
  -7  -5   0   40.16    1.72
  -8  -5   0   71.85    2.91
  -8  -5   0   71.68    2.92
  -8  -5   0   70.30    2.91
  -8  -5   0   71.07    2.93
  -8  -5   0   68.33    3.04
   8   5   0   67.09    2.96
   8   5   0   72.49    2.95
   8   5   0   66.44    2.99
  -9  -5   0    4.49    0.70
  -9  -5   0    5.51    0.75
  -9  -5   0    4.94    0.75
  -9  -5   0    4.40    0.50
   9   5   0    4.79    0.72
   9   5   0    5.52    0.58
   9   5   0    4.18    0.53
 -10  -5   0   51.53    2.53
 -10  -5   0   51.33    2.57
 -10  -5   0   51.79    2.51
 -10  -5   0   52.25    2.49
 -10  -5   0   54.91    2.47
  10   5   0   51.68    2.54
  10   5   0   51.50    2.61
  10   5   0   52.94    2.49
 -11  -5   0   32.74    1.88
 -11  -5   0   30.73    1.80
 -11  -5   0   31.57    1.80
 -11  -5   0   29.77    1.92
 -11  -5   0   29.62    1.85
  11   5   0   24.99    1.88
  11   5   0   28.66    1.83
  11   5   0   31.45    1.86
  11   5   0   32.03    1.85
  11   5   0   27.74    1.87
 -12  -5   0   29.10    1.93
 -12  -5   0   26.50    1.81
 -12  -5   0   27.52    1.86
  12   5   0   21.22    1.77
  12   5   0   23.04    1.84
  12   5   0   24.00    1.80
  12   5   0   26.79    1.87
  12   5   0   23.94    1.80
 -13  -5   0    6.45    1.15
 -13  -5   0    6.19    1.21
 -13  -5   0    6.40    1.16
  13   5   0    4.36    1.12
  13   5   0    7.08    1.13
  13   5   0    8.24    1.16
  13   5   0    7.64    1.10
  13   5   0    8.43    1.17
 -14  -5   0   10.20    1.43
 -14  -5   0   10.12    1.40
 -14  -5   0    8.79    1.39
  14   5   0    8.01    1.31
  14   5   0    8.20    1.32
  14   5   0   10.25    1.33
 -15  -5   0    9.23    1.57
 -15  -5   0   11.27    1.72
  15   5   0   13.42    1.67
  15   5   0    9.97    1.53
  15   5   0    8.83    1.50
  11  -6   0   26.65    2.10
  11  -6   0   29.81    1.96
 -11   6   0   27.20    2.41
 -11   6   0   30.87    2.46
  10  -6   0   11.79    1.12
  10  -6   0   11.58    1.26
 -10   6   0   13.25    1.43
 -10   6   0   13.27    1.63
 -10   6   0    9.53    1.45
 -10   6   0   13.73    1.51
   9  -6   0   68.02    2.95
   9  -6   0   64.63    3.18
  -9   6   0   63.97    3.26
  -9   6   0   65.64    3.20
  -9   6   0   67.31    3.48
  -9   6   0   66.03    3.24
   8  -6   0   27.28    1.52
   8  -6   0   25.37    1.68
   8  -6   0   24.11    1.56
  -8   6   0   26.78    1.91
  -8   6   0   29.62    1.82
  -8   6   0   28.24    1.93
  -8   6   0   29.11    1.47
  -8   6   0   27.97    1.78
   7  -6   0   48.24    2.39
   7  -6   0   51.80    2.25
   7  -6   0   48.52    2.31
  -7   6   0   48.31    2.43
  -7   6   0   52.23    2.30
  -7   6   0   49.13    2.64
   6  -6   0   28.16    1.58
   6  -6   0   31.52    1.66
  -6   6   0   30.45    1.85
  -6   6   0   31.07    1.52
  -6   6   0   31.82    1.88
  -6   6   0   32.90    1.54
  -6   6   0   30.50    1.57
   5  -6   0   25.74    1.29
   5  -6   0   28.27    1.40
   5  -6   0   23.98    1.20
  -5   6   0   25.20    1.27
  -5   6   0   23.41    1.51
  -5   6   0   25.72    1.58
  -5   6   0   24.50    1.25
   4  -6   0  122.42    4.81
   4  -6   0  124.73    4.77
   4  -6   0  117.12    4.96
   4  -6   0  127.77    4.53
  -4   6   0  126.63    4.65
  -4   6   0  123.78    5.14
  -4   6   0  121.86    5.00
  -4   6   0  122.51    5.06
  -4   6   0  122.12    4.81
  -4   6   0  120.77    4.89
  -4   6   0  127.80    4.65
   3  -6   0   36.47    1.69
   3  -6   0   39.15    1.61
   3  -6   0   36.74    1.66
   3  -6   0   37.93    1.47
  -3   6   0   35.81    1.72
  -3   6   0   34.69    1.71
  -3   6   0   36.27    1.71
  -3   6   0   37.34    1.52
  -3   6   0   38.54    1.62
  -3   6   0   36.34    1.47
  -3   6   0   37.27    1.75
   2  -6   0   81.10    3.19
   2  -6   0   78.10    3.30
   2  -6   0   83.10    3.08
   2  -6   0   84.71    3.25
   2  -6   0   81.24    3.18
  -2   6   0   85.17    3.20
  -2   6   0   79.83    3.30
  -2   6   0   83.76    3.40
  -2   6   0   75.66    3.40
  -2   6   0   79.27    3.16
  -2   6   0   81.83    3.29
   1  -6   0   49.93    1.87
   1  -6   0   47.18    2.04
   1  -6   0   47.26    1.99
   1  -6   0   48.52    2.06
   1  -6   0   48.79    1.94
   1  -6   0   47.49    2.00
  -1   6   0   52.86    2.04
  -1   6   0   50.02    1.93
  -1   6   0   47.57    2.07
  -1   6   0   49.53    2.17
  -1   6   0   49.81    2.11
  -1   6   0   47.14    2.07
   0  -6   0  182.87    7.21
   0  -6   0  181.74    6.88
   0  -6   0  182.20    6.97
   0  -6   0  178.89    6.91
   0  -6   0  190.91    6.91
   0  -6   0  192.10    6.79
   0   6   0  186.88    7.06
   0   6   0  190.16    6.95
   0   6   0  189.01    6.87
   0   6   0  183.05    7.47
   0   6   0  185.88    7.31
  -1  -6   0   90.15    3.50
  -1  -6   0   85.12    3.43
  -1  -6   0   86.75    3.47
  -1  -6   0   89.24    3.46
  -1  -6   0   91.01    3.54
  -1  -6   0   87.43    3.58
   1   6   0   91.53    3.77
   1   6   0   90.21    3.48
   1   6   0   92.96    3.52
   1   6   0   93.48    3.60
  -2  -6   0   99.43    3.71
  -2  -6   0   95.90    3.88
  -2  -6   0  100.79    3.73
  -2  -6   0   96.09    3.76
  -2  -6   0   93.55    3.76
  -2  -6   0   98.84    3.85
   2   6   0   95.43    3.71
   2   6   0   93.78    3.78
   2   6   0  102.83    4.10
   2   6   0   98.28    3.89
   2   6   0  100.37    3.65
  -3  -6   0   41.14    1.77
  -3  -6   0   43.51    1.70
  -3  -6   0   42.44    1.77
  -3  -6   0   39.95    1.77
  -3  -6   0   41.69    1.68
  -3  -6   0   42.63    1.80
   3   6   0   42.17    1.66
   3   6   0   42.38    1.60
   3   6   0   40.57    1.74
   3   6   0   43.00    1.76
   3   6   0   41.08    1.93
   3   6   0   42.58    1.68
  -4  -6   0   56.79    2.33
  -4  -6   0   54.40    2.17
  -4  -6   0   54.24    2.27
  -4  -6   0   55.54    2.14
  -4  -6   0   56.44    2.16
  -4  -6   0   55.39    2.31
  -4  -6   0   53.14    2.29
   4   6   0   57.47    2.26
   4   6   0   57.21    2.12
   4   6   0   54.96    2.15
   4   6   0   57.97    2.50
   4   6   0   54.95    2.29
  -5  -6   0  184.27    7.16
  -5  -6   0  181.48    7.14
  -5  -6   0  202.15    6.91
  -5  -6   0  190.04    7.24
  -5  -6   0  192.13    6.90
  -5  -6   0  184.32    7.43
  -5  -6   0  193.95    7.11
   5   6   0  183.04    7.70
   5   6   0  189.42    7.47
   5   6   0  198.77    7.20
  -6  -6   0   64.99    2.75
  -6  -6   0   68.73    2.47
  -6  -6   0   65.42    2.83
  -6  -6   0   62.54    2.72
  -6  -6   0   67.47    2.68
  -6  -6   0   68.94    2.47
  -6  -6   0   65.50    2.76
   6   6   0   70.83    2.72
   6   6   0   63.37    2.95
   6   6   0   67.84    2.79
  -7  -6   0  136.87    5.34
  -7  -6   0  140.60    5.57
  -7  -6   0  137.26    5.37
  -7  -6   0  133.39    5.33
  -7  -6   0  135.27    5.31
   7   6   0  134.28    5.72
   7   6   0  141.28    5.56
   7   6   0  140.66    5.33
  -8  -6   0   20.28    1.20
  -8  -6   0   21.09    1.11
  -8  -6   0   21.20    1.13
   8   6   0   18.40    1.16
   8   6   0   22.51    1.10
   8   6   0   21.69    1.25
  -9  -6   0   98.26    4.03
  -9  -6   0   97.23    4.21
  -9  -6   0   88.99    4.01
  -9  -6   0   99.43    4.07
  -9  -6   0  100.01    4.04
   9   6   0  101.74    4.20
   9   6   0   94.74    4.06
 -10  -6   0   13.82    1.25
 -10  -6   0   11.65    1.16
 -10  -6   0   11.48    1.20
 -10  -6   0   13.42    1.28
 -10  -6   0   13.25    1.25
  10   6   0   11.79    1.22
  10   6   0   13.36    1.32
  10   6   0   13.99    1.25
  10   6   0   14.32    1.24
  10   6   0   15.68    1.38
 -11  -6   0   16.81    1.45
 -11  -6   0   15.69    1.45
 -11  -6   0   13.99    1.35
 -11  -6   0   17.60    1.45
 -11  -6   0   16.11    1.53
  11   6   0   17.30    1.60
  11   6   0   15.82    1.43
  11   6   0   15.25    1.41
  11   6   0   16.66    1.52
  11   6   0   19.22    1.52
 -12  -6   0   22.12    1.70
 -12  -6   0   19.12    1.70
 -12  -6   0   19.99    1.80
 -12  -6   0   24.18    1.75
 -12  -6   0   22.71    1.74
  12   6   0   21.12    1.75
  12   6   0   21.06    1.70
  12   6   0   21.42    1.82
  12   6   0   18.78    1.71
  12   6   0   19.15    1.72
 -13  -6   0    3.66    1.07
 -13  -6   0    4.91    1.12
 -13  -6   0    4.92    1.15
  13   6   0    5.92    1.20
  13   6   0    6.01    1.14
  13   6   0    2.78    1.10
  13   6   0    4.78    1.05
  13   6   0    4.16    1.06
 -14  -6   0   16.49    1.67
 -14  -6   0   13.91    1.55
 -14  -6   0   20.99    2.11
  14   6   0   16.44    1.81
  14   6   0   20.78    1.97
  14   6   0   13.74    1.61
  14   6   0   15.37    1.59
  14   6   0   14.08    1.66
  11  -7   0   11.33    1.56
  11  -7   0   11.32    1.52
  11  -7   0   13.01    1.34
 -11   7   0   13.73    1.80
 -11   7   0   13.46    1.87
  10  -7   0   23.99    1.94
  10  -7   0   27.51    1.81
 -10   7   0   24.31    2.29
 -10   7   0   25.60    2.39
 -10   7   0   24.72    2.33
 -10   7   0   25.16    2.37
   9  -7   0   42.06    2.42
   9  -7   0   45.07    2.76
   9  -7   0   42.97    2.20
  -9   7   0   43.99    2.58
  -9   7   0   43.72    2.82
  -9   7   0   39.97    2.63
  -9   7   0   43.26    2.54
   8  -7   0   14.81    1.40
   8  -7   0   15.48    1.62
   8  -7   0   15.42    1.27
  -8   7   0   17.89    1.56
  -8   7   0   15.36    1.58
  -8   7   0   14.37    1.57
  -8   7   0   17.01    1.77
   7  -7   0   42.67    2.22
   7  -7   0   42.36    2.05
   7  -7   0   44.01    2.36
  -7   7   0   44.66    2.39
  -7   7   0   42.20    2.04
  -7   7   0   40.45    2.23
  -7   7   0   42.28    2.48
  -7   7   0   40.98    2.26
   6  -7   0   29.23    1.52
   6  -7   0   29.46    1.65
  -6   7   0   30.56    1.74
  -6   7   0   29.17    1.91
  -6   7   0   29.23    1.52
  -6   7   0   29.33    1.84
  -6   7   0   28.28    1.69
   5  -7   0   38.78    1.83
   5  -7   0   40.16    1.94
   5  -7   0   39.77    1.95
  -5   7   0   38.28    2.10
  -5   7   0   39.36    2.11
  -5   7   0   38.06    1.88
  -5   7   0   41.58    1.86
  -5   7   0   41.05    2.17
   4  -7   0    8.63    0.59
   4  -7   0    8.61    0.67
   4  -7   0    8.65    0.45
  -4   7   0    7.92    0.91
  -4   7   0    7.88    0.47
  -4   7   0    7.08    0.91
  -4   7   0    8.59    0.55
  -4   7   0    6.63    0.60
  -4   7   0    8.55    0.65
  -4   7   0    6.80    0.68
   3  -7   0   71.12    2.82
   3  -7   0   66.16    2.87
   3  -7   0   66.32    2.90
   3  -7   0   64.35    2.82
   3  -7   0   71.75    2.66
  -3   7   0   67.45    2.94
  -3   7   0   69.39    2.75
  -3   7   0   72.40    3.02
  -3   7   0   70.68    3.03
  -3   7   0   71.39    2.80
   2  -7   0   13.59    0.74
   2  -7   0   12.87    0.82
   2  -7   0   12.97    0.67
   2  -7   0   12.17    0.75
   2  -7   0   13.05    0.74
  -2   7   0   13.43    0.70
  -2   7   0   12.62    0.81
  -2   7   0   11.77    0.83
  -2   7   0   13.94    0.85
  -2   7   0   12.77    0.80
  -2   7   0   12.95    0.72
   1  -7   0   43.32    1.97
   1  -7   0   45.05    1.99
   1  -7   0   48.81    2.05
   1  -7   0   48.53    2.05
   1  -7   0   47.37    1.93
   1  -7   0   49.24    1.83
  -1   7   0   48.42    2.10
  -1   7   0   49.28    1.91
  -1   7   0   48.72    2.03
  -1   7   0   49.28    2.12
  -1   7   0   46.71    2.16
  -1   7   0   47.22    2.08
   0  -7   0   41.26    1.79
   0  -7   0   38.76    1.79
   0  -7   0   42.13    1.82
   0  -7   0   42.43    1.81
   0  -7   0   43.24    1.76
   0   7   0   40.53    1.95
   0   7   0   42.07    1.84
   0   7   0   40.34    1.82
   0   7   0   44.00    1.66
   0   7   0   42.80    1.84
   0   7   0   43.59    1.87
  -1  -7   0  109.16    4.36
  -1  -7   0  115.68    4.48
  -1  -7   0  112.50    4.40
  -1  -7   0  112.79    4.44
  -1  -7   0  116.36    4.54
  -1  -7   0  115.31    4.38
   1   7   0  116.51    4.25
   1   7   0  109.93    4.24
   1   7   0  114.84    4.41
   1   7   0  123.89    4.59
   1   7   0  111.31    4.76
   1   7   0  112.47    4.45
  -2  -7   0  183.18    6.94
  -2  -7   0  183.33    7.14
  -2  -7   0  181.96    6.93
  -2  -7   0  180.73    7.00
  -2  -7   0  184.76    6.85
  -2  -7   0  182.64    7.19
   2   7   0  194.66    7.03
   2   7   0  178.41    7.49
   2   7   0  192.66    7.25
   2   7   0  188.08    6.82
   2   7   0  180.18    6.86
  -3  -7   0    2.13    0.29
  -3  -7   0    1.30    0.26
  -3  -7   0    2.53    0.33
  -3  -7   0    2.20    0.27
  -3  -7   0    1.50    0.25
  -3  -7   0    1.85    0.25
   3   7   0    1.82    0.21
   3   7   0    1.65    0.17
   3   7   0    1.92    0.24
   3   7   0    2.45    0.29
   3   7   0    1.70    0.26
   3   7   0    2.25    0.15
   3   7   0    1.76    0.34
  -4  -7   0   96.43    3.98
  -4  -7   0   99.17    3.90
  -4  -7   0   99.99    3.75
  -4  -7   0  101.70    3.77
  -4  -7   0   93.27    3.90
   4   7   0  101.37    3.72
   4   7   0   87.28    4.18
   4   7   0  101.25    3.99
   4   7   0  102.42    3.73
   4   7   0  101.13    3.89
   4   7   0  107.16    3.76
  -5  -7   0   34.46    1.34
  -5  -7   0   31.61    1.48
  -5  -7   0   32.26    1.33
  -5  -7   0   31.62    1.51
  -5  -7   0   30.06    1.46
  -5  -7   0   32.57    1.48
  -5  -7   0   33.72    1.32
   5   7   0   28.43    1.58
   5   7   0   31.55    1.31
   5   7   0   28.37    1.39
   5   7   0   31.95    1.40
   5   7   0   32.41    1.25
  -6  -7   0   73.35    3.15
  -6  -7   0   78.97    3.04
  -6  -7   0   71.21    3.14
  -6  -7   0   81.09    2.89
  -6  -7   0   79.02    2.88
  -6  -7   0   74.00    3.21
  -6  -7   0   74.72    3.13
   6   7   0   77.02    3.01
   6   7   0   74.76    3.08
   6   7   0   77.72    3.40
   6   7   0   80.84    3.18
  -7  -7   0   42.76    1.62
  -7  -7   0   44.28    1.95
  -7  -7   0   44.39    2.00
  -7  -7   0   42.35    1.85
   7   7   0   43.19    1.92
   7   7   0   40.88    2.09
   7   7   0   42.57    1.87
  -8  -7   0   36.86    1.97
  -8  -7   0   38.55    1.73
  -8  -7   0   39.56    1.94
  -8  -7   0   37.57    1.90
  -8  -7   0   38.08    1.95
   8   7   0   39.58    1.75
   8   7   0   39.57    1.80
   8   7   0   40.16    2.11
   8   7   0   37.07    2.06
  -9  -7   0   52.26    2.68
  -9  -7   0   58.25    2.65
  -9  -7   0   56.95    2.67
  -9  -7   0   55.75    2.62
  -9  -7   0   57.60    2.55
   9   7   0   61.64    2.84
   9   7   0   55.53    2.55
   9   7   0   55.06    2.76
 -10  -7   0   10.78    1.10
 -10  -7   0   12.40    1.31
 -10  -7   0   12.62    1.30
 -10  -7   0   14.44    1.29
 -10  -7   0   10.38    1.10
  10   7   0   10.84    1.14
  10   7   0   11.99    1.11
  10   7   0   11.39    1.27
  10   7   0   13.06    1.38
  10   7   0   11.15    1.17
  10   7   0   11.69    1.22
 -11  -7   0   46.93    2.41
 -11  -7   0   50.44    2.55
 -11  -7   0   51.64    2.50
 -11  -7   0   48.69    2.48
 -11  -7   0   46.36    2.53
  11   7   0   47.07    2.37
  11   7   0   46.42    2.62
  11   7   0   45.69    2.59
  11   7   0   48.04    2.60
  11   7   0   47.17    2.63
  11   7   0   44.26    2.50
 -12  -7   0    3.21    0.97
 -12  -7   0    3.06    0.97
 -12  -7   0    4.48    1.06
 -12  -7   0    3.86    0.98
 -12  -7   0    4.64    0.93
  12   7   0    5.02    1.10
  12   7   0    4.27    0.99
  12   7   0    4.41    0.95
  12   7   0    2.87    0.99
  12   7   0    2.40    0.99
  12   7   0    3.27    0.80
  12   7   0    5.50    1.09
 -13  -7   0   23.33    2.00
 -13  -7   0   21.55    2.09
 -13  -7   0   25.97    1.94
 -13  -7   0   22.88    1.98
 -13  -7   0   23.25    2.11
  13   7   0   25.36    2.16
  13   7   0   21.80    2.01
  13   7   0   20.22    2.04
  13   7   0   23.45    1.83
  13   7   0   24.59    1.85
  13   7   0   24.04    2.16
  13   7   0   26.32    2.12
 -14  -7   0    1.09    1.09
 -14  -7   0    1.40    1.24
 -14  -7   0    1.74    1.06
  14   7   0    1.56    1.05
  14   7   0    1.65    1.02
  14   7   0    0.62    1.07
  14   7   0    0.92    1.20
  14   7   0    1.13    1.17
  14   7   0    2.71    1.31
  14   7   0    1.25    1.23
  10  -8   0   13.74    1.31
  10  -8   0   14.79    1.60
  10  -8   0   12.53    1.49
 -10   8   0   12.13    1.74
 -10   8   0   11.77    1.85
 -10   8   0   13.36    1.82
   9  -8   0   13.36    1.23
   9  -8   0   14.29    1.60
   9  -8   0   12.78    1.72
  -9   8   0   12.58    1.72
  -9   8   0   12.38    1.64
  -9   8   0   15.15    1.62
  -9   8   0   11.89    1.54
   8  -8   0   30.49    2.16
   8  -8   0   30.35    1.92
   8  -8   0   29.05    1.77
  -8   8   0   32.72    2.09
  -8   8   0   30.85    2.19
  -8   8   0   28.92    2.16
  -8   8   0   32.23    2.28
   7  -8   0   19.31    1.67
   7  -8   0   17.38    1.32
   7  -8   0   17.89    1.45
  -7   8   0   17.78    1.54
  -7   8   0   20.39    1.86
  -7   8   0   20.32    1.32
  -7   8   0   19.47    1.85
  -7   8   0   17.95    1.61
   6  -8   0   43.18    2.40
   6  -8   0   42.75    2.16
   6  -8   0   41.06    2.02
  -6   8   0   41.49    2.38
  -6   8   0   42.85    2.24
  -6   8   0   40.48    2.46
  -6   8   0   40.56    2.18
  -6   8   0   41.79    2.07
   5  -8   0   27.16    1.54
   5  -8   0   28.57    1.48
   5  -8   0   24.64    1.72
  -5   8   0   25.53    1.82
  -5   8   0   26.50    1.77
  -5   8   0   26.18    1.40
  -5   8   0   25.87    1.43
  -5   8   0   28.22    1.88
   4  -8   0   41.13    1.97
   4  -8   0   39.99    2.14
   4  -8   0   43.17    1.66
   4  -8   0   41.29    1.95
   4  -8   0   39.93    2.01
  -4   8   0   41.84    1.87
  -4   8   0   42.70    1.73
  -4   8   0   42.01    2.00
  -4   8   0   37.75    2.19
  -4   8   0   44.38    2.27
  -4   8   0   43.39    2.25
   3  -8   0   18.66    0.85
   3  -8   0   16.11    1.28
   3  -8   0   17.34    1.08
   3  -8   0   18.71    1.05
  -3   8   0   16.64    1.05
  -3   8   0   17.10    1.28
  -3   8   0   14.18    1.30
  -3   8   0   16.60    0.93
  -3   8   0   18.55    1.07
  -3   8   0   17.63    0.90
   2  -8   0    9.58    0.70
   2  -8   0   10.38    0.83
   2  -8   0   10.23    0.62
   2  -8   0    9.63    0.66
  -2   8   0   11.49    0.84
  -2   8   0   10.08    0.63
  -2   8   0    9.72    0.74
  -2   8   0   11.05    0.67
  -2   8   0   11.89    0.79
   1  -8   0   26.39    1.35
   1  -8   0   27.47    1.35
   1  -8   0   29.87    1.13
   1  -8   0   27.96    1.28
   1  -8   0   27.07    1.39
   1  -8   0   30.54    1.13
   1  -8   0   28.92    1.35
  -1   8   0   28.32    1.36
  -1   8   0   26.95    1.48
  -1   8   0   30.19    1.24
  -1   8   0   28.77    1.43
  -1   8   0   29.34    1.50
  -1   8   0   28.59    1.40
   0  -8   0    5.67    0.52
   0  -8   0    6.26    0.48
   0  -8   0    5.01    0.46
   0  -8   0    5.82    0.43
   0  -8   0    5.75    0.48
   0  -8   0    4.88    0.53
   0   8   0    5.96    0.38
   0   8   0    5.50    0.53
   0   8   0    5.99    0.48
   0   8   0    5.39    0.56
   0   8   0    6.16    0.66
   0   8   0    5.62    0.55
  -1  -8   0   48.63    2.11
  -1  -8   0   51.82    2.12
  -1  -8   0   51.55    2.16
  -1  -8   0   50.86    2.16
  -1  -8   0   46.61    2.08
  -1  -8   0   50.19    2.14
   1   8   0   52.97    2.20
   1   8   0   49.90    1.92
   1   8   0   52.08    1.93
   1   8   0   48.16    2.14
   1   8   0   50.72    2.16
   1   8   0   49.17    2.32
  -2  -8   0   65.21    2.68
  -2  -8   0   62.19    2.70
  -2  -8   0   65.88    2.74
  -2  -8   0   67.03    2.77
  -2  -8   0   70.27    2.72
  -2  -8   0   69.27    2.78
   2   8   0   66.28    2.52
   2   8   0   68.34    2.99
   2   8   0   66.40    2.75
   2   8   0   68.63    2.73
   2   8   0   61.77    2.72
  -3  -8   0   57.61    2.50
  -3  -8   0   59.88    2.52
  -3  -8   0   56.14    2.42
  -3  -8   0   66.63    2.52
  -3  -8   0   61.59    2.55
   3   8   0   60.13    2.50
   3   8   0   60.70    2.75
   3   8   0   59.91    2.45
   3   8   0   59.96    2.49
   3   8   0   60.04    2.33
  -4  -8   0   10.31    0.61
  -4  -8   0    9.09    0.72
  -4  -8   0    9.43    0.68
  -4  -8   0    8.89    0.65
  -4  -8   0    8.32    0.61
   4   8   0    9.24    0.77
   4   8   0   10.74    0.49
   4   8   0   11.01    0.44
   4   8   0    7.93    0.60
   4   8   0    9.89    0.62
   4   8   0    9.66    0.55
  -5  -8   0   41.50    1.87
  -5  -8   0   40.03    1.87
  -5  -8   0   42.07    1.72
  -5  -8   0   42.90    1.75
  -5  -8   0   40.64    1.90
   5   8   0   42.65    1.81
   5   8   0   41.39    2.05
   5   8   0   41.81    1.82
   5   8   0   40.65    1.67
   5   8   0   43.83    1.66
  -6  -8   0   39.90    1.67
  -6  -8   0   39.09    1.62
  -6  -8   0   35.61    1.82
  -6  -8   0   39.00    1.98
   6   8   0   42.79    1.79
   6   8   0   41.72    1.77
   6   8   0   42.12    1.66
  -7  -8   0   20.28    1.10
  -7  -8   0   17.41    0.93
  -7  -8   0   18.88    1.31
  -7  -8   0   18.01    0.82
  -7  -8   0   20.14    0.86
  -7  -8   0   19.85    1.31
  -7  -8   0   19.51    1.25
   7   8   0   16.67    0.98
   7   8   0   18.58    0.96
   7   8   0   17.19    1.35
   7   8   0   18.46    0.92
  -8  -8   0   62.78    2.60
  -8  -8   0   63.15    2.30
  -8  -8   0   62.17    2.85
  -8  -8   0   59.32    2.83
  -8  -8   0   64.62    2.83
  -8  -8   0   63.70    2.30
   8   8   0   58.86    2.63
   8   8   0   67.79    2.59
   8   8   0   63.29    2.70
   8   8   0   58.06    3.00
   8   8   0   60.60    3.00
  -9  -8   0    1.53    0.64
  -9  -8   0    1.80    0.53
  -9  -8   0    1.05    0.62
  -9  -8   0    2.57    0.70
  -9  -8   0    2.24    0.66
   9   8   0    1.82    0.71
   9   8   0    1.76    0.67
   9   8   0    1.75    0.53
 -10  -8   0   43.43    2.15
 -10  -8   0   39.80    2.29
 -10  -8   0   43.16    2.27
 -10  -8   0   44.58    2.33
 -10  -8   0   43.14    2.33
  10   8   0   43.26    2.48
  10   8   0   41.55    2.43
  10   8   0   42.74    2.11
  10   8   0   43.75    2.20
  10   8   0   45.72    2.43
  10   8   0   40.20    2.08
 -11  -8   0   14.23    1.44
 -11  -8   0   17.05    1.37
 -11  -8   0   18.02    1.57
 -11  -8   0   18.46    1.65
 -11  -8   0   15.13    1.55
  11   8   0   16.25    1.54
  11   8   0   14.35    1.54
  11   8   0   15.21    1.33
  11   8   0   16.41    1.78
  11   8   0   14.94    1.54
  11   8   0   14.07    1.38
  11   8   0   16.72    1.69
  11   8   0   15.97    1.30
 -12  -8   0    9.70    1.34
 -12  -8   0    9.27    1.25
 -12  -8   0   10.64    1.28
 -12  -8   0   10.86    1.19
 -12  -8   0   13.01    1.46
  12   8   0   12.37    1.37
  12   8   0   11.08    1.37
  12   8   0    9.70    1.32
  12   8   0   10.17    1.12
  12   8   0    8.46    1.25
  12   8   0   10.90    1.19
  12   8   0   10.65    1.37
  12   8   0   11.00    1.19
 -13  -8   0   10.23    1.30
 -13  -8   0   12.13    1.53
 -13  -8   0   12.21    1.45
 -13  -8   0   10.45    1.41
 -13  -8   0    9.28    1.37
  13   8   0   10.71    1.36
  13   8   0   10.71    1.39
  13   8   0    9.80    1.40
  13   8   0   11.75    1.54
  13   8   0   12.21    1.29
  13   8   0    8.43    1.33
  13   8   0   10.28    1.51
  13   8   0   11.73    1.30
 -14  -8   0    8.27    1.34
 -14  -8   0    7.14    1.46
 -14  -8   0    7.10    1.53
 -14  -8   0    8.63    1.48
  14   8   0    7.11    1.51
  14   8   0    8.91    1.47
  14   8   0    7.48    1.23
  14   8   0    6.11    1.38
  14   8   0    6.89    1.30
  14   8   0    9.07    1.25
  14   8   0    7.88    1.52
  14   8   0    7.65    1.53
   9  -9   0   17.47    1.88
   9  -9   0   16.25    1.62
   9  -9   0   19.43    1.84
   9  -9   0   16.81    2.12
  -9   9   0   14.79    2.00
  -9   9   0   18.74    1.85
  -9   9   0   20.33    2.01
  -9   9   0   11.38    1.74
   8  -9   0   18.04    1.77
   8  -9   0   17.35    1.62
   8  -9   0   19.87    1.96
   8  -9   0   20.78    1.65
   8  -9   0   22.39    1.76
  -8   9   0   17.77    1.92
  -8   9   0   21.28    2.35
  -8   9   0   22.30    1.98
  -8   9   0   19.78    2.12
   7  -9   0   18.46    1.43
   7  -9   0   19.02    1.51
   7  -9   0   18.98    1.97
   7  -9   0   18.44    1.52
  -7   9   0   20.06    2.07
  -7   9   0   20.44    1.69
  -7   9   0   17.08    1.76
  -7   9   0   17.35    1.84
   6  -9   0   22.93    1.59
   6  -9   0   25.85    2.01
   6  -9   0   22.12    1.55
   6  -9   0   23.25    1.51
  -6   9   0   26.44    1.77
  -6   9   0   24.05    2.05
  -6   9   0   23.76    1.70
  -6   9   0   27.64    1.78
  -6   9   0   20.10    1.96
   5  -9   0   35.77    1.86
   5  -9   0   33.92    2.07
   5  -9   0   33.46    1.88
   5  -9   0   35.14    1.81
  -5   9   0   35.65    1.72
  -5   9   0   38.55    2.28
  -5   9   0   34.72    2.17
  -5   9   0   32.93    2.28
   4  -9   0   43.63    2.09
   4  -9   0   42.93    2.14
   4  -9   0   44.45    2.07
   4  -9   0   43.12    2.28
   4  -9   0   43.01    1.74
  -4   9   0   45.81    2.36
  -4   9   0   41.53    2.44
  -4   9   0   41.99    1.81
  -4   9   0   42.42    2.37
  -4   9   0   42.57    1.93
   3  -9   0   23.82    1.12
   3  -9   0   22.12    1.36
   3  -9   0   22.05    1.53
   3  -9   0   24.53    1.40
   3  -9   0   24.34    1.39
  -3   9   0   25.98    1.19
  -3   9   0   22.70    1.56
  -3   9   0   24.16    1.65
  -3   9   0   25.46    1.19
   2  -9   0   19.82    1.42
   2  -9   0   20.59    1.21
   2  -9   0   21.47    1.25
   2  -9   0   22.09    0.91
   2  -9   0   22.17    1.04
  -2   9   0   19.26    1.08
  -2   9   0   21.36    1.42
  -2   9   0   20.13    1.01
  -2   9   0   20.66    1.20
  -2   9   0   19.24    1.26
   1  -9   0   11.59    0.70
   1  -9   0   10.22    0.97
   1  -9   0   10.11    0.69
   1  -9   0   10.96    0.94
   1  -9   0   10.65    0.91
  -1   9   0   10.35    0.76
  -1   9   0    9.24    0.81
  -1   9   0   12.25    0.77
  -1   9   0   10.29    0.96
  -1   9   0   10.28    1.07
  -1   9   0   10.81    0.61
   0  -9   0   37.45    1.75
   0  -9   0   40.23    1.96
   0  -9   0   37.85    1.87
   0  -9   0   41.07    1.74
   0  -9   0   46.14    1.83
   0  -9   0   38.47    1.86
   0   9   0   37.93    1.86
   0   9   0   41.09    1.84
   0   9   0   40.53    1.59
   0   9   0   36.95    1.82
   0   9   0   39.26    1.98
  -1  -9   0   13.30    1.02
  -1  -9   0   14.47    0.78
  -1  -9   0   13.05    1.04
  -1  -9   0   13.64    0.82
  -1  -9   0   12.80    0.82
  -1  -9   0   13.41    0.95
   1   9   0   14.19    0.86
   1   9   0   13.80    0.63
   1   9   0   14.34    0.80
   1   9   0   14.65    0.96
   1   9   0   14.84    0.63
   1   9   0   13.62    0.90
  -2  -9   0    9.06    0.56
  -2  -9   0    8.88    0.85
  -2  -9   0    8.59    0.61
  -2  -9   0    8.19    0.67
   2   9   0    8.98    0.43
   2   9   0    8.73    0.76
   2   9   0    9.47    0.47
   2   9   0    9.85    0.58
   2   9   0    6.92    0.63
   2   9   0    6.39    0.71
  -3  -9   0   73.67    3.07
  -3  -9   0   74.92    3.10
  -3  -9   0   72.59    3.03
   3   9   0   72.05    3.04
   3   9   0   74.12    2.99
   3   9   0   73.65    3.04
   3   9   0   75.81    2.82
  -4  -9   0    8.45    0.61
  -4  -9   0    8.34    0.85
  -4  -9   0    7.82    0.60
  -4  -9   0    8.78    0.84
   4   9   0   10.25    0.94
   4   9   0    9.03    0.64
   4   9   0    9.31    0.55
   4   9   0    8.57    0.71
  -5  -9   0   19.10    1.05
  -5  -9   0   17.36    1.18
  -5  -9   0   18.24    1.01
  -5  -9   0   21.25    0.97
  -5  -9   0   18.52    1.19
   5   9   0   17.88    1.32
   5   9   0   18.69    0.85
   5   9   0   18.25    0.93
   5   9   0   15.41    0.95
   5   9   0   19.60    0.78
   5   9   0   17.35    0.92
  -6  -9   0   23.43    1.30
  -6  -9   0   28.56    1.25
  -6  -9   0   25.17    1.53
  -6  -9   0   25.88    1.16
  -6  -9   0   24.56    1.52
   6   9   0   25.73    1.28
   6   9   0   26.82    1.11
   6   9   0   26.24    1.23
   6   9   0   23.61    1.58
  -7  -9   0   49.79    2.42
  -7  -9   0   51.17    2.40
  -7  -9   0   52.40    2.48
  -7  -9   0   51.23    2.03
  -7  -9   0   52.84    2.01
  -7  -9   0   47.81    2.28
   7   9   0   47.48    2.59
   7   9   0   52.44    2.06
   7   9   0   49.16    2.59
   7   9   0   48.26    2.18
   7   9   0   49.99    2.19
  -8  -9   0   18.77    1.37
  -8  -9   0   16.40    0.90
  -8  -9   0   17.06    1.39
  -8  -9   0   16.35    0.74
  -8  -9   0   16.27    1.30
  -8  -9   0   16.05    0.76
  -8  -9   0   15.18    1.24
   8   9   0   16.31    1.17
   8   9   0   15.99    0.91
   8   9   0   16.25    0.88
   8   9   0   15.00    1.45
   8   9   0   14.24    1.37
  -9  -9   0    4.94    0.87
  -9  -9   0    4.79    0.89
  -9  -9   0    5.18    0.71
  -9  -9   0    4.60    0.87
  -9  -9   0    4.41    0.80
   9   9   0    5.21    0.52
   9   9   0    4.28    0.88
   9   9   0    6.52    1.06
   9   9   0    5.07    0.72
 -10  -9   0   19.58    1.57
 -10  -9   0   22.28    1.46
 -10  -9   0   20.16    1.59
 -10  -9   0   21.63    1.73
 -10  -9   0   22.23    1.71
  10   9   0   22.40    1.48
  10   9   0   22.26    1.78
  10   9   0   21.64    1.85
  10   9   0   22.39    1.84
  10   9   0   21.63    1.40
  10   9   0   19.22    1.46
 -11  -9   0   20.12    1.66
 -11  -9   0   19.43    1.76
 -11  -9   0   19.41    1.56
 -11  -9   0   20.26    1.85
 -11  -9   0   18.86    1.65
  11   9   0   18.00    1.90
  11   9   0   18.74    1.97
  11   9   0   19.04    1.77
  11   9   0   18.38    1.77
  11   9   0   20.01    1.50
  11   9   0   20.53    1.47
  11   9   0   16.86    1.46
 -12  -9   0   11.25    1.23
 -12  -9   0   10.80    1.34
 -12  -9   0   10.75    1.42
 -12  -9   0   10.99    1.34
 -12  -9   0    9.99    1.41
  12   9   0    9.84    1.13
  12   9   0    9.61    1.13
  12   9   0    9.49    1.36
  12   9   0   12.79    1.50
  12   9   0   10.81    1.57
  12   9   0   10.48    1.41
  12   9   0   12.73    1.44
  12   9   0   10.67    1.18
 -13  -9   0    0.60    1.26
 -13  -9   0    3.45    1.14
 -13  -9   0    0.41    1.08
 -13  -9   0    1.44    1.04
 -13  -9   0    2.09    1.14
  13   9   0    1.59    0.89
  13   9   0    1.13    0.93
  13   9   0    1.28    1.21
  13   9   0    3.04    1.21
  13   9   0    2.49    1.32
  13   9   0    1.96    1.10
  13   9   0    1.58    0.97
  13   9   0    3.37    1.22
 -14  -9   0    6.29    1.54
 -14  -9   0    6.20    1.28
 -14  -9   0    8.33    1.59
 -14  -9   0    6.26    1.32
 -14  -9   0    7.34    1.53
  14   9   0    4.52    1.29
  14   9   0    7.15    1.59
  14   9   0    8.53    1.37
  14   9   0    5.95    1.64
  14   9   0    7.41    1.65
  14   9   0    7.70    1.32
  14   9   0    5.39    1.48
  14   9   0    7.98    1.60
   8 -10   0   17.25    2.02
   8 -10   0   14.14    1.41
   8 -10   0   12.09    1.37
   8 -10   0   12.70    1.38
  -8  10   0   15.59    1.85
  -8  10   0   12.73    2.00
  -8  10   0   17.98    2.04
  -8  10   0   15.25    1.67
   7 -10   0   27.80    1.86
   7 -10   0   26.47    1.90
   7 -10   0   28.52    1.97
   7 -10   0   30.79    2.37
  -7  10   0   28.50    2.09
  -7  10   0   25.84    2.22
  -7  10   0   25.02    2.36
  -7  10   0   29.46    2.52
   6 -10   0    9.92    1.07
   6 -10   0   11.35    1.41
   6 -10   0   13.88    1.33
   6 -10   0   13.78    1.27
  -6  10   0   11.75    1.33
  -6  10   0   10.19    1.29
  -6  10   0   10.95    1.51
  -6  10   0   12.18    1.65
  -6  10   0   12.65    1.25
   5 -10   0   38.94    2.05
   5 -10   0   39.59    2.48
   5 -10   0   38.20    2.11
   5 -10   0   37.93    2.07
  -5  10   0   39.95    2.32
  -5  10   0   38.06    2.51
  -5  10   0   39.02    2.45
   4 -10   0   47.84    2.31
   4 -10   0   43.36    2.22
   4 -10   0   45.96    2.58
   4 -10   0   44.89    2.27
  -4  10   0   48.55    2.59
  -4  10   0   45.17    2.50
  -4  10   0   48.24    2.11
  -4  10   0   45.71    2.63
  -4  10   0   45.37    2.71
   3 -10   0   11.19    1.22
   3 -10   0   12.18    1.14
   3 -10   0   12.86    1.04
   3 -10   0   13.90    0.82
   3 -10   0   13.63    1.08
  -3  10   0   13.20    1.36
  -3  10   0   12.81    1.29
  -3  10   0   12.80    1.32
  -3  10   0   13.69    0.86
  -3  10   0   13.42    0.92
  -3  10   0   12.08    1.32
   2 -10   0   49.48    2.12
   2 -10   0   49.55    2.36
   2 -10   0   48.23    1.94
   2 -10   0   51.79    2.55
   2 -10   0   54.74    2.39
   2 -10   0   50.85    2.37
  -2  10   0   51.04    2.62
  -2  10   0   52.65    2.10
  -2  10   0   50.76    2.61
  -2  10   0   50.75    2.22
  -2  10   0   50.09    2.56
  -2  10   0   45.74    2.37
   1 -10   0    7.71    0.68
   1 -10   0    7.51    0.85
   1 -10   0    8.44    0.91
   1 -10   0    9.07    0.90
   1 -10   0    7.65    0.96
  -1  10   0   11.04    1.13
  -1  10   0    8.77    0.55
  -1  10   0    9.23    0.78
  -1  10   0    7.82    0.95
  -1  10   0   10.01    0.78
   0 -10   0   28.02    1.58
   0 -10   0   29.19    1.43
   0 -10   0   28.71    1.40
   0 -10   0   27.82    1.36
   0 -10   0   29.17    1.61
   0 -10   0   26.72    1.60
   0  10   0   28.89    1.44
   0  10   0   30.17    1.60
   0  10   0   29.11    1.76
   0  10   0   28.07    1.66
   0  10   0   28.93    1.51
   0  10   0   29.36    1.19
  -1 -10   0    7.12    0.82
  -1 -10   0    8.42    0.68
  -1 -10   0    9.46    0.68
  -1 -10   0    9.50    0.98
  -1 -10   0    9.85    0.88
  -1 -10   0    7.57    0.61
   1  10   0    9.24    0.44
   1  10   0    9.61    0.65
   1  10   0    8.19    0.84
   1  10   0    9.23    0.98
   1  10   0    7.70    0.95
  -2 -10   0   59.68    2.53
  -2 -10   0   54.60    2.57
  -2 -10   0   57.26    2.43
  -2 -10   0   55.40    2.56
   2  10   0   57.69    2.17
   2  10   0   52.56    2.71
   2  10   0   62.49    2.50
   2  10   0   60.12    2.17
   2  10   0   54.74    2.82
   2  10   0   59.63    2.55
  -3 -10   0   10.85    0.69
  -3 -10   0   11.09    1.01
  -3 -10   0   10.46    0.71
  -3 -10   0    9.91    1.04
  -3 -10   0    9.26    0.90
   3  10   0   10.91    0.49
   3  10   0    9.19    1.10
   3  10   0    9.00    0.86
   3  10   0    9.40    0.64
   3  10   0    9.60    1.08
   3  10   0    9.39    0.53
  -4 -10   0   43.93    2.13
  -4 -10   0   38.61    1.88
  -4 -10   0   43.99    1.97
  -4 -10   0   40.39    2.07
   4  10   0   41.68    1.89
   4  10   0   46.93    2.31
   4  10   0   42.67    2.31
   4  10   0   41.58    1.94
   4  10   0   43.66    1.87
  -5 -10   0   21.58    1.45
  -5 -10   0   24.29    1.51
  -5 -10   0   23.93    1.20
  -5 -10   0   22.84    1.26
   5  10   0   19.89    1.14
   5  10   0   23.28    1.62
   5  10   0   19.47    1.47
   5  10   0   23.22    1.10
  -6 -10   0   28.45    1.67
  -6 -10   0   30.63    1.44
  -6 -10   0   29.07    1.42
  -6 -10   0   26.71    1.71
   6  10   0   27.43    1.31
   6  10   0   24.62    1.75
   6  10   0   28.42    1.14
   6  10   0   24.07    1.78
  -7 -10   0   14.28    1.30
  -7 -10   0   13.50    0.97
  -7 -10   0   15.33    1.38
  -7 -10   0   15.96    1.00
   7  10   0   14.45    1.50
   7  10   0   16.77    0.77
   7  10   0   15.71    0.87
   7  10   0   13.83    1.40
   7  10   0   13.47    1.15
  -8 -10   0    5.27    0.84
  -8 -10   0    5.11    0.83
  -8 -10   0    5.06    0.88
   8  10   0    5.27    0.58
   8  10   0    4.36    0.90
   8  10   0    6.09    0.76
   8  10   0    6.27    0.98
   8  10   0    5.50    0.54
  -9 -10   0   20.97    1.58
  -9 -10   0   18.68    1.62
  -9 -10   0   21.65    1.32
  -9 -10   0   21.07    0.86
  -9 -10   0   18.70    1.61
   9  10   0   21.37    1.86
   9  10   0   18.69    1.32
   9  10   0   20.58    1.09
   9  10   0   20.74    1.72
   9  10   0   19.99    1.42
 -10 -10   0    8.37    1.16
 -10 -10   0    8.67    0.93
 -10 -10   0    7.60    1.14
 -10 -10   0    6.28    1.01
 -10 -10   0    8.44    1.11
  10  10   0    8.56    0.90
  10  10   0    9.21    1.34
  10  10   0    8.52    0.87
  10  10   0    7.74    1.18
  10  10   0    8.18    0.97
 -11 -10   0   15.99    1.73
 -11 -10   0   14.28    1.58
 -11 -10   0   19.81    1.48
 -11 -10   0   18.24    1.78
 -11 -10   0   20.74    1.74
  11  10   0   16.49    1.82
  11  10   0   18.39    1.43
  11  10   0   17.84    1.46
  11  10   0   15.93    1.44
  11  10   0   15.16    1.77
  11  10   0   19.55    2.03
 -12 -10   0    6.15    1.20
 -12 -10   0    6.80    1.29
 -12 -10   0    5.83    1.18
 -12 -10   0    6.99    1.07
 -12 -10   0    5.72    1.29
  12  10   0    4.64    1.33
  12  10   0    6.60    1.03
  12  10   0    6.03    1.18
  12  10   0    5.38    1.32
  12  10   0    6.13    1.05
  12  10   0    5.15    1.32
  12  10   0    6.01    1.42
  12  10   0    6.49    0.99
 -13 -10   0   11.05    1.67
 -13 -10   0   11.39    1.70
 -13 -10   0   13.37    1.42
 -13 -10   0   11.47    1.49
 -13 -10   0   13.48    1.56
  13  10   0   10.89    1.65
  13  10   0   11.21    1.55
  13  10   0    8.77    1.64
  13  10   0   11.55    1.36
  13  10   0   12.18    1.64
  13  10   0   11.66    1.78
  13  10   0   11.26    1.35
  13  10   0   12.28    1.34
 -14 -10   0    2.28    1.49
 -14 -10   0    3.64    1.25
 -14 -10   0    1.48    1.52
 -14 -10   0    4.37    1.28
  14  10   0    3.45    1.50
  14  10   0    1.55    1.22
  14  10   0    2.69    1.17
  14  10   0    2.53    1.49
  14  10   0    2.61    1.21
  14  10   0   -0.10    1.46
  14  10   0   -0.12    1.63
  14  10   0    2.73    1.41
   7 -11   0   14.56    1.85
   7 -11   0    9.34    1.27
   7 -11   0   12.02    1.35
   7 -11   0   10.05    1.30
  -7  11   0   13.83    2.03
  -7  11   0   10.76    1.85
  -7  11   0    9.99    1.59
   6 -11   0   15.06    1.56
   6 -11   0   15.33    1.78
   6 -11   0   12.23    1.31
   6 -11   0   12.07    1.30
  -6  11   0   12.86    1.77
  -6  11   0   13.41    1.86
  -6  11   0   13.00    1.54
   5 -11   0   18.13    1.57
   5 -11   0   20.58    1.60
   5 -11   0   21.09    2.10
   5 -11   0   19.41    1.61
  -5  11   0   18.76    2.03
  -5  11   0   22.33    2.13
  -5  11   0   20.25    1.91
   4 -11   0   28.02    1.73
   4 -11   0   25.65    2.06
   4 -11   0   23.36    1.61
   4 -11   0   24.85    1.61
  -4  11   0   24.32    1.99
  -4  11   0   21.96    2.20
  -4  11   0   24.44    2.05
  -4  11   0   22.73    1.93
   3 -11   0   60.89    2.79
   3 -11   0   57.31    2.76
   3 -11   0   55.22    2.99
   3 -11   0   56.54    2.77
   3 -11   0   59.91    2.42
  -3  11   0   54.51    2.52
  -3  11   0   58.52    3.11
  -3  11   0   61.90    3.00
  -3  11   0   58.15    2.46
  -3  11   0   56.31    3.03
  -3  11   0   59.89    3.03
   2 -11   0   18.16    1.35
   2 -11   0   18.16    1.33
   2 -11   0   17.08    1.04
   2 -11   0   17.12    1.36
   2 -11   0   18.77    1.61
  -2  11   0   18.32    1.16
  -2  11   0   17.97    1.66
  -2  11   0   17.91    1.57
  -2  11   0   16.35    1.58
  -2  11   0   19.94    1.48
  -2  11   0   16.82    1.02
   1 -11   0   35.64    1.69
   1 -11   0   34.77    1.85
   1 -11   0   34.78    1.87
   1 -11   0   37.60    1.68
   1 -11   0   35.05    1.96
   1 -11   0   37.19    2.05
  -1  11   0   34.97    2.10
  -1  11   0   36.17    2.28
  -1  11   0   37.03    1.83
  -1  11   0   33.96    2.13
   0 -11   0   10.33    1.06
   0 -11   0    8.39    1.08
   0 -11   0    9.59    1.03
   0 -11   0    9.90    0.72
   0 -11   0   11.34    0.97
   0  11   0   10.94    1.22
   0  11   0   11.98    0.85
   0  11   0    9.01    1.03
   0  11   0   10.90    1.12
   0  11   0    8.61    0.96
  -1 -11   0   24.58    1.58
  -1 -11   0   26.53    1.66
  -1 -11   0   26.25    1.59
  -1 -11   0   26.09    1.61
  -1 -11   0   25.05    1.28
   1  11   0   23.55    1.74
   1  11   0   27.75    1.81
   1  11   0   28.47    1.39
   1  11   0   27.48    1.58
   1  11   0   27.48    1.68
  -2 -11   0   25.44    1.62
  -2 -11   0   28.23    1.41
  -2 -11   0   25.82    1.31
  -2 -11   0   25.86    1.57
  -2 -11   0   26.33    1.62
   2  11   0   28.38    1.64
   2  11   0   27.87    1.35
   2  11   0   25.53    1.74
   2  11   0   27.83    1.55
   2  11   0   26.25    1.80
  -3 -11   0    0.97    0.34
  -3 -11   0    0.67    0.61
  -3 -11   0    0.52    0.57
  -3 -11   0    0.51    0.57
  -3 -11   0    1.12    0.32
   3  11   0    0.95    0.63
   3  11   0    1.75    0.70
   3  11   0    0.39    0.30
   3  11   0    0.05    0.54
   3  11   0    0.14    0.55
  -4 -11   0   52.33    2.43
  -4 -11   0   46.74    2.36
  -4 -11   0   47.33    2.24
  -4 -11   0   47.65    2.12
   4  11   0   45.86    2.28
   4  11   0   46.39    2.52
   4  11   0   46.63    2.16
   4  11   0   48.27    2.09
   4  11   0   46.53    2.56
  -5 -11   0   14.40    0.94
  -5 -11   0   12.45    1.32
  -5 -11   0   12.78    1.27
  -5 -11   0   15.16    1.14
   5  11   0   13.04    1.38
   5  11   0   14.77    1.19
   5  11   0   13.80    1.42
   5  11   0   16.01    0.86
  -6 -11   0   37.63    1.63
  -6 -11   0   31.05    1.93
  -6 -11   0   30.72    1.61
  -6 -11   0   33.51    1.91
   6  11   0   26.08    2.02
   6  11   0   28.90    2.01
   6  11   0   31.28    1.48
   6  11   0   29.97    1.70
  -7 -11   0   12.12    1.04
  -7 -11   0   12.48    1.28
  -7 -11   0   11.33    1.22
   7  11   0   11.31    0.75
   7  11   0   12.06    0.63
   7  11   0    8.97    1.17
   7  11   0    9.45    1.18
   7  11   0   15.27    1.11
  -8 -11   0   32.34    1.56
  -8 -11   0   32.53    2.06
  -8 -11   0   30.91    1.92
  -8 -11   0   26.24    1.84
   8  11   0   32.77    2.12
   8  11   0   31.29    1.52
   8  11   0   31.01    1.37
   8  11   0   33.01    2.18
   8  11   0   30.45    1.75
  -9 -11   0    7.37    1.00
  -9 -11   0    6.18    1.12
  -9 -11   0    6.92    0.61
  -9 -11   0    6.60    1.14
   9  11   0    7.60    1.31
   9  11   0    5.32    1.11
   9  11   0    6.06    0.85
   9  11   0    6.10    0.65
   9  11   0    7.02    0.82
 -10 -11   0   12.42    1.47
 -10 -11   0   14.17    1.54
 -10 -11   0   12.95    1.52
  10  11   0   13.75    1.36
  10  11   0   13.23    1.58
  10  11   0   12.92    1.30
  10  11   0   14.68    1.71
  10  11   0   12.98    1.20
 -11 -11   0    4.83    1.23
 -11 -11   0    3.45    1.20
 -11 -11   0    4.90    1.14
  11  11   0    4.66    1.34
  11  11   0    4.49    0.95
  11  11   0    6.20    0.87
  11  11   0    5.92    1.31
  11  11   0    4.97    0.90
  11  11   0    5.98    1.34
 -12 -11   0   12.75    1.33
 -12 -11   0   11.63    1.65
 -12 -11   0   12.83    1.61
 -12 -11   0    9.73    1.37
  12  11   0   11.08    1.70
  12  11   0    8.70    1.62
  12  11   0   12.57    1.80
  12  11   0   13.33    1.71
  12  11   0   10.79    1.21
  12  11   0   12.62    1.24
  12  11   0   10.31    1.23
 -13 -11   0    2.56    1.23
 -13 -11   0    4.60    1.17
 -13 -11   0    4.73    1.58
 -13 -11   0    6.21    1.54
  13  11   0    7.11    1.37
  13  11   0    4.58    1.13
  13  11   0    3.59    1.14
  13  11   0    4.29    1.65
  13  11   0    4.05    1.14
  13  11   0    6.24    1.46
  13  11   0    4.13    1.51
  13  11   0    3.61    1.63
   6 -12   0   27.34    2.74
   6 -12   0   21.28    1.94
   6 -12   0   23.63    2.00
   6 -12   0   23.68    2.00
  -6  12   0   23.93    2.15
  -6  12   0   24.17    2.46
  -6  12   0   22.85    2.50
   5 -12   0    2.08    1.03
   5 -12   0    1.93    0.88
   5 -12   0    4.72    1.41
   5 -12   0    2.42    0.95
  -5  12   0    0.41    1.18
  -5  12   0    1.00    1.52
  -5  12   0    0.81    1.32
   4 -12   0   22.66    1.70
   4 -12   0   22.54    1.80
   4 -12   0   24.06    1.83
   4 -12   0   23.82    2.26
  -4  12   0   21.92    2.27
  -4  12   0   24.90    2.11
  -4  12   0   23.20    2.30
   3 -12   0   20.89    1.97
   3 -12   0   19.96    1.49
   3 -12   0   18.34    1.59
   3 -12   0   17.78    1.55
  -3  12   0   20.20    2.08
  -3  12   0   18.96    1.91
  -3  12   0   18.12    1.88
  -3  12   0   20.99    1.85
   2 -12   0   16.35    1.35
   2 -12   0   16.43    1.33
   2 -12   0   15.63    1.38
   2 -12   0   15.49    1.09
   2 -12   0   20.41    1.49
   2 -12   0   15.28    1.59
  -2  12   0   17.47    1.70
  -2  12   0   14.87    1.67
  -2  12   0   15.92    1.60
  -2  12   0   15.38    1.73
  -2  12   0   15.06    1.66
   1 -12   0   13.49    1.45
   1 -12   0   14.53    1.38
   1 -12   0   15.64    1.29
   1 -12   0   14.19    0.95
   1 -12   0   17.84    1.29
   1 -12   0   16.66    1.37
  -1  12   0   14.20    1.60
  -1  12   0   14.73    1.57
  -1  12   0   15.22    1.58
  -1  12   0   14.74    1.56
  -1  12   0   15.19    1.48
   0 -12   0   19.82    1.42
   0 -12   0   16.23    1.27
   0 -12   0   16.09    0.99
   0 -12   0   14.97    1.44
   0 -12   0   13.66    1.52
   0 -12   0   16.23    1.32
   0  12   0   17.93    1.68
   0  12   0   17.19    1.12
   0  12   0   16.01    1.56
   0  12   0   16.06    1.58
   0  12   0   15.17    1.61
  -1 -12   0   34.08    1.64
  -1 -12   0   34.85    1.92
  -1 -12   0   30.91    1.99
  -1 -12   0   33.57    1.97
  -1 -12   0   36.50    1.99
   1  12   0   35.71    2.18
   1  12   0   37.64    1.77
   1  12   0   34.18    2.08
   1  12   0   36.26    2.23
   1  12   0   37.05    1.96
  -2 -12   0   10.45    1.09
  -2 -12   0    9.26    1.00
  -2 -12   0   10.75    0.76
  -2 -12   0    8.76    0.94
  -2 -12   0    9.17    1.02
   2  12   0    9.96    1.18
   2  12   0    9.14    1.08
   2  12   0    9.80    0.80
   2  12   0   10.17    1.24
   2  12   0    9.69    0.94
  -3 -12   0   12.43    1.15
  -3 -12   0   11.92    1.25
  -3 -12   0   12.33    0.88
  -3 -12   0   12.47    1.35
  -3 -12   0   11.95    1.29
   3  12   0   12.19    1.30
   3  12   0   13.59    1.50
   3  12   0   13.72    0.85
   3  12   0   12.55    1.14
   3  12   0   12.80    1.37
  -4 -12   0    5.70    0.79
  -4 -12   0    4.53    0.90
  -4 -12   0    4.71    0.88
  -4 -12   0    5.14    0.52
   4  12   0    5.40    0.97
   4  12   0    6.15    0.90
   4  12   0    6.92    0.62
   4  12   0    4.28    1.00
  -5 -12   0   24.96    1.61
  -5 -12   0   24.22    1.77
  -5 -12   0   23.33    1.74
  -5 -12   0   27.05    1.38
   5  12   0   27.10    1.30
   5  12   0   25.68    1.88
   5  12   0   23.92    1.85
   5  12   0   26.28    1.65
  -6 -12   0    4.78    0.59
  -6 -12   0    4.47    0.92
  -6 -12   0    3.43    0.91
  -6 -12   0    5.34    0.78
   6  12   0    5.17    1.02
   6  12   0    4.63    0.78
   6  12   0    5.18    1.00
   6  12   0    6.05    0.62
  -7 -12   0   17.20    1.27
  -7 -12   0   18.21    1.56
  -7 -12   0   19.07    1.58
  -7 -12   0   18.46    1.48
   7  12   0   17.82    1.02
   7  12   0   18.26    1.76
   7  12   0   17.65    1.43
   7  12   0   17.31    1.87
  -8 -12   0   16.61    1.68
  -8 -12   0   12.59    1.19
  -8 -12   0   12.57    1.13
  -8 -12   0   14.74    1.51
   8  12   0   14.33    1.66
   8  12   0   14.06    0.92
   8  12   0   14.11    1.32
   8  12   0   12.71    1.61
  -9 -12   0    7.08    1.19
  -9 -12   0    7.17    1.21
  -9 -12   0    7.22    0.74
  -9 -12   0    6.99    1.03
   9  12   0    7.63    0.98
   9  12   0    7.69    0.87
   9  12   0    7.38    1.42
   9  12   0    6.83    1.21
 -10 -12   0   19.19    1.78
 -10 -12   0   15.87    1.68
 -10 -12   0   16.11    1.72
  10  12   0   16.72    1.51
  10  12   0   19.07    2.04
  10  12   0   18.25    1.93
  10  12   0   16.48    1.62
 -11 -12   0    0.70    0.98
 -11 -12   0    0.61    1.28
 -11 -12   0    1.76    1.12
  11  12   0    2.46    1.22
  11  12   0   -0.01    1.30
  11  12   0   -0.06    1.27
  11  12   0    1.04    0.80
  11  12   0    0.67    0.94
 -12 -12   0    8.69    1.66
 -12 -12   0    8.94    1.52
 -12 -12   0    8.09    1.37
  12  12   0    6.19    1.66
  12  12   0    9.79    1.26
  12  12   0    8.90    1.60
  12  12   0    6.71    1.59
   5 -13   0   11.99    1.42
   5 -13   0   11.00    1.35
   5 -13   0   12.51    1.50
   5 -13   0   12.60    1.98
  -5  13   0   12.22    1.99
  -5  13   0   10.34    2.03
   4 -13   0    4.27    1.15
   4 -13   0    8.45    1.16
   4 -13   0    8.11    1.30
   4 -13   0    6.37    1.50
  -4  13   0    7.63    1.35
  -4  13   0    8.33    1.67
  -4  13   0    2.18    1.73
   3 -13   0    6.78    1.38
   3 -13   0    8.91    1.19
   3 -13   0    6.33    1.07
   3 -13   0    7.53    1.03
  -3  13   0    3.26    1.50
  -3  13   0    8.57    1.39
  -3  13   0    8.58    1.57
   2 -13   0   20.61    1.81
   2 -13   0   18.96    1.60
   2 -13   0   24.21    1.77
   2 -13   0   22.04    2.07
  -2  13   0   17.89    2.11
  -2  13   0   22.11    2.17
  -2  13   0   20.59    2.05
  -2  13   0   24.20    2.06
   1 -13   0    3.59    0.94
   1 -13   0    2.09    0.72
   1 -13   0    3.87    0.90
   1 -13   0    2.59    0.98
   1 -13   0    4.42    0.85
   1 -13   0    2.33    0.79
  -1  13   0    4.91    1.15
  -1  13   0    5.04    1.09
  -1  13   0    1.36    1.40
  -1  13   0    5.06    0.98
  -1  13   0    4.87    1.16
   0 -13   0   27.55    1.94
   0 -13   0   27.65    1.76
   0 -13   0   28.24    1.88
   0 -13   0   27.35    1.83
   0 -13   0   28.30    1.85
   0  13   0   29.25    2.08
   0  13   0   28.92    2.15
   0  13   0   23.64    2.41
   0  13   0   23.53    2.05
   0  13   0   24.31    1.89
  -1 -13   0    2.17    0.81
  -1 -13   0    0.45    0.43
  -1 -13   0    1.19    0.78
  -1 -13   0    1.61    0.73
  -1 -13   0    1.13    0.80
   1  13   0    1.20    0.99
   1  13   0    1.62    1.27
   1  13   0    1.61    0.85
   1  13   0    0.01    0.97
   1  13   0    2.00    0.53
  -2 -13   0   20.67    1.66
  -2 -13   0   23.38    1.66
  -2 -13   0   20.64    1.63
  -2 -13   0   17.26    1.46
   2  13   0   18.93    1.81
   2  13   0   21.59    1.56
   2  13   0   17.18    1.85
   2  13   0   18.26    1.64
   2  13   0   19.10    1.20
  -3 -13   0    5.53    1.03
  -3 -13   0    6.58    1.02
  -3 -13   0    6.30    0.84
  -3 -13   0    4.50    0.55
  -3 -13   0    7.89    1.06
   3  13   0    6.75    1.03
   3  13   0    9.06    1.22
   3  13   0    6.29    0.60
   3  13   0    7.32    1.22
  -4 -13   0    7.54    1.12
  -4 -13   0    6.73    0.98
  -4 -13   0    5.41    0.61
  -4 -13   0    5.76    0.99
   4  13   0    5.36    1.13
   4  13   0    5.79    0.96
   4  13   0    6.47    1.21
   4  13   0    6.73    0.73
  -5 -13   0    3.67    0.55
  -5 -13   0    2.14    0.77
  -5 -13   0    4.00    0.96
  -5 -13   0    2.31    0.92
   5  13   0    3.04    0.87
   5  13   0    1.62    0.90
   5  13   0    1.95    1.10
   5  13   0    4.08    0.47
  -6 -13   0   11.49    1.12
  -6 -13   0   13.09    1.44
  -6 -13   0   13.68    1.45
   6  13   0   10.91    0.92
   6  13   0   11.09    1.51
   6  13   0   16.00    1.71
   6  13   0   13.65    1.46
  -7 -13   0    9.70    1.09
  -7 -13   0    8.82    1.33
  -7 -13   0    9.91    1.04
  -7 -13   0    7.63    1.17
   7  13   0   10.38    1.48
   7  13   0   10.52    1.48
   7  13   0   11.51    1.21
  -8 -13   0    6.16    1.16
  -8 -13   0    6.70    1.28
  -8 -13   0    6.47    1.04
  -8 -13   0    6.40    0.89
   8  13   0    4.91    1.33
   8  13   0    5.82    1.24
   8  13   0    6.28    1.05
  -9 -13   0    5.45    1.10
  -9 -13   0    7.19    1.42
  -9 -13   0    5.48    1.32
  -9 -13   0    6.70    0.83
   9  13   0    7.19    1.13
   9  13   0    3.51    1.22
   9  13   0    5.23    1.39
 -10 -13   0    1.91    1.23
 -10 -13   0    1.96    1.21
 -10 -13   0    0.56    1.02
  10  13   0    0.10    1.25
  10  13   0    3.85    1.01
  10  13   0    1.81    1.24
 -11 -13   0    8.70    1.38
 -11 -13   0    7.11    1.54
 -11 -13   0    7.73    1.58
  11  13   0    8.90    1.62
  11  13   0   11.94    1.34
  11  13   0    7.61    1.76
  11  13   0    7.49    1.78
 -12 -13   0    1.49    1.61
 -12 -13   0    2.27    1.51
 -12 -13   0    1.95    1.30
  12  13   0    0.21    1.52
  12  13   0    1.79    1.49
  12  13   0    1.48    1.21
  12  13   0    2.07    1.44
   3 -14   0    2.36    1.17
   3 -14   0    3.01    1.07
   3 -14   0    2.64    1.04
   3 -14   0    3.34    1.47
  -3  14   0    4.20    1.45
  -3  14   0    1.76    1.81
  -3  14   0    3.64    1.50
   2 -14   0    8.28    1.24
   2 -14   0    8.45    1.56
   2 -14   0    8.94    1.14
   2 -14   0    7.66    1.34
  -2  14   0    6.82    1.53
  -2  14   0    9.68    2.00
  -2  14   0    6.69    1.47
   1 -14   0    7.39    1.25
   1 -14   0    9.14    1.50
   1 -14   0    7.97    1.13
   1 -14   0    8.18    1.23
   1 -14   0   10.06    1.26
  -1  14   0    9.63    1.50
  -1  14   0   11.82    1.53
  -1  14   0    8.02    1.44
  -1  14   0    9.69    1.88
   0 -14   0    2.94    0.89
   0 -14   0    3.64    0.97
   0 -14   0    3.53    1.08
   0 -14   0    1.99    1.04
   0  14   0    4.16    1.20
   0  14   0    5.73    1.27
   0  14   0    6.35    1.33
   0  14   0    2.98    1.63
  -1 -14   0    8.79    1.28
  -1 -14   0   10.54    1.14
  -1 -14   0    8.71    1.20
  -1 -14   0    9.10    1.30
   1  14   0   10.90    1.85
   1  14   0    8.63    1.36
   1  14   0   10.39    1.44
   1  14   0   10.10    1.43
  -2 -14   0    9.38    1.27
  -2 -14   0    8.43    1.10
  -2 -14   0    9.53    1.32
  -2 -14   0    8.64    1.22
   2  14   0    8.46    1.34
   2  14   0    7.53    1.34
   2  14   0    9.74    1.31
  -3 -14   0    6.20    1.13
  -3 -14   0    5.72    1.10
  -3 -14   0    7.66    1.21
  -3 -14   0    4.85    0.96
   3  14   0    7.07    1.26
   3  14   0    6.59    1.28
   3  14   0    5.41    1.26
  -4 -14   0    6.08    1.17
  -4 -14   0    6.00    1.15
  -4 -14   0    6.74    1.12
   4  14   0    7.40    1.40
   4  14   0    5.71    1.10
   4  14   0    6.35    1.28
  -5 -14   0   -0.79    0.93
  -5 -14   0    1.05    0.81
  -5 -14   0    1.70    0.95
   5  14   0    0.51    1.13
   5  14   0    0.89    0.90
   5  14   0   -0.89    1.00
  -6 -14   0   11.84    1.53
  -6 -14   0    9.63    1.15
  -6 -14   0   11.59    1.47
   6  14   0    7.32    1.32
   6  14   0    8.91    1.26
   6  14   0    9.74    1.53
  -7 -14   0    1.89    1.14
  -7 -14   0    1.18    1.07
  -7 -14   0    2.01    0.89
   7  14   0    2.64    0.97
   7  14   0    2.18    1.20
   7  14   0    3.13    1.29
  -8 -14   0    8.26    1.11
  -8 -14   0    7.56    1.37
  -8 -14   0    5.25    1.49
   8  14   0    8.38    1.24
   8  14   0    8.09    1.38
   8  14   0    8.04    1.57
  -9 -14   0    0.84    1.34
  -9 -14   0    1.27    1.15
  -9 -14   0   -0.43    0.78
   9  14   0    0.63    1.07
   9  14   0   -0.19    1.23
   9  14   0    0.91    1.16
 -10 -14   0    4.42    1.57
 -10 -14   0    5.69    1.65
  10  14   0    4.55    1.57
  10  14   0    6.35    1.24
  10  14   0    5.03    1.54
 -11 -14   0    3.17    1.68
 -11 -14   0    5.69    1.71
  11  14   0    6.85    1.43
  11  14   0    5.45    1.70
  11  14   0    3.26    1.79
  11  14   0    7.57    1.67
   1 -15   0    7.26    1.55
   1 -15   0    7.37    1.37
   1 -15   0    9.90    1.33
  -1  15   0    6.41    2.07
  -1  15   0    8.78    1.71
  -1  15   0    8.23    1.72
   0 -15   0    3.92    1.34
   0 -15   0    3.57    1.20
   0 -15   0    4.57    1.12
   0 -15   0    3.54    1.29
   0  15   0    2.29    1.45
   0  15   0    2.39    1.32
   0  15   0   -0.70    1.84
   0  15   0    1.60    1.39
  -1 -15   0    8.66    1.35
  -1 -15   0    9.05    1.40
  -1 -15   0    8.94    1.45
  -1 -15   0    7.92    1.19
   1  15   0    7.07    1.52
   1  15   0    7.73    1.59
   1  15   0    7.58    1.51
  -2 -15   0    4.42    1.23
  -2 -15   0    1.31    1.16
  -2 -15   0    3.55    1.11
  -2 -15   0    2.98    0.98
   2  15   0    2.34    1.29
   2  15   0    1.91    1.21
   2  15   0    3.13    1.31
  -3 -15   0   10.65    1.36
  -3 -15   0   12.23    1.33
  -3 -15   0    9.61    1.40
  -3 -15   0    9.67    1.39
   3  15   0    9.92    1.57
   3  15   0   11.53    1.52
   3  15   0    9.72    1.62
  -4 -15   0    3.25    1.05
  -4 -15   0    1.69    1.10
  -4 -15   0    2.90    1.23
   4  15   0    4.26    1.26
   4  15   0    5.07    1.34
   4  15   0    3.39    1.36
  -5 -15   0    4.55    1.24
  -5 -15   0    3.31    1.16
  -5 -15   0    3.28    1.07
   5  15   0    4.74    1.39
   5  15   0    3.66    1.44
   5  15   0    3.72    1.15
  -6 -15   0   -0.39    1.17
  -6 -15   0   -0.41    1.11
  -6 -15   0    1.63    1.00
   6  15   0    1.04    1.10
   6  15   0   -1.33    1.11
   6  15   0    1.21    1.37
  -7 -15   0    5.79    1.44
  -7 -15   0    5.72    1.10
  -7 -15   0    5.48    1.39
   7  15   0    2.95    1.17
   7  15   0    2.43    1.50
   7  15   0    4.16    1.51
  -8 -15   0   -0.82    1.23
  -8 -15   0    1.06    1.40
  -8 -15   0   -0.21    0.96
   8  15   0    0.38    1.19
   8  15   0    1.26    1.36
   8  15   0    0.95    1.32
  -9 -15   0    0.38    0.96
  -9 -15   0    2.36    1.50
  -9 -15   0    2.59    1.46
   9  15   0    3.13    1.37
   9  15   0    1.82    1.51
   9  15   0    1.67    1.27
  -2 -16   0    8.22    1.58
  -2 -16   0    7.03    1.56
  -2 -16   0    5.34    1.53
   2  16   0    5.64    1.58
   2  16   0    8.05    1.75
   2  16   0    9.46    1.80
  -3 -16   0    1.52    1.37
  -3 -16   0    2.02    1.13
  -3 -16   0    1.02    1.24
   3  16   0   -0.71    1.40
   3  16   0   -0.48    1.39
   3  16   0    1.19    1.41
  -4 -16   0    2.09    1.26
  -4 -16   0    4.39    1.29
  -4 -16   0    4.11    1.45
   4  16   0    4.38    1.65
   4  16   0    5.61    1.60
   4  16   0    2.63    1.42
  -5 -16   0    5.54    1.49
  -5 -16   0    7.62    1.33
  -5 -16   0    4.56    1.49
   5  16   0    5.95    1.58
   5  16   0    5.06    1.45
   5  16   0    4.92    1.65
  -6 -16   0    0.20    1.15
  -6 -16   0   -1.95    1.28
  -6 -16   0    2.99    1.38
   6  16   0   -1.21    1.46
   6  16   0    0.11    1.25
   6  16   0    0.88    1.37
  -7 -16   0    5.72    1.57
  -7 -16   0    2.97    1.21
  -7 -16   0    3.12    1.45
   7  16   0    6.22    1.51
   7  16   0    5.00    1.67
   7  16   0    4.94    1.80
   6  16  -1   17.05    2.25
   6  16  -1   15.92    2.26
   6  16  -1   17.23    1.94
  -6 -16   1   19.98    2.05
  -6 -16   1   14.27    1.89
  -6 -16   1   18.36    1.75
   5  16  -1    7.55    1.64
   5  16  -1    9.41    1.91
   5  16  -1    9.68    1.79
  -5 -16   1   10.97    1.64
  -5 -16   1    9.43    1.45
  -5 -16   1   10.11    1.62
   4  16  -1   14.34    1.93
   4  16  -1   16.04    1.85
   4  16  -1    9.93    1.89
  -4 -16   1   11.05    1.54
  -4 -16   1   10.87    1.69
  -4 -16   1   11.45    1.67
   3  16  -1   18.42    2.28
   3  16  -1   16.20    2.10
   3  16  -1   21.33    2.09
  -3 -16   1   23.29    2.29
  -3 -16   1   21.10    2.08
  -3 -16   1   21.95    2.19
   2  16  -1   11.24    1.86
   2  16  -1   14.11    1.98
   2  16  -1   15.55    2.11
  -2 -16   1   14.31    1.76
  -2 -16   1   16.15    1.78
  -2 -16   1   16.23    1.84
   9  15  -1   18.84    2.17
   9  15  -1   14.88    2.09
   9  15  -1   18.98    1.85
  -9 -15   1   19.42    2.28
  -9 -15   1   19.91    1.79
  -9 -15   1   15.63    2.01
   8  15  -1    8.88    1.49
   8  15  -1    6.83    1.52
   8  15  -1    6.32    1.74
  -8 -15   1    7.35    1.21
  -8 -15   1    7.09    1.61
  -8 -15   1    4.15    1.66
   7  15  -1   12.61    1.96
   7  15  -1   15.39    1.65
   7  15  -1   11.61    1.73
  -7 -15   1   12.78    1.74
  -7 -15   1   12.25    1.76
  -7 -15   1   11.62    1.34
   6  15  -1    9.22    1.45
   6  15  -1   10.95    1.87
   6  15  -1   12.52    1.80
  -6 -15   1    9.87    1.32
  -6 -15   1    9.14    1.52
  -6 -15   1   10.79    1.62
   5  15  -1   12.98    1.96
   5  15  -1   13.54    1.89
   5  15  -1   13.22    1.53
  -5 -15   1   12.78    1.69
  -5 -15   1   16.39    1.82
  -5 -15   1   15.70    1.70
   4  15  -1    9.59    1.70
   4  15  -1   11.28    1.70
   4  15  -1   10.62    1.47
  -4 -15   1   11.70    1.51
  -4 -15   1   11.37    1.36
  -4 -15   1    7.87    1.33
   3  15  -1   10.86    1.75
   3  15  -1   11.00    1.56
   3  15  -1   10.36    1.69
  -3 -15   1   11.10    1.47
  -3 -15   1   10.29    1.40
  -3 -15   1   10.16    1.53
   2  15  -1   27.48    2.36
   2  15  -1   26.96    2.62
   2  15  -1   24.72    2.56
  -2 -15   1   28.14    2.18
  -2 -15   1   24.23    2.22
  -2 -15   1   18.23    1.91
  -2 -15   1   25.90    2.19
   1  15  -1   10.21    1.72
   1  15  -1   12.45    1.74
   1  15  -1   11.21    1.69
  -1 -15   1    8.95    1.26
  -1 -15   1   10.53    1.54
  -1 -15   1   10.70    1.47
  -1 -15   1   11.18    1.45
   0  15  -1   14.78    1.90
   0  15  -1   19.34    2.05
   0  15  -1   14.52    1.86
   0 -15   1   15.65    1.87
   0 -15   1   18.90    1.74
   0 -15   1   14.03    1.51
   0 -15   1   15.27    1.62
  -1  15  -1    9.74    1.80
  -1  15  -1    9.65    2.26
  -1  15  -1   10.02    1.87
   1 -15   1    7.38    1.60
   1 -15   1    6.22    1.34
  10  14  -1   24.63    2.26
  10  14  -1   20.03    2.21
  10  14  -1   18.30    2.30
 -10 -14   1   25.25    2.53
 -10 -14   1   24.73    2.37
   9  14  -1   13.99    1.90
   9  14  -1   12.95    1.89
   9  14  -1   12.83    1.52
  -9 -14   1   13.18    1.76
  -9 -14   1   14.99    1.50
  -9 -14   1   16.31    1.95
   8  14  -1    6.72    1.43
   8  14  -1    7.18    1.65
   8  14  -1    9.95    1.29
  -8 -14   1    7.98    1.04
  -8 -14   1    7.94    1.38
  -8 -14   1    7.55    1.59
   7  14  -1   22.33    2.23
   7  14  -1   20.20    2.07
   7  14  -1   21.66    1.99
  -7 -14   1   21.29    2.19
  -7 -14   1   20.31    2.07
  -7 -14   1   23.05    1.70
   6  14  -1    8.67    1.33
   6  14  -1    9.13    1.59
   6  14  -1   12.21    1.34
  -6 -14   1    9.75    1.35
  -6 -14   1    8.04    1.13
  -6 -14   1    8.01    1.28
   5  14  -1   11.45    1.56
   5  14  -1   11.33    1.67
   5  14  -1   12.83    1.42
  -5 -14   1   14.74    1.51
  -5 -14   1   12.10    1.29
  -5 -14   1   10.85    1.50
   4  14  -1    4.56    1.31
   4  14  -1    1.76    0.96
   4  14  -1    1.58    1.16
  -4 -14   1    1.59    0.89
  -4 -14   1    2.66    0.95
  -4 -14   1    2.23    0.94
   3  14  -1   30.02    2.46
   3  14  -1   26.57    2.25
   3  14  -1   27.02    2.10
  -3 -14   1   25.22    1.97
  -3 -14   1   26.65    1.86
  -3 -14   1   28.36    2.08
  -3 -14   1   27.55    2.08
   2  14  -1    9.40    1.39
   2  14  -1    7.90    1.44
   2  14  -1    8.80    1.42
  -2 -14   1   11.25    1.33
  -2 -14   1   11.02    1.36
  -2 -14   1   10.07    1.15
  -2 -14   1    8.20    1.23
   1  14  -1   28.73    2.81
   1  14  -1   27.65    2.27
   1  14  -1   29.04    2.42
   1  14  -1   26.72    2.42
  -1 -14   1   24.95    1.89
  -1 -14   1   30.18    2.06
  -1 -14   1   28.86    2.12
  -1 -14   1   30.33    2.14
   0  14  -1    8.16    1.42
   0  14  -1    5.86    1.78
   0  14  -1    7.75    1.39
   0  14  -1    8.10    1.37
   0  14  -1    7.34    1.33
   0 -14   1    7.77    1.33
   0 -14   1    8.54    1.11
   0 -14   1    9.68    1.28
   0 -14   1    7.91    1.16
  -1  14  -1   16.85    1.88
  -1  14  -1   14.93    1.62
  -1  14  -1   15.58    1.67
  -1  14  -1   12.93    1.74
  -1  14  -1   17.38    2.20
   1 -14   1   14.02    1.70
   1 -14   1   14.70    1.63
   1 -14   1   15.28    1.50
   1 -14   1   13.94    1.58
   1 -14   1   16.32    1.58
  -2  14  -1   12.39    1.62
  -2  14  -1    7.00    1.98
  -2  14  -1    9.76    1.60
  -2  14  -1    7.52    1.50
   2 -14   1    8.32    1.42
   2 -14   1    9.51    1.20
   2 -14   1    8.06    1.35
   2 -14   1    5.48    1.36
  -3  14  -1   10.57    1.82
  -3  14  -1   12.07    1.75
  -3  14  -1    9.13    2.19
   3 -14   1   10.69    1.81
   3 -14   1   12.23    1.63
   3 -14   1   11.14    1.52
   3 -14   1   14.47    1.44
  11  13  -1   24.34    2.56
  11  13  -1   15.85    2.20
  11  13  -1   20.89    2.02
  11  13  -1   18.38    2.26
 -11 -13   1   18.95    2.03
 -11 -13   1   18.78    2.05
 -11 -13   1   19.59    2.07
  10  13  -1   14.19    1.82
  10  13  -1   17.10    1.74
  10  13  -1   13.33    1.81
 -10 -13   1   12.00    1.70
 -10 -13   1   12.63    1.43
 -10 -13   1   16.33    1.85
   9  13  -1    7.81    1.39
   9  13  -1    5.31    1.09
   9  13  -1    6.71    1.51
  -9 -13   1    5.61    1.31
  -9 -13   1    5.93    1.34
  -9 -13   1    3.70    1.03
  -9 -13   1    6.20    0.83
   8  13  -1   28.66    2.44
   8  13  -1   26.75    2.24
   8  13  -1   23.77    1.84
  -8 -13   1   21.32    1.80
  -8 -13   1   23.85    1.59
  -8 -13   1   25.22    2.16
  -8 -13   1   23.30    2.09
   7  13  -1   13.58    1.60
   7  13  -1   12.44    1.29
   7  13  -1   15.67    1.81
  -7 -13   1   13.25    1.48
  -7 -13   1   14.99    1.36
  -7 -13   1   11.51    1.17
  -7 -13   1   16.90    1.77
   6  13  -1   27.81    1.85
   6  13  -1   24.09    2.25
   6  13  -1   24.85    2.19
   6  13  -1   28.13    1.41
  -6 -13   1   24.95    1.93
  -6 -13   1   27.69    2.07
  -6 -13   1   25.78    1.69
   5  13  -1   18.70    1.81
   5  13  -1   17.63    1.12
   5  13  -1   17.43    1.98
   5  13  -1   19.27    1.64
  -5 -13   1   19.92    1.74
  -5 -13   1   19.85    1.57
  -5 -13   1   16.49    1.68
   4  13  -1   17.29    1.94
   4  13  -1   14.35    1.71
   4  13  -1   15.58    1.60
   4  13  -1   15.79    1.05
  -4 -13   1   14.55    1.57
  -4 -13   1   17.39    1.48
  -4 -13   1   17.29    1.61
   3  13  -1   16.82    1.53
   3  13  -1   16.09    1.09
   3  13  -1   12.33    1.50
   3  13  -1   15.53    1.62
  -3 -13   1   15.79    1.46
  -3 -13   1   16.81    1.52
  -3 -13   1   16.52    1.42
  -3 -13   1   15.82    1.63
   2  13  -1    7.19    1.16
   2  13  -1    8.61    1.01
   2  13  -1   11.07    0.95
   2  13  -1    8.95    1.20
   2  13  -1    9.87    1.34
  -2 -13   1    9.18    1.15
  -2 -13   1   10.07    1.00
  -2 -13   1    7.66    1.15
  -2 -13   1    9.71    1.14
   1  13  -1   18.09    1.59
   1  13  -1   17.32    1.87
   1  13  -1   17.27    1.74
   1  13  -1   19.96    1.85
   1  13  -1   21.83    1.94
  -1 -13   1   19.42    1.69
  -1 -13   1   23.82    1.68
  -1 -13   1   17.21    1.47
  -1 -13   1   17.01    1.68
   0  13  -1    7.66    1.20
   0  13  -1    6.64    1.50
   0  13  -1    7.96    1.30
   0  13  -1    8.70    1.24
   0  13  -1    7.87    1.03
   0 -13   1    9.09    1.00
   0 -13   1    9.15    1.15
   0 -13   1    7.36    1.07
   0 -13   1    5.74    1.09
   0 -13   1    8.20    1.11
  -1  13  -1   25.76    2.09
  -1  13  -1   25.18    2.03
  -1  13  -1   20.26    2.03
  -1  13  -1   25.15    2.15
  -1  13  -1   27.40    1.92
   1 -13   1   24.79    1.82
   1 -13   1   22.57    1.78
   1 -13   1   20.63    2.06
   1 -13   1   23.09    1.68
   1 -13   1   25.86    1.82
  -2  13  -1    7.73    1.32
  -2  13  -1    8.99    1.31
  -2  13  -1    6.87    1.57
  -2  13  -1   10.45    1.53
   2 -13   1    8.27    1.23
   2 -13   1    7.06    1.28
   2 -13   1    9.00    1.12
   2 -13   1    8.86    1.02
  -3  13  -1   21.77    2.26
  -3  13  -1   23.53    2.21
  -3  13  -1   21.85    2.27
  -3  13  -1   22.02    2.27
   3 -13   1   22.65    2.27
   3 -13   1   21.84    1.88
   3 -13   1   20.58    1.74
   3 -13   1   26.87    1.97
  -4  13  -1    2.99    1.29
  -4  13  -1    3.54    1.89
  -4  13  -1    3.84    1.60
   4 -13   1    2.28    1.45
   4 -13   1    0.84    0.94
   4 -13   1    3.49    1.02
   4 -13   1    2.61    1.04
  -5  13  -1   20.42    2.28
  -5  13  -1   17.24    2.43
   5 -13   1   21.47    2.02
   5 -13   1   16.57    2.05
   5 -13   1   18.50    1.98
   5 -13   1   21.17    2.06
  12  12  -1   24.55    2.74
  12  12  -1   26.57    2.58
  12  12  -1   24.88    2.78
  12  12  -1   26.29    2.19
  12  12  -1   26.11    2.06
  12  12  -1   30.22    2.49
 -12 -12   1   22.85    2.31
 -12 -12   1   27.63    2.62
 -12 -12   1   24.76    2.62
  11  12  -1   15.09    1.46
  11  12  -1   15.00    2.02
  11  12  -1   15.43    1.86
  11  12  -1   15.54    1.90
  11  12  -1   16.07    1.62
 -11 -12   1   16.93    1.88
 -11 -12   1   20.36    1.94
 -11 -12   1   17.94    1.98
  10  12  -1    8.17    1.17
  10  12  -1   10.87    1.55
  10  12  -1    7.94    1.41
  10  12  -1    7.35    0.98
 -10 -12   1    7.05    1.16
 -10 -12   1    8.96    1.48
 -10 -12   1    8.06    1.39
   9  12  -1   22.81    2.26
   9  12  -1   25.78    2.23
   9  12  -1   26.66    1.83
   9  12  -1   27.43    1.69
  -9 -12   1   28.83    2.14
  -9 -12   1   26.00    1.43
  -9 -12   1   26.94    1.99
  -9 -12   1   30.48    1.93
   8  12  -1   10.33    1.18
   8  12  -1   13.30    1.55
   8  12  -1   14.70    1.36
   8  12  -1   11.82    1.57
  -8 -12   1   12.14    1.16
  -8 -12   1   17.80    1.71
  -8 -12   1   15.48    1.45
  -8 -12   1   16.54    1.63
   7  12  -1   34.22    1.59
   7  12  -1   31.42    2.30
   7  12  -1   30.70    1.87
   7  12  -1   32.28    2.16
  -7 -12   1   32.42    2.13
  -7 -12   1   33.51    2.15
  -7 -12   1   30.66    1.73
   6  12  -1   18.87    1.74
   6  12  -1   16.96    1.83
   6  12  -1   19.02    1.10
   6  12  -1   19.81    1.49
  -6 -12   1   20.94    1.73
  -6 -12   1   20.23    1.68
  -6 -12   1   18.98    1.36
  -6 -12   1   21.81    1.20
   5  12  -1   32.01    2.23
   5  12  -1   33.81    1.90
   5  12  -1   33.34    1.61
   5  12  -1   29.44    2.23
  -5 -12   1   34.89    2.06
  -5 -12   1   35.81    1.65
  -5 -12   1   32.94    1.80
  -5 -12   1   32.92    2.07
   4  12  -1   11.01    1.38
   4  12  -1   14.23    1.32
   4  12  -1   14.29    1.48
   4  12  -1   10.81    0.85
  -4 -12   1   12.19    0.88
  -4 -12   1   11.79    1.21
  -4 -12   1   12.77    1.38
  -4 -12   1   15.30    1.31
   3  12  -1   19.39    1.68
   3  12  -1   20.87    1.16
   3  12  -1   17.08    1.37
   3  12  -1   20.00    1.74
   3  12  -1   18.06    1.48
  -3 -12   1   19.65    1.10
  -3 -12   1   21.99    1.54
  -3 -12   1   20.36    1.46
  -3 -12   1   18.73    1.41
  -3 -12   1   19.18    1.47
   2  12  -1   25.47    1.94
   2  12  -1   24.24    1.93
   2  12  -1   27.09    1.45
   2  12  -1   24.35    1.64
   2  12  -1   26.84    1.83
  -2 -12   1   28.21    1.79
  -2 -12   1   26.38    1.76
  -2 -12   1   27.36    1.64
  -2 -12   1   29.53    1.35
  -2 -12   1   30.29    1.79
   1  12  -1   16.61    1.50
   1  12  -1   15.06    1.67
   1  12  -1   16.18    1.60
   1  12  -1   15.95    1.29
   1  12  -1   15.66    1.06
  -1 -12   1   15.57    1.35
  -1 -12   1   14.05    1.39
  -1 -12   1   14.32    1.24
  -1 -12   1   15.35    0.95
  -1 -12   1   15.79    1.35
  -1 -12   1   15.42    1.27
   0  12  -1   29.91    2.04
   0  12  -1   32.00    2.35
   0  12  -1   30.09    2.12
   0  12  -1   29.61    1.99
   0 -12   1   28.05    1.77
   0 -12   1   28.08    1.86
   0 -12   1   30.10    1.85
   0 -12   1   31.56    1.74
   0 -12   1   28.52    1.89
   0 -12   1   32.51    1.48
  -1  12  -1   12.31    1.35
  -1  12  -1   11.84    1.23
  -1  12  -1    9.58    1.26
  -1  12  -1   13.23    1.61
  -1  12  -1   11.42    1.23
   1 -12   1   12.30    1.24
   1 -12   1   13.12    1.18
   1 -12   1   12.30    1.11
   1 -12   1   12.25    1.30
   1 -12   1   10.54    0.83
   1 -12   1   11.93    1.21
  -2  12  -1   14.56    1.56
  -2  12  -1   15.28    1.68
  -2  12  -1   16.61    1.58
  -2  12  -1   12.75    1.65
  -2  12  -1   16.87    1.66
   2 -12   1   14.35    1.33
   2 -12   1   14.72    1.40
   2 -12   1   14.67    1.43
   2 -12   1   14.33    1.52
  -3  12  -1   12.94    1.60
  -3  12  -1   16.52    1.81
  -3  12  -1   13.82    1.81
  -3  12  -1   19.91    1.84
   3 -12   1   12.39    1.58
   3 -12   1   15.69    1.47
   3 -12   1   16.22    1.53
   3 -12   1   14.69    1.44
  -4  12  -1   11.79    1.51
  -4  12  -1    8.81    1.63
  -4  12  -1   10.55    1.39
  -4  12  -1   12.38    1.64
   4 -12   1   10.59    1.15
   4 -12   1    8.38    1.16
   4 -12   1    8.82    1.20
   4 -12   1    8.85    1.38
  -5  12  -1   13.70    1.96
  -5  12  -1   14.60    1.77
  -5  12  -1   11.90    1.52
   5 -12   1   11.78    1.32
   5 -12   1   11.26    1.77
   5 -12   1   11.00    1.25
   5 -12   1   12.87    1.36
  -6  12  -1    6.56    1.39
  -6  12  -1    4.51    1.71
  -6  12  -1    5.77    1.88
   6 -12   1    5.81    1.17
   6 -12   1    5.06    1.11
   6 -12   1    3.66    1.54
   6 -12   1    4.12    1.09
  13  11  -1   11.92    1.95
  13  11  -1   11.97    1.84
  13  11  -1   12.24    1.48
  13  11  -1   11.70    1.63
  13  11  -1   12.27    1.46
  13  11  -1   10.06    1.82
  13  11  -1   12.97    1.36
  13  11  -1   14.82    1.86
 -13 -11   1   15.28    1.72
 -13 -11   1   15.20    1.92
 -13 -11   1   13.65    1.86
  12  11  -1   27.16    2.63
  12  11  -1   24.90    2.73
  12  11  -1   21.50    2.37
  12  11  -1   26.61    2.28
  12  11  -1   26.99    1.84
  12  11  -1   24.34    1.90
  12  11  -1   23.38    1.98
 -12 -11   1   23.85    2.52
 -12 -11   1   25.43    2.35
 -12 -11   1   20.21    2.14
  11  11  -1   12.18    1.44
  11  11  -1   16.44    1.41
  11  11  -1   13.55    1.82
  11  11  -1   14.52    1.53
  11  11  -1   11.12    1.60
  11  11  -1   14.13    1.76
 -11 -11   1   17.20    1.73
 -11 -11   1   14.00    1.65
 -11 -11   1   17.45    1.72
  10  11  -1   12.00    1.54
  10  11  -1   12.00    1.01
  10  11  -1   11.87    1.31
  10  11  -1   11.74    1.56
  10  11  -1   12.26    1.29
 -10 -11   1   11.38    1.25
 -10 -11   1   11.26    1.43
 -10 -11   1   11.04    1.48
   9  11  -1   20.62    1.89
   9  11  -1   22.75    1.51
   9  11  -1   21.71    2.06
   9  11  -1   22.70    1.14
   9  11  -1   24.74    1.61
  -9 -11   1   22.92    1.68
  -9 -11   1   21.73    1.86
  -9 -11   1   21.59    1.87
  -9 -11   1   22.15    1.16
   8  11  -1   19.74    0.94
   8  11  -1   15.48    1.68
   8  11  -1   18.02    1.73
   8  11  -1   18.83    1.39
  -8 -11   1   19.49    1.66
  -8 -11   1   17.06    1.13
  -8 -11   1   17.06    1.66
  -8 -11   1   18.73    1.48
   7  11  -1   34.05    1.62
   7  11  -1   31.25    2.18
   7  11  -1   34.41    1.42
   7  11  -1   34.68    2.24
   7  11  -1   34.43    1.82
  -7 -11   1   33.31    2.10
  -7 -11   1   38.23    1.72
  -7 -11   1   33.34    1.70
  -7 -11   1   31.03    2.06
   6  11  -1   17.69    1.68
   6  11  -1   19.08    1.02
   6  11  -1   19.42    1.36
   6  11  -1   19.02    1.66
  -6 -11   1   18.65    1.24
  -6 -11   1   19.50    1.10
  -6 -11   1   15.86    1.45
  -6 -11   1   17.84    1.41
   5  11  -1   28.24    1.34
   5  11  -1   26.84    1.61
   5  11  -1   25.14    1.80
   5  11  -1   26.98    1.87
  -5 -11   1   28.14    1.56
  -5 -11   1   28.18    1.76
  -5 -11   1   26.54    1.38
  -5 -11   1   27.78    1.68
   4  11  -1   14.40    0.87
   4  11  -1   13.47    1.07
   4  11  -1   14.45    1.35
   4  11  -1   16.33    1.22
   4  11  -1   14.76    1.47
  -4 -11   1   14.88    1.30
  -4 -11   1   13.40    0.87
  -4 -11   1   14.34    1.16
  -4 -11   1   14.84    1.27
   3  11  -1   31.39    1.78
   3  11  -1   31.94    1.55
   3  11  -1   32.10    1.72
   3  11  -1   31.38    2.00
   3  11  -1   32.82    2.00
   3  11  -1   32.50    1.30
  -3 -11   1   34.92    1.53
  -3 -11   1   33.09    1.59
  -3 -11   1   31.47    1.86
  -3 -11   1   30.76    1.74
  -3 -11   1   33.41    1.85
   2  11  -1    8.12    0.92
   2  11  -1    4.90    0.75
   2  11  -1    6.66    0.97
   2  11  -1    5.70    0.99
   2  11  -1    6.17    0.62
  -2 -11   1    7.25    0.88
  -2 -11   1    8.57    0.62
  -2 -11   1    5.23    0.81
  -2 -11   1    6.44    0.64
  -2 -11   1    6.35    0.84
   1  11  -1   35.67    2.02
   1  11  -1   32.62    2.07
   1  11  -1   34.11    1.68
   1  11  -1   30.55    1.92
   1  11  -1   34.33    1.81
  -1 -11   1   33.09    1.87
  -1 -11   1   31.76    1.66
  -1 -11   1   34.96    1.89
  -1 -11   1   32.55    1.91
  -1 -11   1   35.07    1.84
  -1 -11   1   37.61    1.57
   0  11  -1   21.90    1.63
   0  11  -1   21.05    1.63
   0  11  -1   22.17    1.01
   0  11  -1   22.38    1.61
   0  11  -1   21.73    1.25
   0  11  -1   21.90    1.46
   0 -11   1   23.24    1.48
   0 -11   1   21.90    1.35
   0 -11   1   18.23    1.42
   0 -11   1   21.96    1.49
   0 -11   1   21.97    1.11
   0 -11   1   19.80    1.37
  -1  11  -1   17.21    1.56
  -1  11  -1   18.45    1.52
  -1  11  -1   17.48    1.51
  -1  11  -1   15.05    1.43
  -1  11  -1   16.74    0.88
   1 -11   1   17.67    1.23
   1 -11   1   15.71    1.50
   1 -11   1   17.36    1.26
   1 -11   1   18.06    1.36
   1 -11   1   16.29    0.95
  -2  11  -1   17.56    1.55
  -2  11  -1   18.85    1.03
  -2  11  -1   20.11    1.66
  -2  11  -1   20.38    1.74
  -2  11  -1   16.87    1.56
  -2  11  -1   18.00    1.17
   2 -11   1   19.86    1.44
   2 -11   1   17.49    1.37
   2 -11   1   16.55    1.63
   2 -11   1   18.75    1.32
   2 -11   1   20.27    1.11
  -3  11  -1   19.81    1.72
  -3  11  -1   20.42    1.80
  -3  11  -1   22.81    1.75
  -3  11  -1   21.14    1.24
  -3  11  -1   21.42    1.93
  -3  11  -1   19.82    1.15
   3 -11   1   21.56    1.45
   3 -11   1   19.76    1.47
   3 -11   1   20.20    1.14
   3 -11   1   20.17    1.52
   3 -11   1   18.92    1.68
  -4  11  -1   26.02    2.13
  -4  11  -1   24.92    1.94
  -4  11  -1   26.25    1.47
  -4  11  -1   29.29    2.13
  -4  11  -1   26.18    2.03
   4 -11   1   27.13    2.19
   4 -11   1   28.95    1.70
   4 -11   1   26.74    1.78
   4 -11   1   26.76    1.72
  -5  11  -1    6.07    1.13
  -5  11  -1    5.63    1.19
  -5  11  -1    5.63    1.46
   5 -11   1    6.23    0.98
   5 -11   1    5.64    0.97
   5 -11   1    5.87    1.36
   5 -11   1    6.10    0.96
  -6  11  -1   15.60    1.96
  -6  11  -1   15.17    1.55
  -6  11  -1   12.68    1.89
   6 -11   1   11.68    1.27
   6 -11   1   12.20    1.27
   6 -11   1   14.88    1.78
   6 -11   1   12.90    1.34
  -7  11  -1    3.27    1.37
  -7  11  -1    1.85    1.44
  -7  11  -1    4.07    1.63
   7 -11   1    2.96    0.98
   7 -11   1    2.87    1.66
   7 -11   1    2.11    1.02
   7 -11   1    3.59    1.02
  13  10  -1   10.16    1.68
  13  10  -1   11.95    1.81
  13  10  -1    5.61    1.56
  13  10  -1    9.20    1.42
  13  10  -1    9.44    1.58
  13  10  -1    9.26    1.27
  13  10  -1    9.77    1.24
  13  10  -1    8.68    1.30
 -13 -10   1    7.17    1.36
 -13 -10   1    9.12    1.56
 -13 -10   1    9.91    1.52
 -13 -10   1    9.29    1.66
 -13 -10   1   10.75    1.31
  12  10  -1   15.69    1.78
  12  10  -1   14.81    1.82
  12  10  -1   14.10    1.49
  12  10  -1   10.14    1.61
  12  10  -1   12.40    1.29
  12  10  -1   10.54    1.50
  12  10  -1   12.00    1.28
  12  10  -1   12.55    1.63
 -12 -10   1   14.43    1.65
 -12 -10   1   12.97    1.51
 -12 -10   1   11.05    1.40
 -12 -10   1   16.75    1.53
 -12 -10   1   12.65    1.61
  11  10  -1   24.09    2.31
  11  10  -1   23.58    1.64
  11  10  -1   25.81    1.78
  11  10  -1   22.75    2.22
  11  10  -1   24.71    1.71
  11  10  -1   21.98    2.10
 -11 -10   1   25.13    1.93
 -11 -10   1   28.57    1.97
 -11 -10   1   25.63    2.05
 -11 -10   1   23.81    2.06
 -11 -10   1   27.08    1.72
  10  10  -1   25.85    1.79
  10  10  -1   28.47    2.24
  10  10  -1   31.67    1.71
  10  10  -1   27.99    1.74
  10  10  -1   31.58    2.23
 -10 -10   1   29.92    2.09
 -10 -10   1   32.40    2.18
 -10 -10   1   31.14    1.73
 -10 -10   1   31.65    2.03
 -10 -10   1   28.79    1.95
   9  10  -1    8.59    1.22
   9  10  -1    8.50    0.71
   9  10  -1    6.51    1.15
   9  10  -1    7.86    0.84
   9  10  -1    7.13    0.86
  -9 -10   1    9.37    1.13
  -9 -10   1   10.37    1.23
  -9 -10   1    9.17    1.04
  -9 -10   1    9.47    1.10
   8  10  -1   17.88    1.28
   8  10  -1   15.35    1.58
   8  10  -1   18.92    1.03
   8  10  -1   16.81    0.92
   8  10  -1   16.14    1.68
  -8 -10   1   17.65    1.56
  -8 -10   1   20.29    1.40
  -8 -10   1   15.56    1.46
   7  10  -1    6.34    0.98
   7  10  -1    8.62    1.07
   7  10  -1    4.93    0.76
   7  10  -1    7.47    0.59
   7  10  -1    7.21    0.50
  -7 -10   1    6.30    0.65
  -7 -10   1    6.71    0.70
  -7 -10   1    5.83    0.95
  -7 -10   1    5.90    0.88
   6  10  -1   33.14    2.15
   6  10  -1   35.93    1.45
   6  10  -1   36.42    1.65
   6  10  -1   36.67    1.83
  -6 -10   1   36.85    1.70
  -6 -10   1   37.30    1.97
  -6 -10   1   34.34    1.70
  -6 -10   1   36.61    2.00
   5  10  -1    5.53    0.71
   5  10  -1    5.31    0.85
   5  10  -1    6.95    0.53
   5  10  -1    6.12    0.61
   5  10  -1    5.68    0.32
  -5 -10   1    5.72    0.62
  -5 -10   1    5.88    0.82
  -5 -10   1    6.18    0.66
  -5 -10   1    6.80    0.87
   4  10  -1   23.33    1.55
   4  10  -1   22.77    1.22
   4  10  -1   19.41    1.34
   4  10  -1   24.11    1.13
  -4 -10   1   21.49    1.29
  -4 -10   1   21.14    1.12
  -4 -10   1   23.70    1.42
  -4 -10   1   21.08    1.43
   3  10  -1   28.88    1.61
   3  10  -1   31.60    1.52
   3  10  -1   30.14    1.42
   3  10  -1   29.41    1.82
  -3 -10   1   30.47    1.39
  -3 -10   1   30.69    1.65
  -3 -10   1   30.61    1.46
  -3 -10   1   28.88    1.68
  -3 -10   1   28.45    1.58
   2  10  -1   25.74    1.30
   2  10  -1   27.75    1.54
   2  10  -1   28.79    1.70
   2  10  -1   25.97    1.42
   2  10  -1   24.91    1.65
   2  10  -1   23.61    1.08
  -2 -10   1   28.64    1.25
  -2 -10   1   24.00    1.49
  -2 -10   1   26.24    1.54
  -2 -10   1   24.89    1.48
  -2 -10   1   28.78    1.33
   1  10  -1   44.66    2.31
   1  10  -1   43.02    1.70
   1  10  -1   43.37    2.13
   1  10  -1   43.75    2.04
   1  10  -1   41.48    1.95
  -1 -10   1   45.03    1.86
  -1 -10   1   40.18    2.09
  -1 -10   1   41.36    2.09
  -1 -10   1   42.16    1.92
  -1 -10   1   41.11    2.04
   0  10  -1    3.20    0.48
   0  10  -1    2.88    0.71
   0  10  -1    3.27    0.56
   0  10  -1    2.47    0.65
   0  10  -1    3.59    0.46
   0  10  -1    4.12    0.41
   0 -10   1    3.19    0.35
   0 -10   1    2.87    0.56
   0 -10   1    3.48    0.42
   0 -10   1    2.00    0.62
   0 -10   1    2.54    0.53
   0 -10   1    3.11    0.42
  -1  10  -1   16.57    1.38
  -1  10  -1   15.18    1.03
  -1  10  -1   15.03    0.84
  -1  10  -1   17.01    1.37
  -1  10  -1   18.12    1.05
   1 -10   1   14.70    0.95
   1 -10   1   16.03    1.18
   1 -10   1   16.53    0.88
   1 -10   1   15.17    1.18
   1 -10   1   15.78    1.34
  -2  10  -1    5.77    0.97
  -2  10  -1    5.60    0.57
  -2  10  -1    5.58    0.60
  -2  10  -1    7.02    0.89
  -2  10  -1    6.44    1.09
   2 -10   1    6.24    0.62
   2 -10   1    6.29    0.78
   2 -10   1    6.38    1.00
   2 -10   1    7.53    0.83
   2 -10   1    6.04    0.71
  -3  10  -1   26.82    1.70
  -3  10  -1   24.18    1.30
  -3  10  -1   22.88    1.69
  -3  10  -1   27.40    1.78
  -3  10  -1   23.99    1.93
  -3  10  -1   25.68    1.25
   3 -10   1   23.03    1.22
   3 -10   1   25.56    1.54
   3 -10   1   22.98    1.76
   3 -10   1   25.54    1.47
   3 -10   1   24.51    1.50
  -4  10  -1    9.58    0.83
  -4  10  -1    8.39    1.04
  -4  10  -1    7.86    1.18
  -4  10  -1   11.78    1.33
  -4  10  -1    8.82    1.30
   4 -10   1   10.27    1.05
   4 -10   1    8.05    1.14
   4 -10   1    5.73    0.67
   4 -10   1    7.86    0.89
   4 -10   1    8.17    0.92
  -5  10  -1   17.36    1.81
  -5  10  -1   22.20    1.61
  -5  10  -1   19.82    1.89
  -5  10  -1   18.61    1.89
  -5  10  -1   17.61    1.68
   5 -10   1   16.96    1.40
   5 -10   1   19.53    1.73
   5 -10   1   19.06    1.40
   5 -10   1   18.50    1.39
  -6  10  -1   10.29    1.55
  -6  10  -1    7.79    1.19
  -6  10  -1    8.99    1.18
  -6  10  -1    8.61    1.44
  -6  10  -1    9.16    1.22
   6 -10   1    9.11    1.08
   6 -10   1    9.36    1.08
   6 -10   1    9.80    1.41
   6 -10   1   12.33    1.32
  -7  10  -1    3.18    1.20
  -7  10  -1    3.61    1.46
  -7  10  -1    2.83    1.45
  -7  10  -1    4.77    1.14
   7 -10   1    2.28    0.92
   7 -10   1    0.36    0.89
   7 -10   1    3.39    0.85
   7 -10   1    3.35    1.37
   7 -10   1    2.88    0.91
  -8  10  -1   12.64    1.95
  -8  10  -1   11.83    1.54
  -8  10  -1    9.46    1.75
  -8  10  -1   11.99    1.70
   8 -10   1   14.02    1.93
   8 -10   1   11.19    1.34
   8 -10   1   13.12    1.40
   8 -10   1   15.76    1.60
  14   9  -1    6.39    1.54
  14   9  -1    5.57    1.28
  14   9  -1    7.58    1.56
  14   9  -1    6.32    1.43
  14   9  -1    2.69    1.55
  14   9  -1    9.11    1.39
  14   9  -1    5.10    1.64
  14   9  -1    7.24    1.32
 -14  -9   1    8.61    1.35
 -14  -9   1    4.49    1.26
 -14  -9   1    7.84    1.63
 -14  -9   1    5.81    1.55
 -14  -9   1    6.20    1.49
  13   9  -1    5.95    1.39
  13   9  -1    8.41    1.21
  13   9  -1    7.30    1.12
  13   9  -1    5.64    1.23
  13   9  -1    7.07    1.40
  13   9  -1    6.10    1.45
  13   9  -1    5.05    1.12
  13   9  -1    6.80    1.44
 -13  -9   1    8.83    1.45
 -13  -9   1    7.17    1.23
 -13  -9   1    6.10    1.40
 -13  -9   1    6.44    1.45
 -13  -9   1    7.24    1.20
  12   9  -1   11.14    1.30
  12   9  -1    9.43    1.12
  12   9  -1    7.51    1.37
  12   9  -1   10.57    1.15
  12   9  -1    9.66    1.17
  12   9  -1   10.96    1.52
  12   9  -1    9.26    1.47
  12   9  -1   10.08    1.38
 -12  -9   1   11.22    1.45
 -12  -9   1   10.50    1.38
 -12  -9   1   10.04    1.20
 -12  -9   1   11.31    1.44
 -12  -9   1    7.94    1.23
  11   9  -1   24.41    1.63
  11   9  -1   27.16    2.20
  11   9  -1   25.79    1.88
  11   9  -1   25.42    1.78
  11   9  -1   24.01    1.75
  11   9  -1   26.18    2.13
  11   9  -1   26.75    2.13
 -11  -9   1   26.77    1.89
 -11  -9   1   23.40    1.96
 -11  -9   1   26.68    2.03
 -11  -9   1   27.02    1.89
 -11  -9   1   29.32    1.76
  10   9  -1   21.96    1.42
  10   9  -1   18.18    1.79
  10   9  -1   21.45    1.48
  10   9  -1   21.81    1.51
  10   9  -1   20.76    1.87
 -10  -9   1   22.02    1.77
 -10  -9   1   20.65    1.59
 -10  -9   1   21.76    1.66
 -10  -9   1   22.14    1.42
 -10  -9   1   21.91    1.71
   9   9  -1   16.24    1.59
   9   9  -1   18.41    1.30
   9   9  -1   18.05    1.22
   9   9  -1   15.63    1.52
  -9  -9   1   14.86    1.43
  -9  -9   1   17.00    1.19
  -9  -9   1   18.18    1.38
  -9  -9   1   19.13    1.52
  -9  -9   1   16.24    1.51
   8   9  -1   12.08    0.76
   8   9  -1   12.17    1.32
   8   9  -1   10.45    1.04
   8   9  -1   13.15    1.31
   8   9  -1   11.33    0.76
  -8  -9   1   12.16    1.23
  -8  -9   1   12.30    0.63
  -8  -9   1   12.59    1.19
  -8  -9   1   12.10    0.59
  -8  -9   1    9.86    0.74
  -8  -9   1   13.28    1.31
   7   9  -1   19.49    1.54
   7   9  -1   20.32    1.03
   7   9  -1   18.29    0.93
  -7  -9   1   19.66    1.31
  -7  -9   1   17.79    1.40
  -7  -9   1   19.87    0.90
  -7  -9   1   18.47    1.11
  -7  -9   1   19.03    1.38
  -7  -9   1   19.55    0.94
   6   9  -1   23.49    1.15
   6   9  -1   22.98    1.01
   6   9  -1   23.35    1.20
   6   9  -1   23.87    1.61
  -6  -9   1   24.16    1.09
  -6  -9   1   21.50    1.14
  -6  -9   1   23.84    1.22
  -6  -9   1   22.28    1.42
  -6  -9   1   21.09    1.46
   5   9  -1   18.68    0.97
   5   9  -1   20.95    1.43
   5   9  -1   18.65    1.04
   5   9  -1   19.26    0.98
   5   9  -1   19.45    0.83
  -5  -9   1   19.07    1.28
  -5  -9   1   19.95    0.99
  -5  -9   1   20.60    1.10
  -5  -9   1   19.33    1.04
  -5  -9   1   19.02    1.32
   4   9  -1    5.10    0.51
   4   9  -1    5.61    0.45
   4   9  -1    5.04    0.51
   4   9  -1    4.66    0.72
   4   9  -1    5.05    0.25
  -4  -9   1    4.76    0.70
  -4  -9   1    4.47    0.48
  -4  -9   1    4.00    0.65
  -4  -9   1    4.77    0.59
   3   9  -1   10.13    1.04
   3   9  -1   11.16    0.65
   3   9  -1   10.98    0.79
   3   9  -1    9.65    0.70
  -3  -9   1   11.30    0.65
  -3  -9   1    9.72    0.68
  -3  -9   1    9.48    0.89
   2   9  -1   22.82    1.11
   2   9  -1   24.21    0.96
   2   9  -1   21.34    0.98
   2   9  -1   23.23    1.22
   2   9  -1   23.79    1.19
  -2  -9   1   22.21    1.13
  -2  -9   1   22.67    1.28
  -2  -9   1   22.01    1.27
  -2  -9   1   22.20    1.33
  -2  -9   1   21.02    1.06
  -2  -9   1   22.10    1.16
   1   9  -1    1.73    0.43
   1   9  -1    2.45    0.25
   1   9  -1    1.93    0.37
   1   9  -1    2.72    0.29
   1   9  -1    2.79    0.33
  -1  -9   1    2.26    0.38
  -1  -9   1    1.90    0.50
  -1  -9   1    2.14    0.52
  -1  -9   1    2.18    0.28
  -1  -9   1    1.81    0.29
  -1  -9   1    2.65    0.52
   0   9  -1   22.11    1.36
   0   9  -1   23.91    1.20
   0   9  -1   23.98    1.02
   0   9  -1   22.10    1.30
   0   9  -1   23.45    1.24
   0  -9   1   23.63    1.09
   0  -9   1   21.61    1.13
   0  -9   1   23.35    1.31
   0  -9   1   20.92    1.31
   0  -9   1   21.85    1.35
   0  -9   1   22.80    1.14
  -1   9  -1   16.82    0.99
  -1   9  -1   15.92    1.20
  -1   9  -1   17.69    1.18
  -1   9  -1   15.14    1.06
  -1   9  -1   17.32    1.00
  -1   9  -1   17.18    0.85
   1  -9   1   16.63    0.93
   1  -9   1   15.63    1.08
   1  -9   1   17.33    1.26
   1  -9   1   17.82    1.12
   1  -9   1   15.98    0.91
   1  -9   1   18.22    0.69
  -2   9  -1   13.69    0.87
  -2   9  -1   11.89    0.94
  -2   9  -1   14.26    1.25
  -2   9  -1   14.59    0.80
  -2   9  -1   15.04    0.98
   2  -9   1   13.04    0.86
   2  -9   1   13.95    0.81
   2  -9   1   14.82    1.00
   2  -9   1   13.20    0.99
   2  -9   1   13.25    1.12
  -3   9  -1   15.53    0.90
  -3   9  -1   16.84    1.36
  -3   9  -1   14.94    0.90
  -3   9  -1   13.95    1.40
  -3   9  -1   16.74    1.12
  -3   9  -1   14.95    1.36
   3  -9   1   15.34    1.09
   3  -9   1   15.55    1.11
   3  -9   1   17.11    0.87
   3  -9   1   15.10    1.27
   3  -9   1   16.41    1.10
  -4   9  -1    7.39    0.98
  -4   9  -1    7.51    0.62
  -4   9  -1    6.75    1.00
  -4   9  -1    7.91    0.69
  -4   9  -1    7.57    1.12
   4  -9   1    7.22    0.82
   4  -9   1    5.22    0.92
   4  -9   1    8.11    0.86
   4  -9   1    6.48    0.59
   4  -9   1    8.47    0.89
  -5   9  -1   16.34    1.56
  -5   9  -1   15.35    1.58
  -5   9  -1   17.30    1.59
   5  -9   1   14.02    1.21
   5  -9   1   15.75    1.61
   5  -9   1   14.32    1.20
   5  -9   1   14.39    1.20
  -6   9  -1    2.75    0.85
  -6   9  -1    1.72    1.00
  -6   9  -1    2.55    1.12
  -6   9  -1    1.94    0.80
   6  -9   1    0.65    0.93
   6  -9   1    2.14    0.74
   6  -9   1    1.83    0.63
   6  -9   1    1.28    0.65
  -7   9  -1    5.89    1.28
  -7   9  -1    6.99    1.15
  -7   9  -1    5.97    1.13
  -7   9  -1    5.52    1.38
   7  -9   1    7.73    1.35
   7  -9   1    6.08    0.91
   7  -9   1    6.61    1.02
   7  -9   1    5.28    0.84
  -8   9  -1    2.30    1.09
  -8   9  -1    1.94    1.17
  -8   9  -1    4.48    1.31
  -8   9  -1    2.20    1.25
   8  -9   1    1.78    0.83
   8  -9   1    1.15    0.80
   8  -9   1    3.94    1.38
  -9   9  -1    7.68    1.71
  -9   9  -1    2.95    1.48
  -9   9  -1    2.84    1.57
  -9   9  -1    7.59    1.45
   9  -9   1    5.54    1.82
   9  -9   1    6.74    1.12
   9  -9   1    6.25    1.19
   9  -9   1    5.27    1.23
  14   8  -1    8.31    1.47
  14   8  -1    9.21    1.36
  14   8  -1    7.10    1.60
  14   8  -1    7.04    1.35
  14   8  -1    8.63    1.58
  14   8  -1    4.91    1.60
  14   8  -1    7.31    1.51
  14   8  -1    7.85    1.39
 -14  -8   1    7.80    1.54
 -14  -8   1    8.31    1.38
 -14  -8   1    8.30    1.43
 -14  -8   1    8.21    1.58
 -14  -8   1    9.49    1.60
  13   8  -1    4.29    1.30
  13   8  -1    3.92    1.05
  13   8  -1    3.51    1.27
  13   8  -1    4.65    1.21
  13   8  -1    4.95    1.05
  13   8  -1    6.10    1.18
  13   8  -1    6.03    1.41
  13   8  -1    6.16    1.05
 -13  -8   1    6.06    1.14
 -13  -8   1    4.47    1.19
 -13  -8   1    4.39    1.07
 -13  -8   1    5.19    1.22
 -13  -8   1    6.81    1.31
  12   8  -1   16.79    1.80
  12   8  -1   10.63    1.44
  12   8  -1   16.73    1.46
  12   8  -1   13.65    1.53
  12   8  -1   15.24    1.54
  12   8  -1   11.42    1.24
  12   8  -1   15.16    1.53
  12   8  -1   14.78    1.58
 -12  -8   1   15.86    1.71
 -12  -8   1   17.01    1.79
 -12  -8   1   14.60    1.48
 -12  -8   1   14.17    1.61
 -12  -8   1   14.82    1.48
  11   8  -1   15.31    1.68
  11   8  -1   18.29    1.62
  11   8  -1   15.18    1.30
  11   8  -1   13.66    1.55
  11   8  -1   15.78    1.63
  11   8  -1   15.68    1.36
  11   8  -1   16.18    1.41
  11   8  -1   15.82    1.75
 -11  -8   1   12.28    1.43
 -11  -8   1   15.87    1.56
 -11  -8   1   15.13    1.35
 -11  -8   1   13.23    1.51
 -11  -8   1   18.46    1.70
  10   8  -1   32.75    1.72
  10   8  -1   30.94    1.77
  10   8  -1   34.48    2.08
  10   8  -1   31.66    2.09
  10   8  -1   28.65    1.78
  10   8  -1   31.39    2.09
 -10  -8   1   32.79    1.95
 -10  -8   1   33.01    1.92
 -10  -8   1   31.90    1.81
 -10  -8   1   32.31    2.01
 -10  -8   1   31.98    1.98
   9   8  -1    9.36    1.13
   9   8  -1   11.32    1.03
   9   8  -1    9.59    1.16
   9   8  -1   10.27    1.00
  -9  -8   1   11.83    1.26
  -9  -8   1   10.16    1.15
  -9  -8   1   12.18    1.28
  -9  -8   1   10.98    1.04
  -9  -8   1   10.52    1.16
   8   8  -1   18.85    0.97
   8   8  -1   17.06    1.20
   8   8  -1   16.72    1.00
   8   8  -1   16.25    1.42
  -8  -8   1   18.38    0.99
  -8  -8   1   19.98    1.38
  -8  -8   1   18.77    1.39
   7   8  -1   42.34    1.79
   7   8  -1   42.82    1.90
   7   8  -1   43.46    2.24
   7   8  -1   39.62    1.87
  -7  -8   1   41.52    2.05
  -7  -8   1   44.27    1.97
  -7  -8   1   42.75    2.12
  -7  -8   1   41.18    2.08
  -7  -8   1   43.75    1.66
  -7  -8   1   40.14    1.65
  -7  -8   1   41.55    1.80
   6   8  -1   10.01    0.70
   6   8  -1   10.87    0.59
   6   8  -1   10.62    0.65
   6   8  -1   12.21    1.09
  -6  -8   1    9.95    0.93
  -6  -8   1    9.66    0.89
  -6  -8   1   10.68    0.73
  -6  -8   1   10.05    0.57
   5   8  -1   23.15    0.96
   5   8  -1   22.27    0.99
   5   8  -1   21.62    1.08
   5   8  -1   20.72    1.10
  -5  -8   1   20.65    1.07
  -5  -8   1   21.11    1.15
  -5  -8   1   24.06    1.14
  -5  -8   1   24.34    1.04
   4   8  -1   12.75    0.77
   4   8  -1   14.10    0.95
   4   8  -1   14.95    0.79
   4   8  -1   14.12    0.60
   4   8  -1   13.67    0.73
  -4  -8   1   13.92    0.76
  -4  -8   1   13.12    0.74
  -4  -8   1   13.32    0.82
  -4  -8   1   13.18    0.84
   3   8  -1    5.13    0.47
   3   8  -1    6.12    0.56
   3   8  -1    4.55    0.39
   3   8  -1    5.26    0.51
  -3  -8   1    5.41    0.42
  -3  -8   1    4.76    0.47
  -3  -8   1    4.81    0.45
  -3  -8   1    4.65    0.51
  -3  -8   1    5.49    0.45
   2   8  -1    5.99    0.44
   2   8  -1    5.06    0.44
   2   8  -1    6.26    0.57
   2   8  -1    6.29    0.60
   2   8  -1    5.49    0.47
  -2  -8   1    6.12    0.56
  -2  -8   1    7.20    0.49
  -2  -8   1    6.32    0.50
  -2  -8   1    6.04    0.49
  -2  -8   1    6.69    0.54
  -2  -8   1    6.73    0.45
   1   8  -1   31.66    1.35
   1   8  -1   35.58    1.53
   1   8  -1   34.91    1.36
   1   8  -1   34.01    1.67
   1   8  -1   32.87    1.55
   1   8  -1   33.85    1.56
  -1  -8   1   34.77    1.45
  -1  -8   1   34.25    1.52
  -1  -8   1   33.26    1.53
  -1  -8   1   31.58    1.50
  -1  -8   1   33.07    1.51
  -1  -8   1   30.36    1.52
   0   8  -1   29.42    1.37
   0   8  -1   30.14    1.20
   0   8  -1   29.61    1.40
   0   8  -1   26.73    1.45
   0   8  -1   27.66    1.43
   0  -8   1   27.94    1.39
   0  -8   1   26.15    1.32
   0  -8   1   27.52    1.34
   0  -8   1   28.48    1.30
   0  -8   1   28.39    1.31
   0  -8   1   27.71    1.26
  -1   8  -1    1.25    0.38
  -1   8  -1    1.40    0.36
  -1   8  -1    1.87    0.31
  -1   8  -1    1.51    0.25
  -1   8  -1    1.83    0.35
  -1   8  -1    2.01    0.30
   1  -8   1    1.64    0.36
   1  -8   1    1.18    0.25
   1  -8   1    1.21    0.17
   1  -8   1    1.34    0.26
   1  -8   1    1.65    0.29
  -2   8  -1    7.96    0.67
  -2   8  -1    8.77    0.75
  -2   8  -1    8.67    0.58
  -2   8  -1    5.60    0.79
  -2   8  -1    8.42    0.61
  -2   8  -1    7.95    0.68
   2  -8   1    8.56    0.60
   2  -8   1    8.04    0.56
   2  -8   1    8.47    0.76
  -3   8  -1    2.97    0.44
  -3   8  -1    2.94    0.61
  -3   8  -1    3.82    0.51
  -3   8  -1    2.62    0.39
  -3   8  -1    3.85    0.75
  -3   8  -1    4.07    0.45
   3  -8   1    3.47    0.56
   3  -8   1    3.16    0.54
   3  -8   1    2.70    0.38
   3  -8   1    3.89    0.42
   3  -8   1    2.84    0.66
  -4   8  -1   16.48    1.08
  -4   8  -1   17.49    1.02
  -4   8  -1   21.54    1.41
  -4   8  -1   17.67    1.36
  -4   8  -1   18.13    0.89
  -4   8  -1   18.14    1.44
   4  -8   1   18.92    1.19
   4  -8   1   17.14    1.32
   4  -8   1   17.93    1.16
   4  -8   1   17.30    1.14
   4  -8   1   19.21    0.86
  -5   8  -1    3.43    0.85
  -5   8  -1    5.05    0.99
  -5   8  -1    5.90    0.69
  -5   8  -1    6.03    0.93
  -5   8  -1    4.83    0.54
   5  -8   1    3.93    0.91
   5  -8   1    5.59    0.68
   5  -8   1    5.21    0.69
  -6   8  -1    8.88    1.20
  -6   8  -1    7.65    0.73
  -6   8  -1    8.31    0.95
  -6   8  -1    8.29    1.12
  -6   8  -1    7.48    1.21
  -6   8  -1    8.82    0.99
   6  -8   1    6.94    0.86
   6  -8   1    8.67    1.16
   6  -8   1    7.81    0.85
  -7   8  -1    6.16    0.99
  -7   8  -1    2.64    0.59
  -7   8  -1    5.83    1.13
  -7   8  -1    5.10    0.96
  -7   8  -1    4.38    1.05
   7  -8   1    5.21    0.86
   7  -8   1    4.73    1.14
   7  -8   1    4.13    0.72
  -8   8  -1    7.01    1.17
  -8   8  -1    6.93    1.34
  -8   8  -1    5.55    1.13
  -8   8  -1    4.20    1.23
   8  -8   1    4.65    0.93
   8  -8   1    6.54    1.35
   8  -8   1    4.74    0.86
  -9   8  -1    0.91    1.17
  -9   8  -1   -0.15    1.16
  -9   8  -1    2.70    1.18
  -9   8  -1    1.73    1.08
   9  -8   1    3.39    1.38
   9  -8   1    1.19    0.79
   9  -8   1    1.80    0.87
 -10   8  -1    0.60    1.43
 -10   8  -1   -1.17    1.22
 -10   8  -1   -0.31    1.23
  10  -8   1   -0.95    0.86
  10  -8   1    1.63    0.97
  14   7  -1    3.35    1.21
  14   7  -1    5.88    1.24
  14   7  -1    5.51    1.38
  14   7  -1    7.22    1.45
  14   7  -1    2.93    1.42
  14   7  -1    4.17    1.36
  14   7  -1    5.76    1.23
  14   7  -1    6.49    1.29
 -14  -7   1    3.25    1.38
 -14  -7   1    5.25    1.33
 -14  -7   1    1.87    1.13
  13   7  -1    9.32    1.24
  13   7  -1    8.49    1.32
  13   7  -1    7.78    1.12
  13   7  -1    8.04    1.40
  13   7  -1    7.95    1.30
  13   7  -1    9.51    1.30
  13   7  -1    8.29    1.36
  13   7  -1    8.36    1.36
 -13  -7   1    7.29    1.28
 -13  -7   1    9.65    1.26
 -13  -7   1    9.94    1.35
 -13  -7   1    8.94    1.32
 -13  -7   1    8.57    1.35
  12   7  -1   25.40    2.02
  12   7  -1   18.23    1.80
  12   7  -1   24.14    1.88
  12   7  -1   23.80    1.73
  12   7  -1   24.00    1.70
  12   7  -1   20.02    1.91
  12   7  -1   27.04    2.04
  12   7  -1   23.87    1.78
 -12  -7   1   23.70    1.73
 -12  -7   1   24.74    1.93
 -12  -7   1   21.71    1.93
 -12  -7   1   24.38    1.90
 -12  -7   1   23.78    1.89
  11   7  -1    5.99    0.88
  11   7  -1    6.45    1.10
  11   7  -1    6.20    1.00
  11   7  -1    7.81    0.94
  11   7  -1    6.02    0.93
  11   7  -1    7.64    1.02
  11   7  -1    7.13    1.03
  11   7  -1    6.73    1.08
 -11  -7   1    8.12    1.04
 -11  -7   1    8.55    1.09
 -11  -7   1    6.72    1.03
 -11  -7   1    6.31    1.00
 -11  -7   1    6.61    0.98
  10   7  -1   10.06    1.15
  10   7  -1   10.91    1.03
  10   7  -1    9.76    1.15
  10   7  -1    9.52    1.11
  10   7  -1    9.43    1.07
  10   7  -1   10.26    1.08
  10   7  -1    8.37    0.87
  10   7  -1   11.54    1.09
 -10  -7   1   10.91    1.16
 -10  -7   1    9.46    1.07
 -10  -7   1   11.90    1.15
 -10  -7   1   10.34    1.09
 -10  -7   1   11.83    1.25
   9   7  -1   34.94    1.75
   9   7  -1   34.90    1.73
   9   7  -1   32.09    1.79
   9   7  -1   30.53    1.96
   9   7  -1   35.82    2.01
  -9  -7   1   32.57    1.87
  -9  -7   1   34.44    1.88
  -9  -7   1   32.72    1.88
  -9  -7   1   33.40    1.87
  -9  -7   1   35.07    1.76
   8   7  -1   31.40    1.60
   8   7  -1   33.86    1.55
   8   7  -1   35.44    1.60
   8   7  -1   31.81    1.92
  -8  -7   1   32.83    1.68
  -8  -7   1   36.92    1.84
  -8  -7   1   33.29    1.81
  -8  -7   1   34.85    1.81
  -8  -7   1   34.98    1.59
   7   7  -1   18.79    0.91
   7   7  -1   17.61    0.95
   7   7  -1   17.61    0.94
  -7  -7   1   17.81    0.72
  -7  -7   1   14.60    1.11
  -7  -7   1   16.84    1.02
  -7  -7   1   17.77    0.71
  -7  -7   1   17.13    0.92
   6   7  -1   55.00    2.39
   6   7  -1   57.62    2.61
   6   7  -1   59.07    2.36
   6   7  -1   57.54    2.26
  -6  -7   1   55.13    2.27
  -6  -7   1   56.14    2.13
  -6  -7   1   56.67    2.42
  -6  -7   1   55.08    2.41
  -6  -7   1   54.04    2.42
  -6  -7   1   53.63    2.38
   5   7  -1   13.89    0.72
   5   7  -1   12.34    0.73
   5   7  -1   11.39    0.87
   5   7  -1   13.52    0.65
   5   7  -1   13.06    0.60
  -5  -7   1   13.22    0.80
  -5  -7   1   13.59    0.65
  -5  -7   1   12.21    0.72
  -5  -7   1   14.89    0.78
  -5  -7   1   14.28    0.82
  -5  -7   1   12.36    0.78
   4   7  -1   24.22    1.14
   4   7  -1   25.34    0.99
   4   7  -1   22.42    1.26
   4   7  -1   24.50    1.12
   4   7  -1   24.57    1.05
  -4  -7   1   24.79    1.20
  -4  -7   1   23.32    1.17
  -4  -7   1   23.76    1.13
  -4  -7   1   21.72    1.17
  -4  -7   1   23.12    1.06
  -4  -7   1   26.41    1.11
   3   7  -1   10.17    0.62
   3   7  -1   10.27    0.71
   3   7  -1   10.34    0.44
   3   7  -1    9.00    0.60
   3   7  -1   10.15    0.56
  -3  -7   1   11.25    0.60
  -3  -7   1   10.49    0.59
  -3  -7   1    9.93    0.65
  -3  -7   1   10.44    0.67
  -3  -7   1    9.21    0.60
  -3  -7   1   10.30    0.61
   2   7  -1   15.02    0.89
   2   7  -1   15.38    0.76
   2   7  -1   15.12    0.69
   2   7  -1   14.28    0.79
   2   7  -1   14.57    0.82
  -2  -7   1   14.78    0.82
  -2  -7   1   13.95    0.77
  -2  -7   1   15.47    0.78
  -2  -7   1   14.81    0.80
  -2  -7   1   14.78    0.73
  -2  -7   1   15.65    0.84
   1   7  -1   28.25    1.33
   1   7  -1   27.37    1.43
   1   7  -1   29.68    1.36
   1   7  -1   28.94    1.31
   1   7  -1   30.19    1.17
  -1  -7   1   28.38    1.32
  -1  -7   1   26.54    1.31
  -1  -7   1   28.84    1.31
  -1  -7   1   27.04    1.29
  -1  -7   1   30.12    1.25
  -1  -7   1   29.06    1.29
   0   7  -1    7.72    0.62
   0   7  -1    8.43    0.46
   0   7  -1    8.96    0.55
   0   7  -1    7.73    0.57
   0   7  -1    8.93    0.61
   0  -7   1    8.21    0.54
   0  -7   1    8.31    0.52
   0  -7   1    8.30    0.55
   0  -7   1    9.15    0.35
   0  -7   1    8.55    0.56
   0  -7   1    7.77    0.55
  -1   7  -1   11.13    0.78
  -1   7  -1   13.16    0.65
  -1   7  -1   11.24    0.78
  -1   7  -1   13.43    0.75
  -1   7  -1   11.87    0.75
   1  -7   1   11.24    0.68
   1  -7   1   12.57    0.70
   1  -7   1   13.51    0.57
   1  -7   1   12.02    0.72
   1  -7   1   12.19    0.77
   1  -7   1   12.25    0.68
  -2   7  -1    8.61    0.68
  -2   7  -1    8.12    0.64
  -2   7  -1    9.44    0.57
  -2   7  -1    8.22    0.63
  -2   7  -1    6.94    0.62
  -2   7  -1    9.02    0.55
   2  -7   1    9.38    0.69
   2  -7   1    8.21    0.55
   2  -7   1    8.50    0.57
   2  -7   1    8.77    0.58
   2  -7   1    8.35    0.52
  -3   7  -1    7.07    0.74
  -3   7  -1    6.59    0.59
  -3   7  -1    6.81    0.64
  -3   7  -1    7.44    0.57
  -3   7  -1    8.05    0.52
   3  -7   1    7.90    0.56
   3  -7   1    5.63    0.62
   3  -7   1    7.25    0.53
   3  -7   1    7.21    0.47
  -4   7  -1    3.73    0.50
  -4   7  -1    3.20    0.36
  -4   7  -1    3.40    0.46
  -4   7  -1    2.61    0.70
  -4   7  -1    2.89    0.74
  -4   7  -1    2.63    0.36
   4  -7   1    3.32    0.34
   4  -7   1    2.40    0.41
  -5   7  -1   14.40    1.32
  -5   7  -1   12.10    1.22
  -5   7  -1   12.66    0.90
  -5   7  -1   13.66    0.90
  -5   7  -1   14.60    1.25
   5  -7   1   12.77    0.94
   5  -7   1   13.51    0.59
   5  -7   1   14.74    1.02
  -6   7  -1    8.40    0.76
  -6   7  -1    8.13    1.02
  -6   7  -1    7.35    1.03
  -6   7  -1    8.56    0.95
  -6   7  -1    8.66    1.15
   6  -7   1    8.15    0.93
   6  -7   1    8.21    0.90
   6  -7   1    9.68    1.10
  -7   7  -1    0.21    0.73
  -7   7  -1    1.52    0.46
  -7   7  -1    0.24    0.64
  -7   7  -1    0.43    0.69
  -7   7  -1   -1.12    0.73
   7  -7   1    0.83    0.56
   7  -7   1    0.26    0.49
   7  -7   1   -1.00    0.83
  -8   7  -1    9.07    1.35
  -8   7  -1    9.72    1.17
  -8   7  -1    9.30    1.25
  -8   7  -1   11.22    1.40
   8  -7   1    9.32    0.98
   8  -7   1    8.83    1.27
   8  -7   1    7.96    0.98
  -9   7  -1    1.24    0.90
  -9   7  -1    1.32    1.05
  -9   7  -1    0.46    1.04
  -9   7  -1    0.95    1.01
   9  -7   1    0.58    0.71
   9  -7   1    0.35    0.77
   9  -7   1    1.58    1.29
 -10   7  -1    2.46    1.25
 -10   7  -1    1.42    1.26
 -10   7  -1    0.54    1.21
 -10   7  -1    1.84    1.18
  10  -7   1    1.99    0.91
  10  -7   1    1.35    0.87
 -11   7  -1    0.86    1.49
 -11   7  -1   -0.37    1.36
 -11   7  -1    0.82    1.54
  11  -7   1    2.39    0.96
  11  -7   1    0.10    0.99
  14   6  -1   12.83    1.64
  14   6  -1   19.93    1.95
  14   6  -1   16.36    1.65
  14   6  -1   17.51    1.78
  14   6  -1   16.91    1.89
 -14  -6   1   13.51    1.60
 -14  -6   1   17.87    1.77
 -14  -6   1   12.41    1.57
  13   6  -1    6.11    1.21
  13   6  -1    6.67    1.23
  13   6  -1    6.94    1.24
  13   6  -1    7.55    1.11
  13   6  -1    8.96    1.31
  13   6  -1    6.74    1.17
 -13  -6   1    6.80    1.20
 -13  -6   1    9.21    1.33
 -13  -6   1    7.62    1.20
 -13  -6   1    8.59    1.31
  12   6  -1    8.01    1.04
  12   6  -1    8.97    1.18
  12   6  -1    8.51    1.22
  12   6  -1    8.81    1.19
  12   6  -1    9.07    1.22
  12   6  -1    9.23    1.12
 -12  -6   1   10.31    1.21
 -12  -6   1    9.78    1.19
 -12  -6   1    8.20    1.14
 -12  -6   1    7.86    1.16
 -12  -6   1    8.41    1.08
  11   6  -1   14.12    1.45
  11   6  -1   15.98    1.54
  11   6  -1   14.41    1.40
  11   6  -1   13.40    1.49
  11   6  -1   16.35    1.52
 -11  -6   1   18.04    1.48
 -11  -6   1   12.74    1.45
 -11  -6   1   13.09    1.42
 -11  -6   1   14.11    1.37
 -11  -6   1   13.43    1.45
  10   6  -1   12.41    1.30
  10   6  -1   13.89    1.33
  10   6  -1   11.95    1.19
  10   6  -1   11.68    1.31
  10   6  -1   13.48    1.24
 -10  -6   1   10.48    1.19
 -10  -6   1   13.10    1.26
 -10  -6   1   12.35    1.25
 -10  -6   1   12.89    1.18
 -10  -6   1   11.37    1.21
   9   6  -1   19.24    1.43
   9   6  -1   19.26    1.46
   9   6  -1   19.36    1.34
  -9  -6   1   20.57    1.36
  -9  -6   1   21.21    1.29
  -9  -6   1   19.76    1.39
  -9  -6   1   18.86    1.31
  -9  -6   1   18.10    1.33
   8   6  -1   27.97    1.36
   8   6  -1   24.99    1.30
  -8  -6   1   27.21    1.33
  -8  -6   1   27.52    1.42
   7   6  -1   22.17    1.10
   7   6  -1   21.31    1.10
  -7  -6   1   20.69    1.11
  -7  -6   1   22.31    1.17
  -7  -6   1   20.54    1.16
  -7  -6   1   22.22    1.15
  -7  -6   1   22.14    1.09
   6   6  -1   52.26    2.14
   6   6  -1   45.52    2.27
   6   6  -1   47.03    2.01
   6   6  -1   50.51    2.08
  -6  -6   1   50.25    1.84
  -6  -6   1   47.91    2.14
  -6  -6   1   50.19    2.05
  -6  -6   1   48.79    2.12
  -6  -6   1   49.60    2.14
  -6  -6   1   47.97    2.16
  -6  -6   1   51.21    1.85
   5   6  -1   46.44    1.86
   5   6  -1   45.88    1.98
   5   6  -1   45.97    1.94
   5   6  -1   40.10    2.11
  -5  -6   1   48.13    1.78
  -5  -6   1   44.96    1.96
  -5  -6   1   48.54    1.79
  -5  -6   1   47.58    2.01
  -5  -6   1   47.30    1.89
  -5  -6   1   46.06    1.99
  -5  -6   1   46.63    1.99
   4   6  -1   25.27    1.12
   4   6  -1   24.90    1.00
   4   6  -1   24.47    1.01
   4   6  -1   24.75    1.27
   4   6  -1   24.74    1.11
  -4  -6   1   24.15    1.02
  -4  -6   1   22.88    1.15
  -4  -6   1   24.42    1.13
  -4  -6   1   24.29    1.04
  -4  -6   1   24.82    1.05
  -4  -6   1   22.60    1.12
  -4  -6   1   23.12    1.16
   3   6  -1    9.85    0.54
   3   6  -1   10.27    0.44
   3   6  -1   10.36    0.59
   3   6  -1   10.52    0.56
  -3  -6   1   10.37    0.62
  -3  -6   1   10.53    0.59
  -3  -6   1    9.60    0.54
  -3  -6   1    9.74    0.53
  -3  -6   1    9.26    0.57
  -3  -6   1    9.60    0.61
   2   6  -1   10.70    0.53
   2   6  -1   11.59    0.63
   2   6  -1   10.61    0.44
   2   6  -1   10.65    0.56
   2   6  -1   11.11    0.71
   2   6  -1   10.54    0.61
  -2  -6   1   10.77    0.62
  -2  -6   1   11.39    0.56
  -2  -6   1   10.96    0.58
  -2  -6   1   11.86    0.61
  -2  -6   1    9.92    0.63
  -2  -6   1   10.09    0.59
  -2  -6   1   11.06    0.65
   1   6  -1   17.88    1.02
   1   6  -1   18.79    0.93
   1   6  -1   20.15    0.97
   1   6  -1   20.80    0.92
  -1  -6   1   19.33    0.91
  -1  -6   1   20.30    0.95
  -1  -6   1   18.63    0.92
  -1  -6   1   19.70    0.95
  -1  -6   1   19.62    0.87
  -1  -6   1   19.91    0.93
   0   6  -1   14.11    0.79
   0   6  -1   13.65    0.76
   0   6  -1   14.41    0.82
   0   6  -1   14.28    0.64
   0   6  -1   16.28    0.75
   0  -6   1   13.14    0.71
   0  -6   1   14.05    0.74
   0  -6   1   13.53    0.73
   0  -6   1   13.79    0.77
   0  -6   1   14.00    0.56
   0  -6   1   14.35    0.72
  -1   6  -1   10.54    0.55
  -1   6  -1   11.09    0.69
  -1   6  -1   11.73    0.65
  -1   6  -1   11.33    0.66
  -1   6  -1   10.93    0.70
   1  -6   1   10.34    0.57
   1  -6   1   10.79    0.50
   1  -6   1    9.48    0.61
   1  -6   1   10.60    0.60
   1  -6   1   10.93    0.60
   1  -6   1   11.39    0.61
  -2   6  -1    5.14    0.40
  -2   6  -1    5.41    0.52
  -2   6  -1    4.49    0.44
  -2   6  -1    4.63    0.43
  -2   6  -1    5.27    0.49
  -2   6  -1    4.65    0.39
   2  -6   1    5.13    0.40
   2  -6   1    3.92    0.41
   2  -6   1    4.35    0.40
   2  -6   1    4.74    0.36
  -3   6  -1   26.95    1.37
  -3   6  -1   27.44    1.27
  -3   6  -1   28.19    1.19
  -3   6  -1   27.39    1.39
  -3   6  -1   26.53    1.32
  -3   6  -1   27.66    1.39
   3  -6   1   26.78    1.25
   3  -6   1   26.31    1.31
   3  -6   1   27.36    1.29
   3  -6   1   29.22    1.15
  -4   6  -1    9.52    0.51
  -4   6  -1    9.77    0.74
  -4   6  -1   11.12    0.55
  -4   6  -1   10.19    0.81
  -4   6  -1   10.78    0.68
  -4   6  -1    9.24    0.69
   4  -6   1   10.28    0.51
   4  -6   1   10.23    0.63
   4  -6   1   10.47    0.68
   4  -6   1    9.71    0.71
  -5   6  -1    7.22    0.59
  -5   6  -1    6.50    0.88
  -5   6  -1    8.35    0.93
  -5   6  -1    6.57    0.62
   5  -6   1    8.19    0.57
   5  -6   1    8.06    0.72
  -6   6  -1    1.70    0.64
  -6   6  -1    1.47    0.66
  -6   6  -1    1.75    0.69
  -6   6  -1    2.31    0.37
  -6   6  -1    2.16    0.38
   6  -6   1    1.45    0.48
   6  -6   1    2.04    0.46
  -7   6  -1   12.21    0.93
  -7   6  -1   13.64    1.42
  -7   6  -1   12.77    1.26
  -7   6  -1   13.07    1.26
  -7   6  -1   13.21    0.89
   7  -6   1   12.74    0.99
   7  -6   1   13.31    1.15
   7  -6   1   14.29    1.00
  -8   6  -1    0.15    0.79
  -8   6  -1   -0.54    0.73
  -8   6  -1    0.70    0.42
  -8   6  -1    1.00    0.70
  -8   6  -1    0.10    0.73
   8  -6   1    0.57    0.58
   8  -6   1   -0.23    0.54
   8  -6   1    0.52    0.50
  -9   6  -1    2.15    0.93
  -9   6  -1    1.68    0.88
  -9   6  -1    2.26    1.10
  -9   6  -1    1.40    0.91
   9  -6   1    2.30    0.64
   9  -6   1    1.66    0.79
 -10   6  -1    2.18    1.31
 -10   6  -1    2.63    1.12
 -10   6  -1    3.71    1.06
 -10   6  -1    1.86    1.09
  10  -6   1    3.19    0.78
  10  -6   1    1.73    0.91
 -11   6  -1    1.72    1.26
 -11   6  -1    0.23    1.15
  11  -6   1    0.16    0.94
  11  -6   1    1.26    0.87
  14   5  -1    7.08    1.34
  14   5  -1    6.93    1.26
  14   5  -1    5.42    1.22
 -14  -5   1    6.31    1.35
 -14  -5   1    6.10    1.38
 -14  -5   1    5.23    1.26
  13   5  -1    9.85    1.31
  13   5  -1    8.08    1.21
  13   5  -1    7.21    1.21
  13   5  -1    9.70    1.19
  13   5  -1    9.58    1.15
  13   5  -1    8.36    1.19
 -13  -5   1   10.76    1.37
 -13  -5   1    7.91    1.24
 -13  -5   1    6.25    1.19
  12   5  -1    9.82    1.16
  12   5  -1   12.11    1.28
  12   5  -1   12.99    1.45
  12   5  -1   10.25    1.16
  12   5  -1    8.70    1.13
 -12  -5   1   10.13    1.20
 -12  -5   1   11.55    1.22
 -12  -5   1   10.11    1.17
 -12  -5   1   10.48    1.23
  11   5  -1   16.00    1.42
  11   5  -1   12.20    1.24
  11   5  -1   12.19    1.18
  11   5  -1   13.98    1.37
 -11  -5   1   13.45    1.37
 -11  -5   1   13.68    1.40
 -11  -5   1   11.64    1.29
 -11  -5   1   11.84    1.36
 -11  -5   1   13.03    1.26
  10   5  -1   10.38    1.19
  10   5  -1   14.12    1.25
  10   5  -1   12.50    1.17
 -10  -5   1   14.06    1.22
 -10  -5   1   13.41    1.22
 -10  -5   1   13.92    1.23
 -10  -5   1   13.48    1.27
 -10  -5   1   12.71    1.21
   9   5  -1    1.75    0.41
   9   5  -1    1.33    0.54
   9   5  -1    2.55    0.44
  -9  -5   1    1.53    0.56
  -9  -5   1    1.55    0.55
  -9  -5   1    2.16    0.60
  -8  -5   1   10.68    0.77
  -8  -5   1   13.18    0.83
  -8  -5   1   12.20    0.79
  -8  -5   1   12.37    0.85
  -8  -5   1   11.34    0.79
  -7  -5   1   28.34    1.31
  -7  -5   1   28.35    1.39
  -7  -5   1   26.05    1.31
  -7  -5   1   26.21    1.33
  -7  -5   1   28.29    1.33
   6   5  -1   21.70    1.06
  -6  -5   1   22.28    1.12
  -6  -5   1   22.43    1.06
  -6  -5   1   22.76    1.10
  -6  -5   1   22.13    1.11
  -6  -5   1   20.93    1.07
   5   5  -1   35.05    1.54
   5   5  -1   34.54    1.50
  -5  -5   1   34.22    1.48
  -5  -5   1   33.51    1.53
  -5  -5   1   37.19    1.33
  -5  -5   1   30.41    1.53
  -5  -5   1   35.90    1.32
  -5  -5   1   38.33    1.57
  -5  -5   1   33.17    1.51
   4   5  -1   22.13    1.15
   4   5  -1   24.33    0.98
   4   5  -1   23.83    1.05
   4   5  -1   21.79    1.03
   4   5  -1   23.17    0.88
  -4  -5   1   23.94    1.01
  -4  -5   1   21.61    1.06
  -4  -5   1   22.21    1.05
  -4  -5   1   22.85    1.09
  -4  -5   1   20.76    1.06
  -4  -5   1   24.62    0.94
   3   5  -1   44.36    1.76
   3   5  -1   45.16    1.79
   3   5  -1   42.91    1.65
   3   5  -1   43.46    1.66
   3   5  -1   41.35    1.92
  -3  -5   1   40.40    1.74
  -3  -5   1   41.82    1.67
  -3  -5   1   43.22    1.80
  -3  -5   1   42.51    1.78
  -3  -5   1   41.64    1.65
  -3  -5   1   41.85    1.77
   2   5  -1   20.02    0.92
   2   5  -1   24.56    1.03
   2   5  -1   24.43    0.99
   2   5  -1   23.93    1.06
   2   5  -1   21.98    1.02
   2   5  -1   24.53    1.06
   2   5  -1   22.23    1.16
  -2  -5   1   25.67    1.03
  -2  -5   1   25.79    1.05
  -2  -5   1   24.96    1.09
  -2  -5   1   24.61    1.06
  -2  -5   1   24.33    1.07
  -2  -5   1   25.22    1.04
  -2  -5   1   22.54    1.06
  -2  -5   1   26.36    1.10
   1   5  -1   15.39    0.71
   1   5  -1   15.24    0.58
   1   5  -1   14.71    0.81
   1   5  -1   15.11    0.75
   1   5  -1   14.29    0.73
  -1  -5   1   14.44    0.70
  -1  -5   1   14.76    0.73
  -1  -5   1   15.10    0.73
  -1  -5   1   14.79    0.72
  -1  -5   1   14.84    0.67
  -1  -5   1   15.59    0.72
  -1  -5   1   14.74    0.74
   0   5  -1   10.75    0.51
   0   5  -1   10.83    0.62
   0   5  -1   11.25    0.64
   0   5  -1    9.99    0.57
   0   5  -1    9.89    0.58
   0  -5   1   10.67    0.56
   0  -5   1   11.16    0.56
   0  -5   1   10.53    0.58
   0  -5   1   11.16    0.59
   0  -5   1   12.28    0.45
   0  -5   1   10.45    0.56
  -1   5  -1   11.84    0.66
  -1   5  -1   11.91    0.68
  -1   5  -1   11.66    0.65
  -1   5  -1   11.43    0.56
  -1   5  -1   11.95    0.64
   1  -5   1   11.12    0.60
   1  -5   1   10.85    0.64
   1  -5   1   11.68    0.60
   1  -5   1   11.96    0.52
   1  -5   1   10.68    0.56
   1  -5   1   11.06    0.60
  -2   5  -1   20.28    1.01
  -2   5  -1   21.88    1.04
  -2   5  -1   20.11    0.93
  -2   5  -1   20.01    1.03
  -2   5  -1   19.45    1.00
   2  -5   1   20.21    0.92
   2  -5   1   19.06    0.97
   2  -5   1   20.20    0.95
   2  -5   1   21.10    0.87
   2  -5   1   19.35    0.92
  -3   5  -1    1.14    0.27
  -3   5  -1    0.35    0.16
  -3   5  -1    1.14    0.24
  -3   5  -1    0.64    0.18
  -3   5  -1    1.01    0.17
  -3   5  -1    0.81    0.15
  -3   5  -1    0.37    0.20
   3  -5   1    0.88    0.13
   3  -5   1    0.71    0.21
   3  -5   1    0.80    0.19
   3  -5   1    0.68    0.17
   3  -5   1    0.61    0.15
  -4   5  -1    3.74    0.39
  -4   5  -1    4.23    0.26
  -4   5  -1    3.37    0.44
  -4   5  -1    3.92    0.46
  -4   5  -1    3.51    0.39
  -4   5  -1    4.00    0.49
  -4   5  -1    4.81    0.28
   4  -5   1    4.57    0.40
   4  -5   1    3.59    0.46
   4  -5   1    3.72    0.27
   4  -5   1    4.31    0.33
   4  -5   1    4.21    0.41
  -5   5  -1    1.49    0.32
  -5   5  -1    0.44    0.34
  -5   5  -1    1.69    0.27
  -5   5  -1    1.47    0.40
   5  -5   1    1.26    0.34
   5  -5   1    1.57    0.21
   5  -5   1    1.91    0.32
   5  -5   1    2.11    0.30
  -6   5  -1    4.83    0.52
  -6   5  -1    5.15    0.79
  -6   5  -1    5.51    0.78
  -6   5  -1    4.44    0.52
  -6   5  -1    6.68    0.54
  -6   5  -1    4.83    0.72
   6  -5   1    5.37    0.51
   6  -5   1    4.92    0.65
   6  -5   1    5.59    0.56
   6  -5   1    5.73    0.40
  -7   5  -1    1.23    0.35
  -7   5  -1    1.07    0.64
  -7   5  -1    1.31    0.64
  -7   5  -1    1.60    0.33
  -7   5  -1    1.53    0.62
   7  -5   1    1.38    0.39
   7  -5   1    1.22    0.43
   7  -5   1    0.99    0.53
   7  -5   1    1.41    0.23
  -8   5  -1    3.62    0.76
  -8   5  -1    3.85    0.91
  -8   5  -1    3.58    0.50
  -8   5  -1    1.76    0.75
  -8   5  -1    4.32    0.47
   8  -5   1    3.83    0.63
   8  -5   1    3.44    0.69
   8  -5   1    3.10    0.54
  -9   5  -1    9.49    1.06
  -9   5  -1    9.79    1.24
  -9   5  -1    7.86    1.23
  -9   5  -1    8.20    1.24
   9  -5   1    9.54    1.02
   9  -5   1    8.09    1.00
   9  -5   1   11.18    1.03
 -10   5  -1    1.40    0.97
 -10   5  -1    1.44    0.94
 -10   5  -1   -0.08    0.92
 -10   5  -1   -0.38    0.97
  10  -5   1    0.22    0.65
  10  -5   1    1.05    0.63
 -11   5  -1    0.52    1.09
 -11   5  -1    0.72    1.08
  11  -5   1   -0.90    0.76
  11  -5   1   -0.83    0.75
 -12   5  -1    0.15    1.21
 -12   5  -1   -0.48    1.23
  12  -5   1    0.39    0.96
  12  -5   1    0.88    0.96
  14   4  -1    1.02    1.07
  14   4  -1    2.25    1.12
  14   4  -1    2.08    1.03
 -14  -4   1    3.91    1.26
 -14  -4   1    2.62    1.23
  13   4  -1    4.62    1.04
  13   4  -1    2.57    0.93
  13   4  -1    4.75    1.02
  13   4  -1    4.95    1.05
 -13  -4   1    3.30    0.98
 -13  -4   1    3.68    1.02
 -13  -4   1    5.22    1.10
  12   4  -1    2.30    0.84
  12   4  -1    1.48    0.84
  12   4  -1    2.37    0.75
 -12  -4   1    0.97    0.76
 -12  -4   1    0.73    0.78
 -12  -4   1    2.25    0.85
  11   4  -1   12.77    0.92
  11   4  -1   13.04    1.22
  11   4  -1   11.21    1.29
 -11  -4   1   11.76    1.26
 -11  -4   1   12.31    1.27
 -11  -4   1   13.82    1.23
 -11  -4   1   12.06    1.19
  10   4  -1   16.31    1.04
  10   4  -1   17.17    1.33
  10   4  -1   16.44    1.23
  10   4  -1   17.20    1.04
 -10  -4   1   14.07    0.99
 -10  -4   1   13.31    1.21
 -10  -4   1   17.51    1.28
 -10  -4   1   15.19    1.21
 -10  -4   1   16.27    1.36
   9   4  -1    5.36    0.74
   9   4  -1    7.69    0.68
   9   4  -1    7.14    0.64
   9   4  -1    6.29    0.61
  -9  -4   1    6.26    0.79
  -9  -4   1    6.99    0.64
  -9  -4   1    6.43    0.61
  -9  -4   1    7.09    0.78
   8   4  -1    3.18    0.41
   8   4  -1    3.08    0.44
   8   4  -1    3.03    0.42
  -8  -4   1    2.71    0.39
  -8  -4   1    3.48    0.44
  -8  -4   1    3.50    0.46
  -8  -4   1    3.03    0.43
  -8  -4   1    2.62    0.40
  -7  -4   1   10.91    0.73
  -7  -4   1   12.08    0.76
  -7  -4   1   13.22    0.76
  -7  -4   1   11.54    0.78
  -7  -4   1   10.71    0.74
  -6  -4   1   19.60    1.06
  -6  -4   1   21.63    1.01
  -6  -4   1   20.39    1.04
  -6  -4   1   21.39    1.03
  -6  -4   1   20.75    1.02
  -5  -4   1   14.69    0.75
  -5  -4   1   14.02    0.73
  -5  -4   1   14.53    0.78
  -5  -4   1   14.96    0.76
  -5  -4   1   13.04    0.73
   4   4  -1   34.16    1.46
   4   4  -1   34.79    1.50
  -4  -4   1   33.19    1.48
  -4  -4   1   34.82    1.51
  -4  -4   1   35.50    1.44
  -4  -4   1   38.74    1.32
  -4  -4   1   33.81    1.46
  -4  -4   1   34.64    1.48
  -4  -4   1   33.34    1.30
   3   4  -1    5.56    0.35
   3   4  -1    5.44    0.29
   3   4  -1    6.77    0.30
   3   4  -1    5.93    0.34
   3   4  -1    5.73    0.31
   3   4  -1    6.02    0.38
  -3  -4   1    5.90    0.32
  -3  -4   1    5.52    0.39
  -3  -4   1    5.71    0.37
  -3  -4   1    5.97    0.30
  -3  -4   1    5.54    0.35
  -3  -4   1    4.64    0.35
   2   4  -1    6.38    0.42
   2   4  -1    6.51    0.29
   2   4  -1    6.34    0.35
   2   4  -1    6.01    0.35
   2   4  -1    6.63    0.34
   2   4  -1    5.81    0.35
   2   4  -1    6.18    0.35
   2   4  -1    6.81    0.35
  -2  -4   1    6.31    0.33
  -2  -4   1    5.77    0.37
  -2  -4   1    6.90    0.37
  -2  -4   1    5.75    0.36
  -2  -4   1    6.12    0.37
  -2  -4   1    6.91    0.35
  -2  -4   1    5.36    0.35
  -2  -4   1    6.14    0.35
   1   4  -1   11.83    0.55
   1   4  -1   10.36    0.60
   1   4  -1   11.09    0.57
   1   4  -1   11.97    0.45
   1   4  -1   11.46    0.53
   1   4  -1   11.14    0.56
  -1  -4   1   11.60    0.52
  -1  -4   1   11.76    0.56
  -1  -4   1   10.68    0.55
  -1  -4   1   10.93    0.55
  -1  -4   1   10.62    0.56
  -1  -4   1   11.30    0.57
  -1  -4   1   11.71    0.54
  -1  -4   1   12.14    0.45
  -1  -4   1   11.24    0.54
   0   4  -1    5.02    0.35
   0   4  -1    5.12    0.23
   0   4  -1    4.57    0.32
   0   4  -1    4.86    0.36
   0   4  -1    4.99    0.31
   0  -4   1    4.49    0.31
   0  -4   1    4.86    0.31
   0  -4   1    4.83    0.30
   0  -4   1    4.81    0.30
   0  -4   1    3.73    0.36
   0  -4   1    4.54    0.31
   0  -4   1    4.38    0.30
   0  -4   1    5.14    0.23
  -1   4  -1   16.90    0.74
  -1   4  -1   17.69    0.83
  -1   4  -1   17.00    0.82
  -1   4  -1   18.07    0.75
  -1   4  -1   17.15    0.85
  -1   4  -1   16.85    0.83
   1  -4   1   17.77    0.74
   1  -4   1   16.75    0.71
   1  -4   1   16.22    0.77
   1  -4   1   16.70    0.77
   1  -4   1   17.24    0.81
   1  -4   1   16.78    0.77
  -2   4  -1    0.19    0.19
  -2   4  -1    0.24    0.14
  -2   4  -1    0.22    0.13
  -2   4  -1    0.53    0.12
  -2   4  -1    0.19    0.12
  -2   4  -1    0.17    0.16
   2  -4   1    0.35    0.10
   2  -4   1    0.41    0.15
   2  -4   1    0.20    0.12
   2  -4   1    0.17    0.11
   2  -4   1    0.41    0.11
   2  -4   1    0.28    0.15
  -3   4  -1    0.32    0.10
  -3   4  -1    0.32    0.18
  -3   4  -1    0.16    0.18
  -3   4  -1    0.28    0.17
  -3   4  -1    0.31    0.11
  -3   4  -1    0.11    0.15
  -3   4  -1   -0.02    0.13
   3  -4   1    0.30    0.14
   3  -4   1    0.07    0.13
   3  -4   1    0.31    0.09
   3  -4   1    0.39    0.12
   3  -4   1    0.08    0.17
  -4   4  -1    6.47    0.54
  -4   4  -1    6.48    0.57
  -4   4  -1    7.57    0.46
  -4   4  -1    6.71    0.51
  -4   4  -1    6.28    0.54
   4  -4   1    6.33    0.52
   4  -4   1    6.13    0.43
   4  -4   1    7.28    0.33
   4  -4   1    7.43    0.40
   4  -4   1    6.89    0.47
  -5   4  -1   12.87    0.80
  -5   4  -1   12.70    0.69
  -5   4  -1   12.30    0.82
  -5   4  -1   13.37    0.79
  -5   4  -1   11.78    0.81
  -5   4  -1   13.10    0.69
   5  -4   1   12.14    0.68
   5  -4   1   11.76    0.76
   5  -4   1   12.59    0.74
   5  -4   1   12.89    0.61
  -6   4  -1   -0.30    0.28
  -6   4  -1    0.02    0.23
  -6   4  -1    0.04    0.29
  -6   4  -1   -0.21    0.20
   6  -4   1    0.09    0.21
   6  -4   1    0.14    0.15
   6  -4   1    0.56    0.30
   6  -4   1    0.64    0.24
  -7   4  -1   -0.39    0.52
  -7   4  -1   -0.17    0.29
  -7   4  -1    0.52    0.48
  -7   4  -1    0.05    0.24
  -7   4  -1    0.47    0.56
   7  -4   1    0.24    0.25
   7  -4   1   -0.25    0.35
   7  -4   1    0.32    0.18
   7  -4   1    0.29    0.40
  -8   4  -1    7.49    0.72
  -8   4  -1    7.52    0.97
  -8   4  -1    8.40    0.65
  -8   4  -1    5.86    0.93
  -8   4  -1    6.26    0.90
   8  -4   1    6.16    0.81
   8  -4   1    6.82    0.72
   8  -4   1    8.10    0.79
   8  -4   1    7.20    0.46
  -9   4  -1    0.52    0.63
  -9   4  -1   -0.26    0.44
  -9   4  -1    0.47    0.68
  -9   4  -1   -0.74    0.73
   9  -4   1    0.12    0.47
   9  -4   1   -0.20    0.53
   9  -4   1    0.41    0.47
 -10   4  -1    1.05    0.84
 -10   4  -1    0.19    0.87
 -10   4  -1    1.30    0.86
 -10   4  -1    0.85    0.79
  10  -4   1    0.31    0.57
  10  -4   1    0.41    0.63
 -11   4  -1    0.37    0.94
 -11   4  -1    1.07    1.01
 -11   4  -1    0.01    0.96
  11  -4   1    1.97    0.70
  11  -4   1    1.10    0.73
 -12   4  -1   -1.62    1.07
 -12   4  -1   -0.55    1.22
  12  -4   1   -0.07    0.85
  12  -4   1    0.21    0.84
  13  -4   1    1.41    1.11
  14   3  -1    4.07    1.16
  14   3  -1    4.88    1.13
  14   3  -1    4.82    1.16
 -14  -3   1    5.24    1.28
 -14  -3   1    4.83    1.30
  13   3  -1    0.46    0.83
  13   3  -1   -0.17    0.82
 -13  -3   1    1.43    0.98
 -13  -3   1   -0.38    0.80
 -13  -3   1    1.93    0.54
 -13  -3   1   -0.70    0.99
  12   3  -1   11.40    1.25
  12   3  -1    9.72    1.19
  12   3  -1   11.57    0.90
 -12  -3   1    9.23    1.14
 -12  -3   1   10.12    1.20
 -12  -3   1   10.11    0.88
 -12  -3   1   11.65    1.25
  11   3  -1    8.11    1.05
  11   3  -1    9.68    0.83
  11   3  -1    9.67    0.83
  11   3  -1   10.60    1.14
 -11  -3   1    8.80    1.05
 -11  -3   1    9.47    1.09
 -11  -3   1    9.28    1.02
  10   3  -1   10.44    0.80
  10   3  -1   12.70    1.19
  10   3  -1   13.25    0.85
 -10  -3   1   11.08    0.81
 -10  -3   1   13.28    0.67
 -10  -3   1    7.80    0.97
 -10  -3   1   11.92    1.15
 -10  -3   1   11.76    0.62
   9   3  -1   10.13    0.74
   9   3  -1    9.67    0.94
   9   3  -1   11.15    0.75
   9   3  -1   10.65    0.73
  -9  -3   1    9.33    1.01
  -9  -3   1   10.88    0.99
  -9  -3   1   10.78    0.57
  -9  -3   1   10.53    0.77
  -9  -3   1   10.11    0.71
  -9  -3   1   10.36    0.54
   8   3  -1    0.36    0.28
   8   3  -1    0.43    0.24
   8   3  -1    0.98    0.26
  -8  -3   1    0.51    0.14
  -8  -3   1    0.90    0.30
  -8  -3   1    0.53    0.27
  -8  -3   1    0.26    0.26
  -8  -3   1    0.15    0.23
  -8  -3   1    0.04    0.26
  -8  -3   1    0.54    0.15
   7   3  -1    3.83    0.42
   7   3  -1    3.67    0.45
   7   3  -1    2.85    0.35
  -7  -3   1    2.67    0.37
  -7  -3   1    4.33    0.44
  -7  -3   1    3.91    0.24
  -7  -3   1    3.11    0.42
  -7  -3   1    3.95    0.42
  -7  -3   1    3.23    0.39
  -7  -3   1    4.13    0.24
   6   3  -1   13.05    0.73
  -6  -3   1   13.64    0.52
  -6  -3   1   12.49    0.73
  -6  -3   1   12.95    0.52
  -6  -3   1   14.35    0.79
  -6  -3   1   12.85    0.73
  -6  -3   1   13.15    0.71
  -6  -3   1   13.89    0.76
  -5  -3   1   16.15    0.88
  -5  -3   1   19.53    0.94
  -5  -3   1   20.94    0.92
  -5  -3   1   18.88    0.89
  -5  -3   1   17.25    0.87
  -4  -3   1    4.62    0.33
  -4  -3   1    3.84    0.29
  -4  -3   1    3.99    0.31
  -4  -3   1    4.60    0.34
  -4  -3   1    4.05    0.34
   3   3  -1   13.49    0.63
   3   3  -1   13.20    0.64
   3   3  -1   12.69    0.61
   3   3  -1   12.60    0.62
  -3  -3   1   13.72    0.52
  -3  -3   1   11.95    0.62
  -3  -3   1   13.41    0.52
  -3  -3   1   12.36    0.60
  -3  -3   1   13.24    0.62
  -3  -3   1   14.11    0.65
  -3  -3   1   13.38    0.64
   2   3  -1   14.14    0.62
   2   3  -1   13.52    0.62
   2   3  -1   13.76    0.62
   2   3  -1   14.57    0.60
   2   3  -1   14.78    0.62
   2   3  -1   13.44    0.62
   2   3  -1   14.38    0.57
   2   3  -1   13.78    0.56
   2   3  -1   14.29    0.58
  -2  -3   1   14.69    0.65
  -2  -3   1   13.29    0.57
  -2  -3   1   13.37    0.63
  -2  -3   1   14.31    0.59
  -2  -3   1   13.17    0.62
  -2  -3   1   13.46    0.62
  -2  -3   1   11.79    0.62
   1   3  -1   30.29    1.33
   1   3  -1   32.92    1.27
   1   3  -1   35.23    1.24
   1   3  -1   34.98    1.30
   1   3  -1   33.41    1.33
   1   3  -1   33.42    1.32
   1   3  -1   33.73    1.31
   1   3  -1   33.10    1.28
   1   3  -1   31.22    1.30
   1   3  -1   32.35    1.35
   1   3  -1   33.56    1.43
  -1  -3   1   32.94    1.33
  -1  -3   1   30.65    1.32
  -1  -3   1   36.13    1.37
  -1  -3   1   28.77    1.27
  -1  -3   1   33.57    1.32
  -1  -3   1   33.73    1.29
  -1  -3   1   31.10    1.31
  -1  -3   1   34.02    1.24
  -1  -3   1   33.39    1.32
  -1  -3   1   34.74    1.34
  -1  -3   1   32.97    1.30
   0   3  -1    1.78    0.18
   0   3  -1    1.97    0.18
   0   3  -1    1.44    0.18
   0   3  -1    1.67    0.18
   0   3  -1    2.01    0.16
   0   3  -1    1.70    0.11
   0   3  -1    1.49    0.18
   0   3  -1    1.39    0.17
   0   3  -1    1.74    0.18
   0   3  -1    1.48    0.16
   0   3  -1    1.09    0.14
   0  -3   1    1.59    0.15
   0  -3   1    1.55    0.16
   0  -3   1    2.21    0.17
   0  -3   1    2.01    0.11
   0  -3   1    1.39    0.16
   0  -3   1    1.92    0.15
   0  -3   1    1.94    0.21
   0  -3   1    1.69    0.16
   0  -3   1    1.60    0.16
   0  -3   1    1.67    0.17
   0  -3   1    1.60    0.18
  -1   3  -1    2.70    0.22
  -1   3  -1    2.29    0.22
  -1   3  -1    2.69    0.22
  -1   3  -1    2.33    0.18
  -1   3  -1    2.52    0.20
  -1   3  -1    1.76    0.22
  -1   3  -1    2.00    0.21
  -1   3  -1    2.70    0.19
   1  -3   1    2.30    0.23
   1  -3   1    2.27    0.17
   1  -3   1    2.28    0.22
   1  -3   1    1.80    0.22
   1  -3   1    2.31    0.18
   1  -3   1    1.97    0.18
   1  -3   1    2.54    0.19
   1  -3   1    2.41    0.17
   1  -3   1    2.38    0.22
  -2   3  -1    0.01    0.12
  -2   3  -1   -0.01    0.08
  -2   3  -1    0.30    0.12
  -2   3  -1   -0.03    0.09
  -2   3  -1   -0.20    0.13
  -2   3  -1    0.53    0.12
  -2   3  -1    0.18    0.11
   2  -3   1    0.33    0.12
   2  -3   1    0.16    0.12
   2  -3   1    0.08    0.08
   2  -3   1    0.15    0.09
   2  -3   1    0.03    0.06
   2  -3   1    0.08    0.12
   2  -3   1   -0.19    0.14
   2  -3   1    0.35    0.15
   2  -3   1    0.10    0.09
  -3   3  -1   13.09    0.68
  -3   3  -1   13.32    0.71
  -3   3  -1   13.70    0.74
  -3   3  -1   13.43    0.54
  -3   3  -1   12.52    0.71
  -3   3  -1   12.99    0.63
  -3   3  -1   13.46    0.54
  -3   3  -1   12.58    0.64
   3  -3   1   13.33    0.54
   3  -3   1   14.74    0.60
   3  -3   1   13.35    0.68
   3  -3   1   12.86    0.65
   3  -3   1   12.92    0.68
   3  -3   1   12.82    0.64
  -4   3  -1    0.98    0.22
  -4   3  -1    0.54    0.18
  -4   3  -1    0.44    0.19
  -4   3  -1    0.77    0.20
  -4   3  -1    0.82    0.15
  -4   3  -1    0.75    0.21
   4  -3   1    1.05    0.20
   4  -3   1    0.54    0.14
   4  -3   1    0.91    0.10
   4  -3   1    0.50    0.12
   4  -3   1    1.02    0.20
   4  -3   1    0.65    0.17
  -5   3  -1   11.20    0.63
  -5   3  -1   11.78    0.75
  -5   3  -1   11.79    0.72
  -5   3  -1   11.57    0.62
  -5   3  -1   10.62    0.72
  -5   3  -1   10.42    0.72
  -5   3  -1   12.25    0.63
   5  -3   1   11.54    0.64
   5  -3   1   11.96    0.71
   5  -3   1   11.88    0.55
   5  -3   1   11.02    0.68
   5  -3   1   12.09    0.46
  -6   3  -1    3.98    0.47
  -6   3  -1    3.48    0.47
  -6   3  -1    3.84    0.36
  -6   3  -1    4.19    0.42
  -6   3  -1    3.33    0.45
   6  -3   1    3.81    0.38
   6  -3   1    3.26    0.38
   6  -3   1    3.88    0.29
   6  -3   1    3.26    0.44
  -7   3  -1    0.90    0.50
  -7   3  -1    1.61    0.32
  -7   3  -1    1.48    0.26
  -7   3  -1    1.40    0.54
   7  -3   1    1.37    0.32
   7  -3   1    2.01    0.21
   7  -3   1    2.47    0.32
   7  -3   1    1.03    0.42
  -8   3  -1    0.19    0.52
  -8   3  -1    0.43    0.33
  -8   3  -1    0.02    0.55
  -8   3  -1    0.28    0.62
   8  -3   1    0.05    0.42
   8  -3   1    0.81    0.39
   8  -3   1    0.25    0.18
  -9   3  -1    0.09    0.67
  -9   3  -1    0.00    0.61
  -9   3  -1    0.52    0.74
  -9   3  -1   -0.10    0.42
   9  -3   1   -0.06    0.46
   9  -3   1   -0.41    0.21
   9  -3   1    0.06    0.52
   9  -3   1    0.12    0.44
 -10   3  -1    1.00    0.82
 -10   3  -1   -0.31    0.74
  10  -3   1    1.02    0.57
  10  -3   1   -0.05    0.61
 -11   3  -1    0.16    0.82
 -11   3  -1    0.17    0.88
 -11   3  -1    0.98    0.92
  11  -3   1    0.24    0.64
  11  -3   1    0.47    0.73
 -12   3  -1   -0.17    0.95
 -12   3  -1   -1.21    0.97
  12  -3   1   -0.75    0.72
  12  -3   1    0.49    0.85
 -13   3  -1    0.92    1.26
 -13   3  -1    1.11    1.25
  13  -3   1    0.24    0.94
  13  -3   1    1.95    0.97
  14   2  -1    3.95    1.11
  14   2  -1    3.47    1.14
 -14  -2   1    2.29    1.20
 -14  -2   1    4.00    0.86
 -14  -2   1    1.24    1.29
  13   2  -1    0.12    0.88
  13   2  -1    1.24    0.83
 -13  -2   1    3.28    0.71
 -13  -2   1    0.05    0.93
 -13  -2   1    2.37    1.05
  12   2  -1    3.73    0.83
  12   2  -1    3.20    0.86
  12   2  -1    3.46    0.52
 -12  -2   1    3.84    0.92
 -12  -2   1    3.61    0.98
 -12  -2   1    3.45    0.95
 -12  -2   1    3.93    0.68
  11   2  -1    3.39    0.41
  11   2  -1    2.67    0.79
  11   2  -1    2.64    0.45
  11   2  -1    3.40    0.71
 -11  -2   1    2.69    0.75
 -11  -2   1    3.00    0.54
 -11  -2   1    2.06    0.76
 -11  -2   1    2.38    0.83
  10   2  -1    4.18    0.74
  10   2  -1    5.21    0.54
  10   2  -1    4.06    0.47
 -10  -2   1    4.85    0.79
 -10  -2   1    3.82    0.73
   9   2  -1   11.99    0.73
   9   2  -1   10.39    1.01
   9   2  -1   10.00    0.75
   9   2  -1   11.78    0.73
  -9  -2   1   12.03    0.68
  -9  -2   1   10.75    0.76
  -9  -2   1   11.00    0.64
  -9  -2   1   10.59    0.70
  -9  -2   1   11.87    1.08
  -9  -2   1   11.03    1.01
   8   2  -1   22.22    1.01
   8   2  -1   20.35    1.02
   8   2  -1   18.06    0.99
   8   2  -1   20.86    1.14
  -8  -2   1   19.45    0.89
  -8  -2   1   20.13    0.89
  -8  -2   1   18.71    1.03
  -8  -2   1   19.85    0.97
   7   2  -1    0.40    0.20
   7   2  -1    0.79    0.25
   7   2  -1    0.64    0.19
  -7  -2   1    0.33    0.16
  -7  -2   1    0.48    0.24
  -7  -2   1    0.06    0.21
  -7  -2   1   -0.02    0.21
  -7  -2   1    0.61    0.25
  -7  -2   1    0.00    0.13
  -7  -2   1    0.31    0.19
   6   2  -1    7.19    0.46
   6   2  -1    5.40    0.46
   6   2  -1    6.52    0.46
  -6  -2   1    6.90    0.52
  -6  -2   1    6.17    0.48
  -6  -2   1    6.95    0.49
  -6  -2   1    6.73    0.35
  -6  -2   1    6.95    0.47
  -6  -2   1    6.20    0.34
  -6  -2   1    5.70    0.42
   5   2  -1   14.32    0.74
   5   2  -1   13.74    0.68
  -5  -2   1   13.22    0.74
  -5  -2   1   13.99    0.67
  -5  -2   1   13.61    0.71
  -5  -2   1   12.47    0.55
  -5  -2   1   14.34    0.56
  -5  -2   1   13.63    0.70
  -5  -2   1   13.24    0.68
  -4  -2   1    6.50    0.27
  -4  -2   1    6.50    0.40
  -4  -2   1    6.54    0.38
  -4  -2   1    5.91    0.42
  -4  -2   1    6.74    0.27
  -4  -2   1    6.57    0.38
  -4  -2   1    6.50    0.39
   3   2  -1    2.66    0.24
   3   2  -1    2.86    0.24
   3   2  -1    2.67    0.23
   3   2  -1    2.24    0.25
  -3  -2   1    2.94    0.22
  -3  -2   1    2.78    0.21
  -3  -2   1    2.79    0.22
  -3  -2   1    2.96    0.22
  -3  -2   1    2.27    0.22
   2   2  -1    2.81    0.22
   2   2  -1    2.51    0.17
   2   2  -1    2.48    0.20
   2   2  -1    2.61    0.12
   2   2  -1    2.58    0.21
   2   2  -1    2.94    0.12
  -2  -2   1    2.72    0.18
  -2  -2   1    2.72    0.20
  -2  -2   1    2.43    0.18
  -2  -2   1    2.48    0.18
  -2  -2   1    2.79    0.14
  -2  -2   1    2.43    0.13
  -2  -2   1    2.85    0.19
   1   2  -1   31.28    1.16
   1   2  -1   30.25    1.19
   1   2  -1   31.02    1.21
   1   2  -1   30.77    1.18
   1   2  -1   30.93    1.22
   1   2  -1   28.82    1.17
   1   2  -1   32.35    1.16
   1   2  -1   30.22    1.16
   1   2  -1   29.90    1.24
   1   2  -1   31.40    1.20
   1   2  -1   30.83    1.21
  -1  -2   1   31.35    1.17
  -1  -2   1   31.55    1.16
  -1  -2   1   31.37    1.20
  -1  -2   1   32.62    1.21
  -1  -2   1   31.09    1.20
  -1  -2   1   30.40    1.25
  -1  -2   1   29.25    1.21
  -1  -2   1   30.73    1.22
  -1  -2   1   29.50    1.21
  -1  -2   1   31.36    1.16
  -1  -2   1   30.15    1.18
   0   2  -1   16.81    0.67
   0   2  -1   17.33    0.63
   0   2  -1   15.86    0.68
   0   2  -1   16.84    0.66
   0   2  -1   13.47    0.66
   0   2  -1   16.00    0.66
   0   2  -1   18.72    0.73
   0   2  -1   16.88    0.67
   0   2  -1   16.57    0.67
   0   2  -1   15.12    0.69
   0  -2   1   15.96    0.69
   0  -2   1   16.66    0.67
   0  -2   1   17.09    0.68
   0  -2   1   15.34    0.66
   0  -2   1   16.32    0.67
   0  -2   1   15.39    0.66
   0  -2   1   16.76    0.62
   0  -2   1   15.62    0.68
   0  -2   1   16.31    0.67
   0  -2   1   15.58    0.65
  -1   2  -1    8.47    0.41
  -1   2  -1    8.26    0.38
  -1   2  -1    8.00    0.37
  -1   2  -1    7.87    0.39
  -1   2  -1    8.51    0.35
  -1   2  -1    8.08    0.40
  -1   2  -1    7.78    0.40
  -1   2  -1    8.42    0.40
  -1   2  -1    8.09    0.39
  -1   2  -1    8.57    0.42
   1  -2   1    8.26    0.40
   1  -2   1    8.37    0.42
   1  -2   1    8.06    0.39
   1  -2   1    7.36    0.36
   1  -2   1    7.30    0.38
   1  -2   1    8.32    0.38
   1  -2   1    8.03    0.37
   1  -2   1    7.81    0.38
   1  -2   1    8.48    0.41
   1  -2   1    7.86    0.37
  -2   2  -1    0.67    0.12
  -2   2  -1    0.49    0.13
  -2   2  -1    0.59    0.09
  -2   2  -1    0.69    0.07
  -2   2  -1    0.83    0.15
  -2   2  -1    0.61    0.10
  -2   2  -1    0.27    0.13
  -2   2  -1    0.52    0.13
  -2   2  -1    0.37    0.10
  -2   2  -1    0.54    0.12
   2  -2   1    0.53    0.11
   2  -2   1    0.86    0.13
   2  -2   1    0.80    0.13
   2  -2   1    0.44    0.09
   2  -2   1    0.61    0.13
   2  -2   1    0.50    0.07
   2  -2   1    0.47    0.11
   2  -2   1    0.57    0.07
   2  -2   1    0.35    0.09
  -3   2  -1    0.14    0.17
  -3   2  -1    0.24    0.11
  -3   2  -1    0.34    0.13
  -3   2  -1    0.19    0.08
  -3   2  -1    0.22    0.11
  -3   2  -1    0.11    0.11
  -3   2  -1    0.19    0.15
  -3   2  -1    0.09    0.13
   3  -2   1    0.36    0.08
   3  -2   1    0.23    0.05
   3  -2   1    0.44    0.14
   3  -2   1    0.15    0.10
   3  -2   1    0.11    0.11
   3  -2   1    0.21    0.11
  -4   2  -1    1.90    0.30
  -4   2  -1    2.32    0.21
  -4   2  -1    2.74    0.32
  -4   2  -1    2.35    0.24
  -4   2  -1    2.29    0.26
  -4   2  -1    1.58    0.22
  -4   2  -1    2.08    0.26
  -4   2  -1    1.97    0.24
   4  -2   1    2.10    0.14
   4  -2   1    2.58    0.20
   4  -2   1    2.52    0.17
   4  -2   1    2.56    0.26
   4  -2   1    2.53    0.24
   4  -2   1    2.55    0.26
   4  -2   1    2.22    0.26
  -5   2  -1    1.96    0.29
  -5   2  -1    1.58    0.27
  -5   2  -1    1.75    0.27
  -5   2  -1    1.50    0.26
  -5   2  -1    1.95    0.32
  -5   2  -1    1.79    0.23
  -5   2  -1    1.83    0.20
  -5   2  -1    2.14    0.23
   5  -2   1    1.68    0.26
   5  -2   1    1.70    0.21
   5  -2   1    1.29    0.24
   5  -2   1    1.91    0.17
   5  -2   1    2.67    0.22
   5  -2   1    1.51    0.23
  -6   2  -1    0.56    0.23
  -6   2  -1    0.57    0.19
  -6   2  -1    0.20    0.23
  -6   2  -1    0.49    0.18
  -6   2  -1    0.42    0.24
  -6   2  -1    0.75    0.26
   6  -2   1    0.33    0.23
   6  -2   1    0.59    0.12
   6  -2   1    0.69    0.22
   6  -2   1    0.46    0.23
   6  -2   1    1.05    0.16
   6  -2   1    0.86    0.22
  -7   2  -1    2.05    0.36
  -7   2  -1    1.97    0.36
  -7   2  -1    2.51    0.38
  -7   2  -1    2.60    0.35
  -7   2  -1    2.60    0.39
   7  -2   1    2.40    0.22
   7  -2   1    2.73    0.34
   7  -2   1    2.74    0.30
   7  -2   1    2.27    0.40
   7  -2   1    2.58    0.34
  -8   2  -1    3.08    0.66
  -8   2  -1    1.55    0.59
  -8   2  -1    2.24    0.35
  -8   2  -1    2.40    0.59
   8  -2   1    1.82    0.31
   8  -2   1    1.81    0.37
   8  -2   1    2.17    0.55
   8  -2   1    2.98    0.32
  -9   2  -1    0.74    0.34
  -9   2  -1   -0.01    0.53
  -9   2  -1    0.83    0.58
   9  -2   1    0.44    0.44
   9  -2   1    0.46    0.22
   9  -2   1    0.08    0.49
   9  -2   1    0.39    0.42
 -10   2  -1    1.20    0.46
 -10   2  -1    0.28    0.68
 -10   2  -1    1.18    0.77
  10  -2   1    1.17    0.52
  10  -2   1    1.11    0.58
 -11   2  -1    2.63    0.84
 -11   2  -1    3.05    0.88
 -11   2  -1    1.84    0.78
  11  -2   1    2.40    0.66
  11  -2   1    1.86    0.77
 -12   2  -1   -0.67    0.88
 -12   2  -1    0.82    1.02
 -12   2  -1    2.11    0.93
  12  -2   1    2.21    0.87
  12  -2   1    1.58    0.78
 -13   2  -1   -0.85    1.03
 -13   2  -1    0.00    1.22
  13  -2   1    0.10    0.92
  13  -2   1   -0.37    0.87
  14   1  -1    0.85    0.99
  14   1  -1    1.60    1.07
 -14  -1   1    0.50    1.02
 -14  -1   1    3.64    0.99
  13   1  -1    2.79    0.88
  13   1  -1    2.69    0.91
 -13  -1   1    2.42    1.17
 -13  -1   1    2.05    0.86
 -13  -1   1    2.28    1.09
  12   1  -1    1.34    0.76
  12   1  -1    1.24    0.76
 -12  -1   1    0.15    0.82
 -12  -1   1   -0.34    0.66
 -12  -1   1   -0.75    0.75
  11   1  -1    6.02    0.54
  11   1  -1    6.05    0.95
  11   1  -1    5.86    0.79
 -11  -1   1    4.98    0.83
 -11  -1   1    5.08    0.71
 -11  -1   1    4.84    0.89
 -11  -1   1    6.04    0.93
  10   1  -1    3.40    0.40
  10   1  -1    3.41    0.35
  10   1  -1    2.63    0.70
 -10  -1   1    2.62    0.73
 -10  -1   1    2.47    0.63
 -10  -1   1    3.20    0.56
   9   1  -1    9.93    0.68
   9   1  -1    9.40    0.64
   9   1  -1    9.23    0.59
   9   1  -1   10.78    1.01
  -9  -1   1   10.34    0.64
  -9  -1   1    9.40    1.03
  -9  -1   1    7.54    0.85
  -9  -1   1   10.42    0.79
  -9  -1   1    9.37    0.73
   8   1  -1    2.13    0.24
   8   1  -1    2.29    0.30
   8   1  -1    1.90    0.28
   8   1  -1    1.90    0.28
  -8  -1   1    1.97    0.30
  -8  -1   1    2.32    0.31
  -8  -1   1    2.35    0.31
  -8  -1   1    2.39    0.29
   7   1  -1   19.75    0.98
   7   1  -1   20.48    1.09
   7   1  -1   20.48    0.96
   7   1  -1   20.37    0.84
  -7  -1   1   20.13    1.02
  -7  -1   1   20.26    1.11
  -7  -1   1   19.36    0.91
  -7  -1   1   21.05    0.93
  -7  -1   1   20.62    0.92
  -7  -1   1   19.42    1.08
   6   1  -1    6.88    0.49
   6   1  -1    6.95    0.45
   6   1  -1    7.30    0.44
   6   1  -1    7.22    0.35
  -6  -1   1    5.86    0.39
  -6  -1   1    6.72    0.42
  -6  -1   1    6.26    0.47
  -6  -1   1    6.38    0.39
  -6  -1   1    6.91    0.53
  -6  -1   1    6.30    0.52
   5   1  -1    0.82    0.15
   5   1  -1    1.42    0.17
   5   1  -1    1.41    0.14
   5   1  -1    1.45    0.22
  -5  -1   1    1.51    0.25
  -5  -1   1    0.85    0.18
  -5  -1   1    1.65    0.21
  -5  -1   1    1.26    0.16
  -5  -1   1    1.04    0.17
  -5  -1   1    1.64    0.21
   4   1  -1    7.92    0.47
   4   1  -1    8.84    0.43
   4   1  -1    8.98    0.49
   4   1  -1    8.01    0.43
   4   1  -1    8.38    0.34
   4   1  -1    6.95    0.36
  -4  -1   1    8.09    0.38
  -4  -1   1    9.44    0.47
  -4  -1   1    7.28    0.48
  -4  -1   1    8.17    0.41
  -4  -1   1    8.28    0.44
  -4  -1   1    7.78    0.48
   3   1  -1   12.09    0.59
   3   1  -1   11.66    0.53
   3   1  -1   12.95    0.53
   3   1  -1   11.98    0.45
   3   1  -1   12.07    0.45
   3   1  -1   10.51    0.53
   3   1  -1   11.28    0.58
  -3  -1   1   11.78    0.47
  -3  -1   1   11.79    0.54
  -3  -1   1   12.13    0.53
  -3  -1   1   11.86    0.47
  -3  -1   1   12.33    0.57
  -3  -1   1   11.36    0.58
  -3  -1   1   10.64    0.55
   2   1  -1    0.88    0.12
   2   1  -1    0.64    0.08
   2   1  -1    0.82    0.10
   2   1  -1    0.76    0.11
   2   1  -1    0.79    0.10
  -2  -1   1    0.73    0.05
  -2  -1   1    0.82    0.05
  -2  -1   1    0.69    0.10
  -2  -1   1    0.54    0.10
  -2  -1   1    0.57    0.09
  -2  -1   1    0.68    0.10
  -2  -1   1    0.64    0.10
   1   1  -1    0.87    0.08
   1   1  -1    0.89    0.06
   1   1  -1    0.89    0.08
   1   1  -1    0.86    0.08
   1   1  -1    0.96    0.09
   1   1  -1    0.82    0.07
   1   1  -1    0.90    0.08
   1   1  -1    0.84    0.07
   1   1  -1    0.96    0.06
   1   1  -1    0.93    0.10
  -1  -1   1    1.06    0.06
  -1  -1   1    0.82    0.08
  -1  -1   1    0.60    0.08
  -1  -1   1    0.82    0.09
  -1  -1   1    0.92    0.08
  -1  -1   1    0.91    0.08
   0   1  -1    0.11    0.04
   0   1  -1    0.10    0.02
   0   1  -1    0.08    0.04
   0   1  -1    0.11    0.03
   0   1  -1    0.06    0.04
   0   1  -1    0.06    0.02
   0   1  -1    0.16    0.03
   0   1  -1   -0.01    0.03
   0  -1   1    0.12    0.03
   0  -1   1    0.09    0.03
   0  -1   1    0.13    0.04
   0  -1   1    0.12    0.02
   0  -1   1    0.15    0.04
  -1   1  -1    0.11    0.06
  -1   1  -1    0.05    0.05
  -1   1  -1   -0.04    0.04
  -1   1  -1    0.02    0.06
  -1   1  -1   -0.04    0.04
  -1   1  -1    0.08    0.04
  -1   1  -1    0.09    0.05
  -1   1  -1    0.01    0.04
  -1   1  -1    0.06    0.05
  -1   1  -1    0.04    0.03
  -1   1  -1    0.09    0.03
  -1   1  -1    0.07    0.04
   1  -1   1   -0.03    0.04
   1  -1   1   -0.10    0.05
   1  -1   1    0.11    0.03
   1  -1   1    0.02    0.06
   1  -1   1    0.09    0.04
   1  -1   1    0.08    0.04
   1  -1   1    0.08    0.04
   1  -1   1   -0.05    0.04
   1  -1   1    0.04    0.03
   1  -1   1    0.04    0.04
   1  -1   1    0.13    0.06
   1  -1   1   -0.01    0.05
  -2   1  -1    3.08    0.21
  -2   1  -1    2.59    0.16
  -2   1  -1    3.17    0.18
  -2   1  -1    3.05    0.21
  -2   1  -1    2.62    0.21
  -2   1  -1    3.01    0.21
  -2   1  -1    2.70    0.22
  -2   1  -1    3.11    0.20
  -2   1  -1    2.95    0.20
   2  -1   1    2.88    0.24
   2  -1   1    3.06    0.20
   2  -1   1    2.85    0.21
   2  -1   1    2.76    0.21
   2  -1   1    2.98    0.12
   2  -1   1    2.97    0.20
   2  -1   1    2.82    0.17
   2  -1   1    2.65    0.22
   2  -1   1    2.99    0.16
   2  -1   1    3.03    0.23
   2  -1   1    2.71    0.21
  -3   1  -1    3.33    0.27
  -3   1  -1    3.34    0.25
  -3   1  -1    3.44    0.26
  -3   1  -1    3.48    0.22
  -3   1  -1    3.18    0.26
  -3   1  -1    3.17    0.26
  -3   1  -1    3.35    0.29
  -3   1  -1    3.62    0.23
   3  -1   1    3.66    0.28
   3  -1   1    3.26    0.24
   3  -1   1    3.44    0.19
   3  -1   1    3.15    0.24
   3  -1   1    3.58    0.21
   3  -1   1    3.56    0.21
  -4   1  -1    1.60    0.23
  -4   1  -1    1.51    0.22
  -4   1  -1    2.10    0.20
  -4   1  -1    1.36    0.21
  -4   1  -1    1.57    0.21
  -4   1  -1    1.55    0.22
  -4   1  -1    1.71    0.19
  -4   1  -1    1.71    0.24
  -4   1  -1    1.93    0.18
   4  -1   1    1.83    0.22
   4  -1   1    2.24    0.18
   4  -1   1    1.94    0.19
   4  -1   1    1.99    0.21
   4  -1   1    1.76    0.17
   4  -1   1    1.96    0.21
  -5   1  -1    0.44    0.19
  -5   1  -1   -0.05    0.18
  -5   1  -1    0.32    0.15
  -5   1  -1    0.24    0.13
  -5   1  -1    0.13    0.12
  -5   1  -1    0.42    0.17
  -5   1  -1    0.45    0.22
  -5   1  -1    0.42    0.20
   5  -1   1    0.26    0.15
   5  -1   1   -0.06    0.16
   5  -1   1    0.26    0.12
   5  -1   1    0.25    0.11
   5  -1   1   -0.04    0.15
   5  -1   1    0.20    0.13
  -6   1  -1    2.23    0.27
  -6   1  -1    1.39    0.27
  -6   1  -1    1.48    0.30
  -6   1  -1    1.97    0.28
  -6   1  -1    2.31    0.33
  -6   1  -1    2.10    0.32
   6  -1   1    1.59    0.25
   6  -1   1    1.90    0.32
   6  -1   1    1.70    0.19
   6  -1   1    2.17    0.27
   6  -1   1    1.96    0.20
   6  -1   1    1.64    0.22
  -7   1  -1    1.76    0.35
  -7   1  -1    1.66    0.30
  -7   1  -1    1.25    0.28
  -7   1  -1    1.68    0.33
  -7   1  -1    1.58    0.26
  -7   1  -1    2.19    0.38
   7  -1   1    2.06    0.33
   7  -1   1    1.57    0.29
   7  -1   1    1.60    0.22
   7  -1   1    1.42    0.27
   7  -1   1    1.07    0.21
  -8   1  -1    1.40    0.56
  -8   1  -1    1.00    0.52
  -8   1  -1    1.15    0.28
   8  -1   1    0.85    0.30
   8  -1   1    1.41    0.23
   8  -1   1    1.51    0.30
   8  -1   1    0.93    0.25
   8  -1   1    1.33    0.47
  -9   1  -1    3.79    0.65
  -9   1  -1    2.70    0.63
  -9   1  -1    2.23    0.72
  -9   1  -1    3.21    0.41
   9  -1   1    2.74    0.44
   9  -1   1    2.08    0.52
   9  -1   1    2.59    0.31
 -10   1  -1    1.03    0.67
 -10   1  -1   -0.25    0.55
 -10   1  -1    0.07    0.40
  10  -1   1    0.59    0.27
  10  -1   1    0.77    0.55
  10  -1   1   -0.03    0.54
 -11   1  -1    1.48    0.74
 -11   1  -1    1.21    0.81
  11  -1   1    0.49    0.65
  11  -1   1    0.67    0.59
 -12   1  -1   -0.57    0.81
 -12   1  -1   -0.17    0.87
 -12   1  -1   -0.78    0.83
  12  -1   1    0.00    0.72
  12  -1   1    0.53    0.68
 -13   1  -1    0.80    1.12
 -13   1  -1   -0.39    0.94
  13  -1   1    1.29    0.89
  13  -1   1   -0.23    0.84
 -14   1  -1    1.70    1.30
 -14   1  -1   -0.59    1.13
  14  -1   1   -0.63    1.09
  14  -1   1    1.58    1.13
  14   0  -1    3.04    1.11
  14   0  -1    2.06    1.14
 -14   0   1    2.69    1.08
 -14   0   1    0.39    1.15
  13   0  -1    1.14    0.89
  13   0  -1    1.04    0.94
 -13   0   1    2.16    0.84
 -13   0   1    1.45    1.02
 -13   0   1    1.84    1.11
  12   0  -1    4.62    0.87
  12   0  -1    4.32    0.96
 -12   0   1    3.52    0.84
 -12   0   1    4.48    1.00
 -12   0   1    3.49    1.07
  11   0  -1    0.65    0.63
  11   0  -1    0.26    0.55
 -11   0   1   -0.01    0.62
 -11   0   1    0.21    0.63
 -11   0   1    0.70    0.79
  10   0  -1    0.20    0.55
  10   0  -1    0.50    0.27
 -10   0   1    0.72    0.67
 -10   0   1    0.84    0.53
   9   0  -1    0.25    0.44
   9   0  -1    0.60    0.23
   9   0  -1    0.23    0.30
   9   0  -1    0.30    0.19
   9   0  -1    1.03    0.33
  -9   0   1    0.63    0.34
  -9   0   1    0.64    0.44
  -9   0   1    0.71    0.57
  -9   0   1    0.32    0.45
   8   0  -1   13.29    0.70
   8   0  -1   14.31    0.68
   8   0  -1   14.61    0.72
   8   0  -1   11.60    0.97
   8   0  -1   14.51    0.79
   8   0  -1   14.18    0.66
  -8   0   1   13.96    1.06
  -8   0   1   13.88    0.86
  -8   0   1   13.85    1.07
  -8   0   1   13.55    0.82
  -8   0   1   12.65    0.77
   7   0  -1    1.18    0.19
   7   0  -1    1.44    0.24
   7   0  -1    0.73    0.22
   7   0  -1    0.87    0.25
   7   0  -1    1.15    0.21
   7   0  -1    1.18    0.20
  -7   0   1    1.15    0.30
  -7   0   1    1.18    0.25
  -7   0   1    1.19    0.26
  -7   0   1    1.00    0.25
  -7   0   1    1.44    0.30
   6   0  -1   -0.40    0.15
   6   0  -1    0.43    0.15
   6   0  -1    0.04    0.13
   6   0  -1   -0.11    0.16
   6   0  -1    0.34    0.14
   6   0  -1    0.11    0.18
  -6   0   1    0.23    0.18
  -6   0   1    0.07    0.13
  -6   0   1   -0.17    0.19
  -6   0   1    0.19    0.21
  -6   0   1   -0.19    0.16
  -6   0   1    0.21    0.19
   5   0  -1    6.85    0.38
   5   0  -1    6.37    0.48
   5   0  -1    7.51    0.40
   5   0  -1    7.06    0.38
   5   0  -1    6.43    0.41
   5   0  -1    6.91    0.37
  -5   0   1    6.60    0.37
  -5   0   1    7.14    0.50
  -5   0   1    7.12    0.45
  -5   0   1    6.99    0.41
  -5   0   1    6.81    0.41
  -5   0   1    7.12    0.47
   4   0  -1    2.70    0.21
   4   0  -1    2.77    0.27
   4   0  -1    2.62    0.20
   4   0  -1    2.96    0.29
   4   0  -1    2.35    0.21
   4   0  -1    2.66    0.22
   4   0  -1    2.85    0.21
  -4   0   1    2.85    0.19
  -4   0   1    2.60    0.27
  -4   0   1    3.17    0.25
  -4   0   1    3.17    0.23
  -4   0   1    3.31    0.25
  -4   0   1    2.64    0.27
   3   0  -1    1.60    0.17
   3   0  -1    1.42    0.16
   3   0  -1    1.57    0.17
   3   0  -1    1.42    0.13
   3   0  -1    1.36    0.14
   3   0  -1    1.74    0.15
   3   0  -1    1.33    0.14
   3   0  -1    1.32    0.12
   3   0  -1    1.10    0.16
   3   0  -1    1.48    0.13
  -3   0   1    1.57    0.13
  -3   0   1    1.47    0.16
  -3   0   1    1.26    0.14
  -3   0   1    1.22    0.15
  -3   0   1    1.54    0.15
  -3   0   1    1.09    0.16
  -3   0   1    1.15    0.13
   2   0  -1    4.90    0.28
   2   0  -1    4.94    0.27
   2   0  -1    4.24    0.23
   2   0  -1    4.86    0.25
   2   0  -1    4.69    0.21
   2   0  -1    4.55    0.22
   2   0  -1    3.77    0.22
   2   0  -1    4.78    0.24
   2   0  -1    4.34    0.27
   2   0  -1    4.26    0.20
   2   0  -1    4.04    0.21
  -2   0   1    4.71    0.22
  -2   0   1    4.21    0.24
  -2   0   1    4.20    0.22
  -2   0   1    4.35    0.22
  -2   0   1    4.14    0.24
  -2   0   1    4.30    0.21
  -2   0   1    4.17    0.25
  -2   0   1    4.62    0.26
   1   0  -1    1.45    0.08
   1   0  -1    1.48    0.09
   1   0  -1    1.48    0.10
   1   0  -1    1.37    0.08
   1   0  -1    1.52    0.10
   1   0  -1    1.41    0.09
   1   0  -1    1.32    0.09
   1   0  -1    1.55    0.10
   1   0  -1    1.39    0.08
   1   0  -1    1.48    0.11
  -1   0   1    1.47    0.10
  -1   0   1    1.47    0.11
  -1   0   1    1.31    0.09
  -1   0   1    1.39    0.09
  -1   0   1    1.40    0.09
  -1   0   1    1.47    0.08
  -1   0   1    1.21    0.10
  -1   0   1    1.44    0.11
  -1   0   1    1.66    0.10
  -1   0  -1    2.05    0.12
   1   0   1    1.92    0.11
   1   0   1    1.86    0.12
   1   0   1    2.38    0.13
   1   0   1    1.78    0.12
   1   0   1    1.92    0.09
  -2   0  -1    1.86    0.17
  -2   0  -1    1.95    0.15
  -2   0  -1    2.19    0.15
  -2   0  -1    1.97    0.15
  -2   0  -1    2.01    0.13
  -2   0  -1    2.00    0.14
  -2   0  -1    2.01    0.17
  -2   0  -1    1.92    0.16
  -2   0  -1    2.08    0.17
   2   0   1    2.22    0.13
   2   0   1    2.16    0.14
   2   0   1    2.11    0.17
   2   0   1    1.82    0.13
   2   0   1    2.13    0.17
   2   0   1    2.35    0.17
   2   0   1    2.17    0.13
   2   0   1    2.24    0.12
   2   0   1    2.05    0.14
   2   0   1    2.12    0.16
   2   0   1    1.95    0.17
   2   0   1    2.40    0.18
   2   0   1    2.25    0.12
  -3   0  -1    0.81    0.15
  -3   0  -1    1.08    0.11
  -3   0  -1    1.05    0.15
  -3   0  -1    1.17    0.13
  -3   0  -1    1.32    0.18
  -3   0  -1    1.11    0.15
  -3   0  -1    1.04    0.12
  -3   0  -1    0.80    0.13
  -3   0  -1    0.73    0.12
   3   0   1    1.20    0.12
   3   0   1    1.22    0.13
   3   0   1    0.84    0.15
   3   0   1    0.91    0.14
   3   0   1    1.09    0.10
   3   0   1    1.15    0.16
   3   0   1    1.01    0.11
   3   0   1    0.86    0.13
   3   0   1    1.05    0.11
   3   0   1    0.45    0.16
   3   0   1    1.06    0.13
   3   0   1    0.95    0.11
  -4   0  -1    4.52    0.34
  -4   0  -1    4.88    0.37
  -4   0  -1    4.82    0.34
  -4   0  -1    4.46    0.30
  -4   0  -1    4.42    0.31
  -4   0  -1    4.73    0.28
  -4   0  -1    4.78    0.31
   4   0   1    3.97    0.24
   4   0   1    4.46    0.29
   4   0   1    4.05    0.34
   4   0   1    4.71    0.31
   4   0   1    4.81    0.28
   4   0   1    4.43    0.27
   4   0   1    5.45    0.28
   4   0   1    4.74    0.29
  -5   0  -1    0.24    0.12
  -5   0  -1    0.45    0.14
  -5   0  -1    0.24    0.16
  -5   0  -1    0.47    0.15
  -5   0  -1    0.35    0.16
  -5   0  -1   -0.06    0.16
   5   0   1    0.20    0.12
   5   0   1    0.16    0.09
   5   0   1    0.30    0.14
   5   0   1    0.24    0.12
   5   0   1    0.43    0.12
   5   0   1    0.13    0.14
   5   0   1    0.22    0.15
  -6   0  -1    8.21    0.53
  -6   0  -1    9.18    0.64
  -6   0  -1    9.30    0.54
  -6   0  -1    8.95    0.52
  -6   0  -1    8.41    0.61
   6   0   1    8.25    0.48
   6   0   1    8.25    0.50
   6   0   1    7.63    0.59
   6   0   1   10.38    0.50
   6   0   1    8.62    0.48
   6   0   1    8.66    0.42
   6   0   1    8.45    0.52
  -7   0  -1    2.76    0.37
  -7   0  -1    3.51    0.38
  -7   0  -1    2.79    0.40
  -7   0  -1    2.86    0.34
  -7   0  -1    3.60    0.48
   7   0   1    3.18    0.31
   7   0   1    3.07    0.28
   7   0   1    3.04    0.25
   7   0   1    2.94    0.30
   7   0   1    3.34    0.41
   7   0   1    3.22    0.35
  -8   0  -1    2.14    0.34
  -8   0  -1    3.03    0.37
  -8   0  -1    3.32    0.42
   8   0   1    2.29    0.33
   8   0   1    2.36    0.27
   8   0   1    2.61    0.25
   8   0   1    2.42    0.32
   8   0   1    2.65    0.25
   8   0   1    2.31    0.55
  -9   0  -1   -0.15    0.31
  -9   0  -1    0.03    0.49
  -9   0  -1   -0.26    0.49
  -9   0  -1   -0.81    0.36
   9   0   1   -0.03    0.14
   9   0   1   -0.17    0.31
   9   0   1   -0.49    0.47
   9   0   1    0.12    0.24
   9   0   1    0.45    0.27
 -10   0  -1    1.05    0.66
 -10   0  -1    1.46    0.41
 -10   0  -1    2.03    0.59
 -10   0  -1    1.44    0.58
  10   0   1    1.70    0.66
  10   0   1    2.77    0.63
  10   0   1    2.53    0.33
 -11   0  -1    4.61    0.76
 -11   0  -1    5.09    0.59
 -11   0  -1    4.51    0.77
 -11   0  -1    5.09    1.00
  11   0   1    5.08    0.80
  11   0   1    5.55    0.90
  11   0   1    6.41    0.62
 -12   0  -1    0.36    0.80
 -12   0  -1    1.40    0.74
 -12   0  -1    0.64    0.81
  12   0   1    2.47    0.84
  12   0   1   -0.14    0.72
 -13   0  -1    0.20    0.90
 -13   0  -1   -0.03    0.99
  13   0   1    0.68    0.85
  13   0   1    0.03    0.83
 -14   0  -1    0.11    1.30
 -14   0  -1    1.54    1.10
  14   0   1    1.04    1.02
  14   0   1    0.83    0.97
  14  -1  -1    1.29    1.14
  14  -1  -1    2.16    1.13
 -14   1   1    1.10    1.15
 -14   1   1    0.93    1.24
  13  -1  -1   -0.37    0.82
  13  -1  -1    2.12    0.85
 -13   1   1   -0.58    0.89
 -13   1   1    1.09    1.14
 -13   1   1   -0.14    1.18
  12  -1  -1    2.04    0.79
  12  -1  -1    2.01    0.77
 -12   1   1    0.42    0.90
 -12   1   1    1.91    1.01
 -12   1   1    1.41    0.82
  11  -1  -1    0.45    0.66
  11  -1  -1    0.08    0.58
 -11   1   1   -0.71    0.83
 -11   1   1    0.36    0.86
 -11   1   1    0.13    0.65
  10  -1  -1    3.41    0.68
  10  -1  -1    2.42    0.68
  10  -1  -1    2.80    0.30
 -10   1   1    1.82    0.66
 -10   1   1    3.16    0.67
   9  -1  -1   -0.13    0.21
   9  -1  -1    0.23    0.45
   9  -1  -1   -1.09    0.35
   9  -1  -1    0.80    0.29
  -9   1   1    0.15    0.44
  -9   1   1   -0.09    0.36
  -9   1   1    0.14    0.61
   8  -1  -1    0.09    0.18
   8  -1  -1    0.00    0.24
   8  -1  -1    0.47    0.40
   8  -1  -1   -0.06    0.17
   8  -1  -1   -0.11    0.30
  -8   1   1    0.06    0.28
  -8   1   1    0.14    0.41
  -8   1   1    0.77    0.48
   7  -1  -1    1.24    0.28
   7  -1  -1    0.60    0.26
   7  -1  -1    1.03    0.17
   7  -1  -1    0.90    0.16
   7  -1  -1    1.30    0.25
  -7   1   1    0.87    0.28
  -7   1   1    0.92    0.36
  -7   1   1    1.13    0.25
  -7   1   1    0.72    0.24
  -7   1   1    1.14    0.27
   6  -1  -1    6.59    0.46
   6  -1  -1    7.30    0.32
   6  -1  -1    6.94    0.32
   6  -1  -1    6.06    0.51
   6  -1  -1    7.58    0.38
   6  -1  -1    6.02    0.35
   6  -1  -1    6.86    0.46
  -6   1   1    7.15    0.50
  -6   1   1    6.59    0.54
  -6   1   1    6.40    0.52
  -6   1   1    5.89    0.50
  -6   1   1    5.89    0.47
   5  -1  -1    1.03    0.18
   5  -1  -1    1.34    0.14
   5  -1  -1    1.12    0.19
   5  -1  -1    1.15    0.11
   5  -1  -1    1.02    0.21
   5  -1  -1    1.40    0.14
   5  -1  -1    1.35    0.13
  -5   1   1    0.94    0.22
  -5   1   1    1.15    0.23
  -5   1   1    1.49    0.22
  -5   1   1    1.27    0.20
  -5   1   1    1.35    0.20
  -5   1   1    1.08    0.21
  -5   1   1    1.29    0.26
   4  -1  -1    2.65    0.15
   4  -1  -1    3.02    0.27
   4  -1  -1    2.89    0.18
   4  -1  -1    2.64    0.26
   4  -1  -1    2.55    0.27
   4  -1  -1    2.46    0.24
   4  -1  -1    2.78    0.17
  -4   1   1    2.69    0.27
  -4   1   1    1.73    0.23
  -4   1   1    3.08    0.30
  -4   1   1    2.78    0.31
  -4   1   1    2.51    0.26
  -4   1   1    2.80    0.27
  -4   1   1    2.58    0.24
   3  -1  -1    0.06    0.10
   3  -1  -1    0.17    0.09
   3  -1  -1    0.02    0.08
   3  -1  -1    0.14    0.05
   3  -1  -1   -0.03    0.09
   3  -1  -1    0.17    0.05
   3  -1  -1    0.09    0.05
  -3   1   1    0.08    0.12
  -3   1   1    0.12    0.09
  -3   1   1    0.03    0.06
  -3   1   1    0.18    0.13
  -3   1   1    0.14    0.11
  -3   1   1    0.18    0.08
  -3   1   1   -0.06    0.11
  -3   1   1    0.10    0.10
  -3   1   1    0.25    0.10
   2  -1  -1    5.26    0.23
   2  -1  -1    5.34    0.31
   2  -1  -1    5.93    0.29
   2  -1  -1    5.80    0.29
   2  -1  -1    5.73    0.22
   2  -1  -1    4.77    0.31
   2  -1  -1    5.49    0.31
   2  -1  -1    5.38    0.27
   2  -1  -1    4.86    0.32
   2  -1  -1    5.03    0.30
  -2   1   1    5.49    0.23
  -2   1   1    5.66    0.29
  -2   1   1    5.29    0.22
  -2   1   1    5.03    0.29
  -2   1   1    5.35    0.27
  -2   1   1    5.02    0.31
  -2   1   1    5.58    0.29
  -2   1   1    5.65    0.30
  -2   1   1    5.35    0.29
   1  -1  -1    0.02    0.04
   1  -1  -1   -0.10    0.06
   1  -1  -1    0.00    0.05
   1  -1  -1    0.06    0.04
   1  -1  -1    0.05    0.03
   1  -1  -1   -0.06    0.05
   1  -1  -1    0.08    0.05
   1  -1  -1    0.01    0.03
   1  -1  -1    0.02    0.02
   1  -1  -1    0.02    0.06
  -1   1   1    0.10    0.05
  -1   1   1    0.06    0.02
  -1   1   1    0.01    0.05
  -1   1   1    0.03    0.05
  -1   1   1    0.05    0.05
  -1   1   1    0.01    0.04
  -1   1   1    0.04    0.05
  -1   1   1    0.02    0.04
  -1   1   1    0.03    0.02
  -1  -1  -1    0.13    0.04
  -1  -1  -1    0.14    0.04
   1   1   1    0.14    0.04
   1   1   1    0.14    0.03
   1   1   1    0.06    0.04
   1   1   1    0.13    0.04
   1   1   1    0.16    0.03
   1   1   1    0.13    0.04
   1   1   1    0.14    0.03
   1   1   1    0.11    0.03
   1   1   1    0.12    0.03
   1   1   1    0.11    0.04
  -2  -1  -1   12.11    0.53
  -2  -1  -1   12.59    0.52
  -2  -1  -1   12.56    0.52
  -2  -1  -1   11.35    0.48
  -2  -1  -1   11.21    0.54
   2   1   1   12.69    0.47
   2   1   1   13.16    0.53
   2   1   1   12.70    0.57
   2   1   1   12.63    0.55
   2   1   1   12.49    0.53
   2   1   1   12.50    0.54
   2   1   1   11.97    0.56
   2   1   1   13.03    0.47
   2   1   1   13.18    0.52
  -3  -1  -1    2.62    0.22
  -3  -1  -1    2.54    0.18
  -3  -1  -1    2.75    0.24
  -3  -1  -1    2.79    0.19
  -3  -1  -1    2.74    0.21
  -3  -1  -1    2.64    0.16
   3   1   1    2.95    0.21
   3   1   1    2.25    0.24
   3   1   1    3.02    0.19
   3   1   1    2.63    0.16
   3   1   1    2.63    0.25
   3   1   1    3.02    0.20
   3   1   1    3.00    0.15
   3   1   1    2.85    0.21
   3   1   1    2.89    0.20
   3   1   1    2.57    0.22
  -4  -1  -1    0.99    0.14
  -4  -1  -1    1.01    0.17
  -4  -1  -1    1.00    0.15
  -4  -1  -1    1.10    0.13
  -4  -1  -1    0.86    0.13
  -4  -1  -1    0.72    0.18
   4   1   1    1.03    0.11
   4   1   1    1.01    0.15
   4   1   1    1.00    0.15
   4   1   1    1.04    0.12
   4   1   1    1.01    0.15
   4   1   1    0.99    0.15
   4   1   1    0.86    0.14
  -5  -1  -1    0.13    0.13
  -5  -1  -1    0.11    0.16
  -5  -1  -1    0.32    0.15
  -5  -1  -1   -0.04    0.12
  -5  -1  -1    0.38    0.12
  -5  -1  -1    0.03    0.13
  -5  -1  -1    0.31    0.13
   5   1   1    0.41    0.12
   5   1   1    0.28    0.10
   5   1   1    0.18    0.11
   5   1   1    0.18    0.13
   5   1   1    0.50    0.21
  -6  -1  -1    2.88    0.29
  -6  -1  -1    2.35    0.33
  -6  -1  -1    2.59    0.27
  -6  -1  -1    3.15    0.31
  -6  -1  -1    2.93    0.28
  -6  -1  -1    2.38    0.34
   6   1   1    2.84    0.25
   6   1   1    2.77    0.26
   6   1   1    2.90    0.31
   6   1   1    2.38    0.34
   6   1   1    2.38    0.28
  -7  -1  -1    3.44    0.34
  -7  -1  -1    2.80    0.29
  -7  -1  -1    2.74    0.39
  -7  -1  -1    2.31    0.36
  -7  -1  -1    2.41    0.28
   7   1   1    2.79    0.34
   7   1   1    2.36    0.24
   7   1   1    2.60    0.28
   7   1   1    2.45    0.30
   7   1   1    2.07    0.36
  -8  -1  -1    0.85    0.25
  -8  -1  -1    0.72    0.22
  -8  -1  -1    0.87    0.30
   8   1   1    0.93    0.23
   8   1   1    1.00    0.20
   8   1   1    0.31    0.22
   8   1   1    0.81    0.27
  -9  -1  -1   11.99    0.73
  -9  -1  -1   11.00    0.78
  -9  -1  -1   11.31    1.02
  -9  -1  -1   10.23    0.99
  -9  -1  -1   10.48    0.75
   9   1   1   11.77    0.75
   9   1   1   11.79    0.66
   9   1   1   10.90    0.99
   9   1   1   11.07    0.62
   9   1   1   12.26    0.70
 -10  -1  -1    1.47    0.51
 -10  -1  -1    1.16    0.66
 -10  -1  -1    1.05    0.63
 -10  -1  -1    1.24    0.37
  10   1   1    1.36    0.30
  10   1   1    0.30    0.49
  10   1   1    1.11    0.25
  10   1   1    0.86    0.52
 -11  -1  -1    4.68    0.56
 -11  -1  -1    2.82    0.70
 -11  -1  -1    4.75    0.71
 -11  -1  -1    4.52    0.85
  11   1   1    3.68    0.79
  11   1   1    4.84    0.49
  11   1   1    3.40    0.69
 -12  -1  -1    7.51    1.19
 -12  -1  -1    6.48    1.07
 -12  -1  -1    7.50    1.04
 -12  -1  -1    7.06    0.89
  12   1   1    7.62    1.03
  12   1   1    7.80    0.77
  12   1   1    7.38    1.00
 -13  -1  -1    0.80    0.93
 -13  -1  -1   -0.74    0.95
 -13  -1  -1    0.04    0.76
  13   1   1    1.97    0.84
  13   1   1    0.59    0.83
 -14  -1  -1   -0.82    1.10
 -14  -1  -1    1.25    0.98
  14   1   1    3.19    1.09
  14   1   1    1.49    1.13
  13  -2  -1    1.67    0.94
  13  -2  -1    3.36    0.96
 -13   2   1    1.00    1.09
 -13   2   1    1.78    1.13
  12  -2  -1    0.55    0.72
  12  -2  -1   -1.35    0.73
 -12   2   1   -0.69    0.90
 -12   2   1   -0.57    1.04
 -12   2   1   -0.04    1.04
  11  -2  -1    1.35    0.58
  11  -2  -1   -0.37    0.64
 -11   2   1    0.47    0.87
 -11   2   1   -0.15    0.84
 -11   2   1    0.80    0.77
  10  -2  -1    0.86    0.54
  10  -2  -1   -0.13    0.50
 -10   2   1   -0.02    0.58
 -10   2   1    0.33    0.68
 -10   2   1   -0.17    0.70
   9  -2  -1    6.13    0.58
   9  -2  -1    5.22    0.76
   9  -2  -1    5.45    0.56
   9  -2  -1    6.25    0.37
  -9   2   1    6.10    0.82
  -9   2   1    5.32    0.77
  -9   2   1    5.39    0.57
   8  -2  -1    3.00    0.35
   8  -2  -1    2.20    0.55
   8  -2  -1    2.72    0.27
   8  -2  -1    2.60    0.38
  -8   2   1    3.28    0.69
  -8   2   1    2.31    0.37
  -8   2   1    1.76    0.54
   7  -2  -1    0.68    0.26
   7  -2  -1    0.71    0.25
   7  -2  -1    0.79    0.15
  -7   2   1    0.42    0.26
  -7   2   1    0.70    0.26
  -7   2   1    0.94    0.32
   6  -2  -1    4.76    0.42
   6  -2  -1    6.06    0.31
   6  -2  -1    5.24    0.50
   6  -2  -1    5.07    0.44
  -6   2   1    4.87    0.49
  -6   2   1    6.41    0.51
  -6   2   1    4.90    0.51
  -6   2   1    5.75    0.48
  -6   2   1    5.15    0.44
   5  -2  -1    0.76    0.17
   5  -2  -1    0.53    0.19
   5  -2  -1    0.85    0.10
   5  -2  -1    0.56    0.22
  -5   2   1    1.08    0.21
  -5   2   1    1.05    0.21
  -5   2   1    0.70    0.22
  -5   2   1    0.40    0.16
  -5   2   1    0.28    0.17
   4  -2  -1    2.55    0.29
   4  -2  -1    2.02    0.26
   4  -2  -1    1.76    0.15
   4  -2  -1    2.33    0.27
   4  -2  -1    2.66    0.24
  -4   2   1    2.28    0.19
  -4   2   1    2.27    0.24
  -4   2   1    1.66    0.23
  -4   2   1    1.86    0.26
  -4   2   1    1.83    0.25
  -4   2   1    2.30    0.32
  -4   2   1    2.18    0.26
   3  -2  -1    0.14    0.13
   3  -2  -1    0.10    0.08
   3  -2  -1    0.28    0.13
   3  -2  -1    0.01    0.04
   3  -2  -1   -0.05    0.10
  -3   2   1    0.23    0.13
  -3   2   1    0.25    0.11
  -3   2   1   -0.01    0.11
  -3   2   1    0.12    0.17
  -3   2   1    0.13    0.14
  -3   2   1    0.41    0.14
  -3   2   1   -0.02    0.07
  -3   2   1    0.08    0.09
   2  -2  -1    0.67    0.10
   2  -2  -1    0.47    0.12
   2  -2  -1    0.73    0.08
   2  -2  -1    0.72    0.14
   2  -2  -1    0.67    0.10
   2  -2  -1    0.83    0.13
   2  -2  -1    0.99    0.15
   2  -2  -1    0.57    0.15
  -2   2   1    0.59    0.12
  -2   2   1    0.87    0.12
  -2   2   1    0.75    0.14
  -2   2   1    0.75    0.12
  -2   2   1    0.78    0.14
  -2   2   1    0.89    0.08
  -2   2   1    0.77    0.07
  -2   2   1    0.76    0.15
  -2   2   1    0.80    0.12
   1  -2  -1    1.09    0.12
   1  -2  -1    0.82    0.12
   1  -2  -1    1.02    0.10
   1  -2  -1    1.11    0.12
   1  -2  -1    1.00    0.13
   1  -2  -1    0.84    0.10
   1  -2  -1    0.83    0.07
   1  -2  -1    0.99    0.13
   1  -2  -1    1.07    0.15
  -1   2   1    1.10    0.12
  -1   2   1    0.74    0.12
  -1   2   1    0.85    0.08
  -1   2   1    0.74    0.08
  -1   2   1    0.74    0.12
  -1   2   1    1.03    0.11
  -1   2   1    1.01    0.09
  -1   2   1    0.74    0.11
  -1   2   1    0.74    0.09
  -1   2   1    0.94    0.11
  -1   2   1    0.95    0.12
   0  -2  -1    0.40    0.08
   0  -2  -1    0.43    0.05
   0  -2  -1    0.44    0.08
   0  -2  -1    0.43    0.09
   0  -2  -1    0.42    0.06
   0  -2  -1    0.41    0.06
   0  -2  -1    0.38    0.08
   0  -2  -1    0.37    0.06
   0  -2  -1    0.47    0.07
   0  -2  -1    0.48    0.04
   0  -2  -1    0.41    0.05
   0   2   1    0.45    0.07
   0   2   1    0.40    0.07
   0   2   1    0.44    0.06
   0   2   1    0.42    0.06
   0   2   1    0.25    0.06
   0   2   1    0.52    0.06
   0   2   1    0.50    0.05
   0   2   1    0.40    0.07
   0   2   1    0.35    0.08
   0   2   1    0.45    0.09
   0   2   1    0.57    0.09
  -1  -2  -1    0.36    0.06
  -1  -2  -1    0.42    0.07
  -1  -2  -1    0.40    0.04
  -1  -2  -1    0.23    0.06
  -1  -2  -1    0.41    0.08
  -1  -2  -1    0.50    0.06
  -1  -2  -1    0.36    0.06
  -1  -2  -1    0.34    0.04
  -1  -2  -1    0.22    0.05
  -1  -2  -1    0.31    0.06
   1   2   1    0.36    0.04
   1   2   1    0.40    0.06
   1   2   1    0.38    0.07
   1   2   1    0.26    0.05
   1   2   1    0.32    0.06
   1   2   1    0.27    0.08
   1   2   1    0.40    0.04
   1   2   1    0.29    0.05
   1   2   1    0.40    0.08
   1   2   1    0.24    0.06
   1   2   1    0.42    0.04
  -2  -2  -1    2.54    0.16
  -2  -2  -1    2.24    0.17
  -2  -2  -1    2.16    0.16
  -2  -2  -1    2.18    0.12
  -2  -2  -1    2.41    0.18
  -2  -2  -1    2.02    0.16
   2   2   1    2.71    0.18
   2   2   1    2.38    0.12
   2   2   1    2.04    0.18
   2   2   1    2.55    0.18
   2   2   1    2.20    0.17
   2   2   1    2.30    0.12
   2   2   1    2.40    0.18
   2   2   1    2.63    0.19
  -3  -2  -1    1.13    0.13
  -3  -2  -1    1.15    0.15
  -3  -2  -1    1.38    0.09
  -3  -2  -1    0.82    0.14
  -3  -2  -1    1.41    0.16
  -3  -2  -1    1.27    0.09
  -3  -2  -1    1.26    0.16
   3   2   1    1.05    0.16
   3   2   1    1.23    0.15
   3   2   1    1.39    0.16
   3   2   1    1.45    0.17
   3   2   1    1.16    0.15
  -4  -2  -1   13.36    0.62
  -4  -2  -1   12.74    0.67
  -4  -2  -1   12.32    0.61
  -4  -2  -1   13.75    0.53
  -4  -2  -1   13.04    0.64
  -4  -2  -1   13.34    0.66
  -4  -2  -1   13.79    0.52
   4   2   1   12.47    0.64
   4   2   1   13.39    0.65
  -5  -2  -1    1.74    0.25
  -5  -2  -1    1.46    0.19
  -5  -2  -1    1.66    0.17
  -5  -2  -1    1.38    0.21
  -5  -2  -1    1.30    0.23
  -5  -2  -1    1.77    0.21
  -5  -2  -1    1.68    0.17
   5   2   1    1.55    0.21
   5   2   1    1.53    0.22
   5   2   1    2.02    0.23
  -6  -2  -1    3.80    0.40
  -6  -2  -1    3.19    0.33
  -6  -2  -1    3.46    0.27
  -6  -2  -1    4.16    0.36
  -6  -2  -1    3.51    0.34
  -6  -2  -1    3.60    0.40
  -6  -2  -1    3.85    0.27
   6   2   1    3.69    0.36
   6   2   1    3.64    0.34
   6   2   1    3.16    0.34
  -7  -2  -1    8.28    0.62
  -7  -2  -1    9.04    0.57
  -7  -2  -1    8.68    0.64
  -7  -2  -1    8.31    0.59
  -7  -2  -1    9.33    0.49
  -7  -2  -1    9.34    0.55
   7   2   1    9.84    0.56
   7   2   1    9.50    0.58
   7   2   1    9.37    0.59
   7   2   1    6.93    0.62
  -8  -2  -1    1.36    0.35
  -8  -2  -1    1.44    0.28
  -8  -2  -1    0.67    0.27
  -8  -2  -1    0.66    0.22
   8   2   1    1.46    0.25
   8   2   1    1.16    0.27
   8   2   1    1.08    0.31
   8   2   1    2.14    0.30
  -9  -2  -1    1.17    0.52
  -9  -2  -1    0.79    0.29
  -9  -2  -1    0.73    0.47
  -9  -2  -1    1.76    0.27
   9   2   1    0.95    0.28
   9   2   1    1.27    0.26
   9   2   1    1.09    0.31
   9   2   1    1.26    0.52
 -10  -2  -1   12.27    1.19
 -10  -2  -1   10.15    1.10
 -10  -2  -1   12.18    0.81
  10   2   1   10.37    0.76
  10   2   1   11.90    1.01
  10   2   1   12.13    1.17
  10   2   1   11.51    0.73
 -11  -2  -1    7.39    0.73
 -11  -2  -1    6.51    0.97
 -11  -2  -1    6.92    1.00
  11   2   1    5.66    0.91
  11   2   1    5.65    0.79
  11   2   1    8.41    0.63
  11   2   1    6.79    0.69
 -12  -2  -1    1.03    0.78
 -12  -2  -1    0.62    0.74
 -12  -2  -1    0.87    0.76
 -12  -2  -1    0.80    0.59
  12   2   1    1.15    0.47
  12   2   1    1.63    0.47
  12   2   1    1.51    0.71
  12   2   1    1.29    0.79
 -13  -2  -1    2.72    0.94
 -13  -2  -1    2.62    0.75
 -13  -2  -1    1.66    1.00
 -13  -2  -1    2.22    1.06
  13   2   1    2.78    0.87
  13   2   1    1.94    0.88
 -14  -2  -1    0.24    0.89
 -14  -2  -1    2.40    1.21
  14   2   1    3.22    1.03
  14   2   1    3.05    1.10
  13  -3  -1    0.20    1.07
  13  -3  -1    2.15    0.98
 -13   3   1    1.02    1.26
 -13   3   1    0.95    1.28
  12  -3  -1    0.55    0.77
  12  -3  -1    1.02    0.85
 -12   3   1   -0.50    1.13
 -12   3   1   -1.66    0.92
 -12   3   1   -1.07    0.98
  11  -3  -1    4.14    0.76
  11  -3  -1    2.96    0.77
 -11   3   1    3.65    0.91
 -11   3   1    3.48    1.03
 -11   3   1    3.58    1.04
  10  -3  -1    0.57    0.60
  10  -3  -1    0.50    0.56
 -10   3   1   -0.15    0.72
 -10   3   1   -0.56    0.67
 -10   3   1   -0.37    0.72
   9  -3  -1    0.81    0.59
   9  -3  -1    0.54    0.46
   9  -3  -1   -0.68    0.47
  -9   3   1    0.08    0.62
  -9   3   1    0.74    0.66
   8  -3  -1    4.55    0.48
   8  -3  -1    4.55    0.27
   8  -3  -1    3.74    0.63
   8  -3  -1    3.56    0.48
  -8   3   1    4.07    0.54
  -8   3   1    4.15    0.69
  -8   3   1    4.74    0.88
  -8   3   1    5.81    0.79
   7  -3  -1    0.03    0.31
   7  -3  -1    0.01    0.12
   7  -3  -1    0.14    0.40
   7  -3  -1    0.47    0.23
  -7   3   1   -0.44    0.36
  -7   3   1    0.41    0.25
  -7   3   1    0.50    0.53
  -7   3   1   -0.25    0.26
   6  -3  -1    0.81    0.27
   6  -3  -1    0.81    0.12
   6  -3  -1    0.72    0.26
   6  -3  -1    0.71    0.19
  -6   3   1    1.14    0.28
  -6   3   1    0.82    0.25
  -6   3   1    0.41    0.21
  -6   3   1    0.64    0.27
  -6   3   1    0.87    0.24
   5  -3  -1   -0.04    0.21
   5  -3  -1   -0.09    0.09
   5  -3  -1   -0.11    0.15
   5  -3  -1    0.31    0.17
  -5   3   1   -0.39    0.20
  -5   3   1   -0.10    0.21
  -5   3   1    0.03    0.16
  -5   3   1   -0.11    0.21
  -5   3   1    0.05    0.14
  -5   3   1    0.37    0.19
   4  -3  -1    0.37    0.17
   4  -3  -1    0.32    0.08
   4  -3  -1    0.34    0.12
   4  -3  -1    0.22    0.15
  -4   3   1    0.27    0.13
  -4   3   1    0.06    0.16
  -4   3   1    0.51    0.16
  -4   3   1    0.08    0.18
  -4   3   1    0.23    0.12
  -4   3   1    0.01    0.16
   3  -3  -1    0.14    0.11
   3  -3  -1   -0.17    0.16
   3  -3  -1    0.06    0.06
   3  -3  -1    0.24    0.11
  -3   3   1    0.06    0.14
  -3   3   1    0.12    0.11
  -3   3   1    0.24    0.09
  -3   3   1   -0.01    0.14
  -3   3   1    0.08    0.06
  -3   3   1   -0.19    0.14
  -3   3   1    0.04    0.13
   2  -3  -1    0.05    0.08
   2  -3  -1    0.15    0.05
   2  -3  -1    0.20    0.07
   2  -3  -1    0.13    0.12
   2  -3  -1    0.02    0.09
   2  -3  -1    0.46    0.14
   2  -3  -1    0.34    0.13
  -2   3   1    0.25    0.13
  -2   3   1    0.01    0.11
  -2   3   1    0.35    0.09
  -2   3   1    0.02    0.10
  -2   3   1    0.19    0.06
  -2   3   1    0.25    0.12
  -2   3   1    0.12    0.10
  -2   3   1    0.20    0.07
   1  -3  -1    4.54    0.27
   1  -3  -1    4.96    0.26
   1  -3  -1    4.84    0.32
   1  -3  -1    4.66    0.30
   1  -3  -1    5.32    0.36
   1  -3  -1    4.94    0.24
   1  -3  -1    4.30    0.29
   1  -3  -1    4.62    0.29
  -1   3   1    4.71    0.26
  -1   3   1    4.45    0.30
  -1   3   1    4.83    0.26
  -1   3   1    5.14    0.31
  -1   3   1    6.14    0.35
  -1   3   1    4.34    0.29
  -1   3   1    5.86    0.33
  -1   3   1    4.34    0.32
  -1   3   1    4.65    0.24
  -1   3   1    4.49    0.26
  -1   3   1    5.12    0.32
   0  -3  -1    2.51    0.18
   0  -3  -1    2.65    0.12
   0  -3  -1    2.36    0.20
   0  -3  -1    2.60    0.16
   0  -3  -1    2.23    0.17
   0  -3  -1    2.50    0.21
   0  -3  -1    2.17    0.18
   0  -3  -1    2.43    0.18
   0  -3  -1    2.44    0.24
   0   3   1    2.51    0.19
   0   3   1    2.35    0.18
   0   3   1    2.15    0.19
   0   3   1    2.28    0.19
   0   3   1    2.58    0.22
   0   3   1    2.50    0.17
   0   3   1    2.41    0.22
   0   3   1    2.03    0.17
   0   3   1    2.69    0.14
  -1  -3  -1   10.33    0.52
  -1  -3  -1   12.53    0.49
  -1  -3  -1   10.74    0.50
  -1  -3  -1   12.00    0.52
  -1  -3  -1   10.79    0.51
  -1  -3  -1   11.60    0.52
  -1  -3  -1   11.67    0.51
  -1  -3  -1   11.91    0.58
  -1  -3  -1   10.94    0.52
  -1  -3  -1   12.12    0.52
   1   3   1   11.20    0.49
   1   3   1   10.94    0.52
   1   3   1   11.32    0.52
   1   3   1   10.29    0.50
   1   3   1   10.58    0.56
   1   3   1   11.26    0.53
   1   3   1   11.59    0.52
   1   3   1   12.08    0.44
   1   3   1   12.92    0.51
   1   3   1   11.52    0.52
   1   3   1   11.10    0.50
  -2  -3  -1    1.08    0.11
  -2  -3  -1    1.14    0.11
  -2  -3  -1    0.95    0.13
  -2  -3  -1    1.11    0.14
  -2  -3  -1    1.23    0.14
  -2  -3  -1    1.32    0.11
  -2  -3  -1    1.30    0.15
  -2  -3  -1    1.31    0.14
  -2  -3  -1    1.17    0.14
   2   3   1    1.23    0.15
   2   3   1    1.01    0.11
   2   3   1    1.35    0.15
   2   3   1    0.89    0.12
   2   3   1    1.09    0.14
   2   3   1    1.10    0.12
   2   3   1    1.33    0.17
   2   3   1    1.37    0.11
   2   3   1    1.02    0.15
   2   3   1    1.05    0.11
   2   3   1    1.11    0.12
  -3  -3  -1   16.54    0.72
  -3  -3  -1   14.81    0.73
  -3  -3  -1   14.40    0.69
  -3  -3  -1   15.86    0.61
  -3  -3  -1   16.00    0.72
  -3  -3  -1   15.78    0.61
  -3  -3  -1   15.04    0.68
   3   3   1   16.74    0.59
   3   3   1   12.92    0.73
   3   3   1   16.28    0.58
   3   3   1   15.71    0.70
  -4  -3  -1    0.12    0.12
  -4  -3  -1    0.08    0.12
  -4  -3  -1    0.22    0.05
  -4  -3  -1    0.16    0.13
  -4  -3  -1    0.06    0.12
  -4  -3  -1    0.25    0.05
  -4  -3  -1    0.13    0.11
  -5  -3  -1   29.62    1.25
  -5  -3  -1   29.12    1.28
  -5  -3  -1   29.09    1.25
  -5  -3  -1   29.73    1.34
  -5  -3  -1   29.32    1.28
  -5  -3  -1   30.62    1.09
  -5  -3  -1   26.31    1.08
  -6  -3  -1    4.36    0.23
  -6  -3  -1    3.66    0.38
  -6  -3  -1    3.63    0.39
  -6  -3  -1    3.48    0.38
  -6  -3  -1    4.29    0.37
  -6  -3  -1    3.33    0.23
  -6  -3  -1    4.68    0.37
   6   3   1    4.79    0.40
   6   3   1    3.65    0.35
   6   3   1    3.72    0.39
  -7  -3  -1    2.52    0.23
  -7  -3  -1    2.54    0.23
  -7  -3  -1    2.14    0.29
  -7  -3  -1    2.48    0.35
  -7  -3  -1    2.12    0.29
  -7  -3  -1    1.24    0.24
  -7  -3  -1    2.04    0.29
   7   3   1    2.53    0.31
   7   3   1    2.39    0.32
   7   3   1    2.32    0.29
  -8  -3  -1    9.28    0.46
  -8  -3  -1    7.20    0.65
  -8  -3  -1    8.03    0.67
  -8  -3  -1    7.87    0.58
  -8  -3  -1    9.20    0.47
  -8  -3  -1    7.95    0.58
  -8  -3  -1    8.38    0.59
   8   3   1    7.91    0.61
   8   3   1    8.12    0.68
   8   3   1    8.32    0.58
   8   3   1    6.95    0.59
  -9  -3  -1    3.58    0.71
  -9  -3  -1    3.26    0.40
  -9  -3  -1    3.51    0.36
  -9  -3  -1    3.58    0.44
  -9  -3  -1    3.16    0.65
  -9  -3  -1    2.17    0.55
  -9  -3  -1    3.68    0.33
   9   3   1    3.57    0.42
   9   3   1    4.75    0.52
   9   3   1    2.87    0.63
   9   3   1    3.74    0.44
 -10  -3  -1   -0.07    0.24
 -10  -3  -1   -0.74    0.50
 -10  -3  -1    0.20    0.30
 -10  -3  -1    0.23    0.34
 -10  -3  -1   -0.20    0.53
  10   3   1    0.26    0.55
  10   3   1    0.62    0.31
  10   3   1    0.44    0.52
  10   3   1    0.36    0.34
 -11  -3  -1    2.10    0.48
 -11  -3  -1    1.20    0.65
 -11  -3  -1    0.85    0.64
  11   3   1    2.52    0.69
  11   3   1    3.32    0.44
  11   3   1    2.37    0.75
  11   3   1    1.69    0.42
 -12  -3  -1    3.12    0.92
 -12  -3  -1    4.20    0.91
 -12  -3  -1    2.65    0.84
 -12  -3  -1    3.25    0.58
  12   3   1    2.30    0.84
  12   3   1    4.41    0.59
  12   3   1    3.33    0.81
  12   3   1    3.64    0.86
  12   3   1    4.28    0.49
 -13  -3  -1    6.61    1.19
 -13  -3  -1    5.07    0.71
 -13  -3  -1    5.62    1.06
 -13  -3  -1    5.47    1.06
  13   3   1    4.64    1.08
  13   3   1    6.25    0.96
  13   3   1    5.48    1.02
 -14  -3  -1    3.65    1.12
 -14  -3  -1    6.33    0.79
 -14  -3  -1    2.64    1.19
  14   3   1    6.27    1.14
  14   3   1    3.54    1.14
 -15  -3  -1    3.47    1.46
  15   3   1    4.86    1.34
  15   3   1    6.29    1.34
  12  -4  -1    1.08    0.86
  12  -4  -1    0.61    0.94
 -12   4   1    0.48    1.17
 -12   4   1   -0.89    0.98
  11  -4  -1    0.43    0.82
  11  -4  -1    0.05    0.69
 -11   4   1    1.17    0.99
 -11   4   1    0.73    1.04
 -11   4   1    0.51    0.98
  10  -4  -1    0.34    0.63
  10  -4  -1    0.88    0.59
 -10   4   1    0.11    0.78
 -10   4   1   -0.40    0.79
 -10   4   1    0.08    0.83
   9  -4  -1    1.64    0.55
   9  -4  -1    1.28    0.55
   9  -4  -1    1.61    0.66
  -9   4   1    1.62    0.73
  -9   4   1    1.21    0.83
  -9   4   1    1.25    0.65
  -9   4   1    0.63    0.71
   8  -4  -1    5.60    0.63
   8  -4  -1    4.75    0.68
  -8   4   1    4.95    0.79
  -8   4   1    5.77    0.65
  -8   4   1    4.97    0.59
  -8   4   1    4.98    0.89
  -8   4   1    5.19    0.82
   7  -4  -1   -0.38    0.34
   7  -4  -1    0.08    0.23
   7  -4  -1    0.94    0.44
  -7   4   1    0.41    0.29
  -7   4   1    0.48    0.60
  -7   4   1    0.21    0.57
  -7   4   1   -0.19    0.30
  -7   4   1   -0.59    0.43
   6  -4  -1    4.28    0.51
   6  -4  -1    4.58    0.42
   6  -4  -1    4.59    0.29
  -6   4   1    4.39    0.48
  -6   4   1    5.42    0.57
  -6   4   1    4.02    0.47
  -6   4   1    6.30    0.39
   5  -4  -1    0.90    0.22
   5  -4  -1    0.64    0.12
   5  -4  -1    0.94    0.29
   5  -4  -1    0.59    0.22
  -5   4   1    1.40    0.28
  -5   4   1    1.42    0.29
  -5   4   1    1.24    0.25
  -5   4   1    1.17    0.20
  -5   4   1    0.70    0.25
  -5   4   1    1.28    0.25
   4  -4  -1    3.54    0.32
   4  -4  -1    3.69    0.37
   4  -4  -1    4.36    0.39
   4  -4  -1    3.92    0.26
  -4   4   1    3.94    0.45
  -4   4   1    4.31    0.39
  -4   4   1    3.98    0.37
  -4   4   1    4.34    0.32
  -4   4   1    4.07    0.45
  -4   4   1    3.10    0.39
   3  -4  -1    4.06    0.30
   3  -4  -1    3.91    0.19
   3  -4  -1    3.54    0.32
   3  -4  -1    3.05    0.36
  -3   4   1    4.11    0.33
  -3   4   1    3.80    0.29
  -3   4   1    3.57    0.40
  -3   4   1    3.66    0.22
  -3   4   1    3.14    0.37
  -3   4   1    3.81    0.33
  -3   4   1    3.61    0.41
   2  -4  -1   11.86    0.65
   2  -4  -1   13.33    0.55
   2  -4  -1   13.01    0.62
   2  -4  -1   13.48    0.69
  -2   4   1   14.91    0.72
  -2   4   1   12.25    0.68
  -2   4   1   12.69    0.70
  -2   4   1   12.59    0.59
  -2   4   1   13.34    0.69
  -2   4   1   12.59    0.62
  -2   4   1   12.65    0.58
  -2   4   1   13.77    0.55
   1  -4  -1    0.10    0.09
   1  -4  -1    0.39    0.13
   1  -4  -1    0.39    0.12
   1  -4  -1    0.35    0.11
   1  -4  -1    0.39    0.09
   1  -4  -1    0.37    0.10
  -1   4   1    0.33    0.12
  -1   4   1    0.44    0.09
  -1   4   1    0.37    0.11
  -1   4   1    0.25    0.13
  -1   4   1    0.18    0.10
  -1   4   1    0.11    0.10
  -1   4   1    0.37    0.16
  -1   4   1    0.57    0.13
   0  -4  -1    4.44    0.29
   0  -4  -1    4.80    0.30
   0  -4  -1    4.72    0.29
   0  -4  -1    5.10    0.21
   0  -4  -1    4.68    0.29
   0  -4  -1    4.38    0.32
   0  -4  -1    4.95    0.21
   0  -4  -1    4.88    0.31
   0   4   1    4.34    0.34
   0   4   1    4.90    0.24
   0   4   1    5.42    0.32
   0   4   1    4.20    0.31
   0   4   1    5.09    0.29
   0   4   1    4.68    0.31
   0   4   1    4.76    0.34
   0   4   1    4.21    0.29
  -1  -4  -1   14.53    0.68
  -1  -4  -1   15.43    0.68
  -1  -4  -1   14.21    0.66
  -1  -4  -1   14.61    0.65
  -1  -4  -1   13.69    0.66
  -1  -4  -1   13.60    0.65
  -1  -4  -1   14.26    0.65
  -1  -4  -1   14.79    0.63
  -1  -4  -1   14.15    0.66
   1   4   1   14.19    0.73
   1   4   1   13.45    0.64
   1   4   1   12.12    0.64
   1   4   1   15.11    0.67
   1   4   1   14.72    0.55
   1   4   1   15.73    0.63
  -2  -4  -1    4.82    0.34
  -2  -4  -1    5.38    0.32
  -2  -4  -1    4.89    0.29
  -2  -4  -1    5.50    0.32
  -2  -4  -1    5.37    0.32
  -2  -4  -1    5.19    0.33
  -2  -4  -1    5.80    0.29
  -2  -4  -1    5.40    0.33
  -2  -4  -1    5.15    0.25
   2   4   1    4.70    0.35
   2   4   1    5.27    0.25
   2   4   1    5.09    0.31
   2   4   1    5.57    0.27
   2   4   1    5.37    0.31
   2   4   1    4.74    0.27
  -3  -4  -1    1.42    0.16
  -3  -4  -1    1.77    0.20
  -3  -4  -1    1.70    0.16
  -3  -4  -1    1.36    0.18
  -3  -4  -1    1.03    0.20
  -3  -4  -1    1.68    0.21
   3   4   1    1.59    0.18
   3   4   1    1.39    0.14
   3   4   1    1.61    0.16
   3   4   1    1.27    0.21
   3   4   1    1.41    0.18
   3   4   1    1.57    0.16
  -4  -4  -1    8.96    0.52
  -4  -4  -1   10.08    0.41
  -4  -4  -1    8.83    0.40
  -4  -4  -1    9.29    0.49
  -4  -4  -1    8.71    0.51
  -4  -4  -1    8.70    0.54
  -4  -4  -1    8.75    0.52
   4   4   1    9.47    0.48
   4   4   1    9.21    0.56
  -5  -4  -1    4.71    0.36
  -5  -4  -1    4.44    0.35
  -5  -4  -1    5.01    0.40
  -5  -4  -1    4.62    0.22
  -5  -4  -1    4.69    0.38
  -5  -4  -1    4.88    0.23
  -5  -4  -1    4.39    0.38
   5   4   1    4.60    0.40
  -6  -4  -1   28.59    1.02
  -6  -4  -1   26.60    1.24
  -6  -4  -1   27.51    1.34
  -6  -4  -1   26.40    1.26
  -6  -4  -1   28.29    1.02
  -6  -4  -1   27.97    1.27
  -6  -4  -1   26.48    1.25
  -7  -4  -1    4.15    0.43
  -7  -4  -1    4.31    0.47
  -7  -4  -1    3.94    0.42
  -7  -4  -1    4.46    0.22
  -7  -4  -1    3.47    0.40
  -7  -4  -1    3.71    0.42
  -7  -4  -1    4.40    0.22
   7   4   1    4.06    0.43
   7   4   1    3.58    0.43
   7   4   1    5.02    0.46
  -8  -4  -1    7.46    0.57
  -8  -4  -1    5.46    0.56
  -8  -4  -1    6.47    0.60
  -8  -4  -1    6.73    0.33
  -8  -4  -1    6.52    0.32
  -8  -4  -1    5.55    0.53
  -8  -4  -1    6.12    0.59
   8   4   1    6.24    0.57
   8   4   1    5.61    0.55
   8   4   1    6.61    0.57
  -9  -4  -1    3.53    0.64
  -9  -4  -1    3.23    0.61
  -9  -4  -1    3.31    0.45
  -9  -4  -1    3.47    0.27
  -9  -4  -1    3.58    0.29
  -9  -4  -1    3.57    0.41
  -9  -4  -1    3.00    0.61
   9   4   1    2.42    0.59
   9   4   1    3.37    0.47
   9   4   1    3.04    0.44
   9   4   1    3.62    0.45
 -10  -4  -1    5.01    0.38
 -10  -4  -1    4.45    0.50
 -10  -4  -1    3.67    0.75
 -10  -4  -1    4.97    0.79
 -10  -4  -1    4.76    0.79
 -10  -4  -1    4.44    0.53
 -10  -4  -1    5.69    0.37
  10   4   1    4.57    0.51
  10   4   1    3.76    0.70
  10   4   1    5.01    0.81
  10   4   1    4.44    0.50
 -11  -4  -1    9.21    0.98
 -11  -4  -1    9.75    0.52
 -11  -4  -1    8.95    1.04
 -11  -4  -1    8.95    1.08
  11   4   1    8.37    0.98
  11   4   1   10.15    0.86
  11   4   1    7.82    0.93
  11   4   1    9.22    1.09
  11   4   1    9.71    0.82
 -12  -4  -1    1.36    0.77
 -12  -4  -1    0.74    0.79
 -12  -4  -1    2.57    0.76
  12   4   1    2.31    0.84
  12   4   1    3.00    0.76
  12   4   1    1.74    0.75
  12   4   1    2.61    0.53
 -13  -4  -1    4.69    1.01
 -13  -4  -1    3.06    1.04
 -13  -4  -1    2.83    0.93
  13   4   1    3.15    0.91
  13   4   1    4.53    1.03
  13   4   1    4.57    0.98
  13   4   1    3.77    1.08
 -14  -4  -1    4.51    1.12
 -14  -4  -1    3.13    1.14
 -14  -4  -1    2.80    1.18
  14   4   1    3.81    1.15
  14   4   1    2.85    1.26
 -15  -4  -1    4.86    1.45
 -15  -4  -1    3.94    1.32
  15   4   1    2.84    1.26
  15   4   1    3.20    1.25
  12  -5  -1   -0.33    0.91
  12  -5  -1    0.75    0.94
  12  -5  -1   -0.77    1.03
 -12   5   1    1.79    1.26
 -12   5   1   -1.65    1.26
  11  -5  -1    0.57    0.74
  11  -5  -1    0.23    0.87
 -11   5   1   -0.34    1.01
 -11   5   1   -1.21    0.92
 -11   5   1    0.19    1.15
  10  -5  -1   -0.75    0.59
  10  -5  -1    1.29    0.76
 -10   5   1   -0.81    0.89
 -10   5   1   -0.77    0.96
 -10   5   1   -0.59    0.89
   9  -5  -1    0.44    0.58
   9  -5  -1    0.05    0.54
   9  -5  -1   -0.77    0.60
  -9   5   1    1.05    0.79
  -9   5   1    0.93    0.83
  -9   5   1    0.27    0.46
  -9   5   1    0.25    0.90
  -9   5   1    0.58    0.78
   8  -5  -1    1.73    0.57
   8  -5  -1    1.87    0.50
   8  -5  -1    2.09    0.52
  -8   5   1    2.34    0.78
  -8   5   1    2.35    0.78
  -8   5   1    1.84    0.72
  -8   5   1    1.85    0.46
  -8   5   1    2.12    0.66
   7  -5  -1    0.62    0.51
   7  -5  -1    0.85    0.40
   7  -5  -1    0.49    0.27
  -7   5   1    0.45    0.59
  -7   5   1    0.63    0.36
  -7   5   1   -0.55    0.55
  -7   5   1    0.76    0.39
  -7   5   1    0.19    0.54
   6  -5  -1    5.49    0.49
   6  -5  -1    4.80    0.56
   6  -5  -1    4.96    0.67
  -6   5   1    4.72    0.53
  -6   5   1    4.30    0.46
  -6   5   1    4.34    0.75
  -6   5   1    6.08    0.47
  -6   5   1    4.76    0.71
  -6   5   1    4.89    0.56
   5  -5  -1    6.20    0.53
   5  -5  -1    6.44    0.58
   5  -5  -1    5.88    0.45
  -5   5   1    5.12    0.46
  -5   5   1    6.42    0.53
  -5   5   1    6.00    0.53
  -5   5   1    4.68    0.51
   4  -5  -1    1.57    0.27
   4  -5  -1    1.86    0.23
   4  -5  -1    1.57    0.31
  -4   5   1    2.07    0.25
  -4   5   1    1.49    0.32
  -4   5   1    1.71    0.34
  -4   5   1    1.68    0.26
  -4   5   1    0.81    0.30
  -4   5   1    1.66    0.28
  -4   5   1    2.16    0.17
  -4   5   1    1.86    0.16
   3  -5  -1    0.46    0.21
   3  -5  -1    0.21    0.16
   3  -5  -1    0.23    0.10
   3  -5  -1    0.53    0.15
  -3   5   1    0.31    0.21
  -3   5   1    0.66    0.22
  -3   5   1    0.10    0.16
  -3   5   1    0.44    0.18
  -3   5   1    0.20    0.11
  -3   5   1    0.30    0.22
   2  -5  -1    0.76    0.15
   2  -5  -1    0.84    0.25
   2  -5  -1    0.51    0.15
   2  -5  -1    0.57    0.12
  -2   5   1    0.81    0.22
  -2   5   1    1.07    0.15
  -2   5   1    0.78    0.18
  -2   5   1    0.34    0.21
  -2   5   1    0.76    0.14
  -2   5   1    1.03    0.23
  -2   5   1    0.93    0.16
   1  -5  -1    5.24    0.39
   1  -5  -1    5.24    0.35
   1  -5  -1    5.41    0.38
   1  -5  -1    5.99    0.32
   1  -5  -1    5.91    0.34
   1  -5  -1    4.72    0.34
  -1   5   1    5.32    0.37
  -1   5   1    4.52    0.34
  -1   5   1    5.68    0.38
  -1   5   1    6.11    0.48
  -1   5   1    5.79    0.41
  -1   5   1    5.85    0.33
  -1   5   1    6.20    0.44
   0  -5  -1   33.69    1.21
   0  -5  -1   32.09    1.34
   0  -5  -1   31.27    1.31
   0  -5  -1   30.98    1.38
   0  -5  -1   34.67    1.21
   0  -5  -1   31.14    1.35
   0  -5  -1   30.49    1.35
   0  -5  -1   32.26    1.35
   0   5   1   32.20    1.37
   0   5   1   33.45    1.41
   0   5   1   32.78    1.47
   0   5   1   33.50    1.37
   0   5   1   33.11    1.38
   0   5   1   28.44    1.24
  -1  -5  -1   25.00    1.06
  -1  -5  -1   23.15    1.03
  -1  -5  -1   21.45    1.03
  -1  -5  -1   23.56    1.02
  -1  -5  -1   23.22    1.02
  -1  -5  -1   23.78    1.00
  -1  -5  -1   23.68    1.02
  -1  -5  -1   23.31    1.03
   1   5   1   22.88    1.00
   1   5   1   23.40    1.02
   1   5   1   23.89    0.89
   1   5   1   23.22    1.04
   1   5   1   22.38    1.12
   1   5   1   23.90    0.89
  -2  -5  -1   25.35    1.17
  -2  -5  -1   28.10    1.15
  -2  -5  -1   28.06    1.20
  -2  -5  -1   27.88    1.16
  -2  -5  -1   26.24    1.18
  -2  -5  -1   27.84    1.15
  -2  -5  -1   27.47    1.21
   2   5   1   28.53    1.07
   2   5   1   26.75    1.15
   2   5   1   28.90    1.03
   2   5   1   27.10    1.15
   2   5   1   27.74    1.31
   2   5   1   26.96    1.03
   2   5   1   27.88    1.16
  -3  -5  -1    4.87    0.37
  -3  -5  -1    4.97    0.34
  -3  -5  -1    4.54    0.36
  -3  -5  -1    5.14    0.32
  -3  -5  -1    4.84    0.28
  -3  -5  -1    4.11    0.33
  -3  -5  -1    5.11    0.37
  -3  -5  -1    4.89    0.39
   3   5   1    5.50    0.33
   3   5   1    5.66    0.33
   3   5   1    5.53    0.31
   3   5   1    4.22    0.38
   3   5   1    4.77    0.29
   3   5   1    5.13    0.32
  -4  -5  -1   20.59    0.88
  -4  -5  -1   20.90    0.84
  -4  -5  -1   20.44    0.97
  -4  -5  -1   20.83    0.96
  -4  -5  -1   20.99    0.97
  -4  -5  -1   19.59    0.97
   4   5   1   20.36    0.80
   4   5   1   20.05    0.91
   4   5   1   19.40    0.90
   4   5   1   19.23    1.03
  -5  -5  -1   19.31    0.77
  -5  -5  -1   17.80    0.93
  -5  -5  -1   20.82    0.99
  -5  -5  -1   19.52    0.78
  -5  -5  -1   18.79    0.89
  -5  -5  -1   19.55    0.95
  -5  -5  -1   18.52    0.96
   5   5   1   19.39    0.89
   5   5   1   18.22    1.00
  -6  -5  -1   14.76    0.87
  -6  -5  -1   16.99    0.63
  -6  -5  -1   15.85    0.82
  -6  -5  -1   16.95    0.63
  -6  -5  -1   15.22    0.84
  -6  -5  -1   14.41    0.83
  -6  -5  -1   14.22    0.83
   6   5   1   16.96    0.92
  -7  -5  -1   18.60    0.95
  -7  -5  -1   17.61    0.95
  -7  -5  -1   17.38    0.95
  -7  -5  -1   17.41    1.00
  -7  -5  -1   17.04    0.93
   7   5   1   19.26    1.03
   7   5   1   17.48    0.98
  -8  -5  -1    6.66    0.61
  -8  -5  -1    7.39    0.62
  -8  -5  -1    7.47    0.58
  -8  -5  -1    6.84    0.63
  -8  -5  -1    6.45    0.63
   8   5   1    7.32    0.62
   8   5   1    7.28    0.64
   8   5   1    6.98    0.63
   8   5   1    6.51    0.63
  -9  -5  -1   22.27    1.48
  -9  -5  -1   23.46    1.24
  -9  -5  -1   23.86    1.45
  -9  -5  -1   24.60    1.44
  -9  -5  -1   23.67    1.25
   9   5   1   23.61    1.30
   9   5   1   24.31    1.32
   9   5   1   25.22    1.29
 -10  -5  -1    6.86    0.88
 -10  -5  -1    8.96    0.97
 -10  -5  -1    8.84    0.97
 -10  -5  -1    9.20    0.95
  10   5   1    8.85    0.78
  10   5   1    9.28    1.04
  10   5   1    7.35    0.89
  10   5   1    9.36    0.79
  10   5   1    7.15    0.90
 -11  -5  -1    1.82    0.67
 -11  -5  -1    1.55    0.75
 -11  -5  -1    0.95    0.63
 -11  -5  -1    1.98    0.70
 -11  -5  -1    1.62    0.72
  11   5   1    1.79    0.72
  11   5   1    3.03    0.80
  11   5   1    2.32    0.75
  11   5   1    1.27    0.70
 -12  -5  -1    7.45    1.02
 -12  -5  -1    4.63    0.95
 -12  -5  -1    5.93    0.98
  12   5   1    6.51    1.09
  12   5   1    4.94    0.97
  12   5   1    5.60    0.98
  12   5   1    5.59    0.98
  12   5   1    6.78    1.01
 -13  -5  -1    1.39    0.97
 -13  -5  -1    2.65    0.95
 -13  -5  -1    2.54    1.00
  13   5   1   -0.14    0.92
  13   5   1    1.98    0.93
  13   5   1    2.56    0.96
  13   5   1    3.09    0.95
  13   5   1    4.35    0.98
 -14  -5  -1    5.93    1.27
 -14  -5  -1    6.47    1.27
 -14  -5  -1    7.31    1.30
  14   5   1    7.61    1.28
  14   5   1    6.97    1.22
  14   5   1    7.93    1.28
 -15  -5  -1    2.66    1.38
 -15  -5  -1    2.62    1.26
  15   5   1    2.40    1.29
  15   5   1    2.07    1.23
  11  -6  -1   -1.03    0.82
  11  -6  -1    1.25    0.92
  11  -6  -1    0.60    1.04
 -11   6   1   -1.97    1.22
 -11   6   1    1.25    1.32
 -11   6   1    0.18    1.21
  10  -6  -1    2.56    0.88
  10  -6  -1    2.55    0.75
 -10   6   1    2.26    1.04
 -10   6   1    2.42    1.08
 -10   6   1    3.03    1.15
 -10   6   1    3.43    1.25
   9  -6  -1   -0.06    0.60
   9  -6  -1   -0.44    0.68
   9  -6  -1    0.97    0.69
  -9   6   1    0.59    0.89
  -9   6   1    0.66    0.84
  -9   6   1    0.91    0.84
  -9   6   1   -0.08    0.97
   8  -6  -1    5.46    0.69
   8  -6  -1    5.22    0.69
   8  -6  -1    5.13    0.78
  -8   6   1    4.16    0.90
  -8   6   1    5.04    0.98
  -8   6   1    5.56    0.88
  -8   6   1    6.17    0.97
  -8   6   1    5.67    0.63
   7  -6  -1   -0.74    0.47
   7  -6  -1   -0.06    0.41
   7  -6  -1   -0.03    0.41
  -7   6   1    0.00    0.64
  -7   6   1    0.31    0.57
  -7   6   1    0.12    0.36
  -7   6   1    0.19    0.69
  -7   6   1   -0.10    0.55
   6  -6  -1    0.61    0.45
   6  -6  -1    0.94    0.38
  -6   6   1   -0.33    0.57
  -6   6   1    1.02    0.34
  -6   6   1    0.79    0.53
  -6   6   1    0.22    0.31
  -6   6   1    0.70    0.35
   5  -6  -1    5.72    0.58
   5  -6  -1    5.54    0.63
   5  -6  -1    5.02    0.45
  -5   6   1    4.92    0.51
  -5   6   1    4.25    0.76
  -5   6   1    4.27    0.47
  -5   6   1    4.38    0.47
  -5   6   1    5.02    0.77
   4  -6  -1    4.47    0.45
   4  -6  -1    3.51    0.39
   4  -6  -1    3.03    0.44
  -4   6   1    4.16    0.33
  -4   6   1    4.42    0.45
  -4   6   1    2.89    0.37
  -4   6   1    3.51    0.27
  -4   6   1    4.62    0.50
  -4   6   1    4.41    0.55
  -4   6   1    3.41    0.47
   3  -6  -1    7.87    0.57
   3  -6  -1    7.28    0.53
   3  -6  -1    8.03    0.52
   3  -6  -1    7.62    0.41
  -3   6   1    7.45    0.60
  -3   6   1    7.51    0.57
  -3   6   1    8.56    0.44
  -3   6   1    8.30    0.66
  -3   6   1    8.23    0.46
  -3   6   1    6.70    0.50
  -3   6   1    8.27    0.60
   2  -6  -1   12.93    0.60
   2  -6  -1   11.66    0.68
   2  -6  -1   11.96    0.66
   2  -6  -1   11.84    0.72
   2  -6  -1   12.22    0.65
  -2   6   1   11.82    0.73
  -2   6   1   11.74    0.63
  -2   6   1   12.41    0.74
  -2   6   1   12.42    0.80
  -2   6   1   12.63    0.74
  -2   6   1   12.11    0.64
   1  -6  -1   11.68    0.66
   1  -6  -1   13.12    0.68
   1  -6  -1   11.19    0.71
   1  -6  -1   12.26    0.62
   1  -6  -1   12.13    0.66
   1  -6  -1   14.39    0.57
  -1   6   1   12.23    0.71
  -1   6   1   12.77    0.75
  -1   6   1   12.10    0.67
  -1   6   1   13.85    0.71
  -1   6   1   11.88    0.75
  -1   6   1   12.54    0.60
   0  -6  -1    6.20    0.40
   0  -6  -1    5.21    0.41
   0  -6  -1    6.24    0.40
   0  -6  -1    5.32    0.42
   0  -6  -1    5.98    0.40
   0   6   1    6.47    0.44
   0   6   1    5.38    0.42
   0   6   1    4.84    0.48
   0   6   1    4.89    0.44
   0   6   1    5.99    0.31
   0   6   1    5.70    0.38
  -1  -6  -1   42.95    1.77
  -1  -6  -1   42.84    1.80
  -1  -6  -1   42.88    1.78
  -1  -6  -1   41.66    1.78
  -1  -6  -1   42.83    1.79
  -1  -6  -1   41.69    1.83
  -1  -6  -1   41.59    1.79
   1   6   1   43.11    1.80
   1   6   1   45.72    1.81
   1   6   1   45.87    1.63
   1   6   1   44.01    1.86
   1   6   1   43.38    1.62
   1   6   1   42.14    1.94
   1   6   1   44.66    1.80
  -2  -6  -1   11.22    0.62
  -2  -6  -1   12.38    0.60
  -2  -6  -1   11.56    0.66
  -2  -6  -1   12.18    0.65
  -2  -6  -1   11.70    0.61
  -2  -6  -1   12.23    0.64
  -2  -6  -1   12.21    0.69
   2   6   1   11.90    0.66
   2   6   1   12.12    0.73
   2   6   1   12.45    0.58
   2   6   1   12.64    0.64
   2   6   1   12.38    0.52
  -3  -6  -1   32.24    1.44
  -3  -6  -1   35.93    1.39
  -3  -6  -1   31.17    1.44
  -3  -6  -1   32.73    1.46
  -3  -6  -1   30.61    1.42
  -3  -6  -1   33.83    1.36
   3   6   1   32.31    1.38
   3   6   1   30.48    1.56
   3   6   1   32.36    1.32
   3   6   1   34.63    1.27
   3   6   1   32.23    1.40
   3   6   1   34.17    1.37
   3   6   1   34.64    1.28
  -4  -6  -1   14.30    0.70
  -4  -6  -1   14.94    0.79
  -4  -6  -1   14.36    0.79
  -4  -6  -1   17.32    0.75
  -4  -6  -1   14.19    0.80
  -4  -6  -1   15.15    0.81
  -4  -6  -1   16.41    0.70
   4   6   1   17.32    0.92
   4   6   1   16.11    0.69
   4   6   1   13.84    0.71
   4   6   1   15.20    0.72
   4   6   1   15.54    0.76
  -5  -6  -1   32.19    1.43
  -5  -6  -1   30.69    1.44
  -5  -6  -1   31.75    1.44
  -5  -6  -1   31.39    1.32
  -5  -6  -1   28.84    1.40
  -5  -6  -1   31.05    1.24
   5   6   1   31.90    1.53
   5   6   1   30.86    1.36
   5   6   1   32.27    1.36
  -6  -6  -1   24.24    1.08
  -6  -6  -1   23.45    0.91
  -6  -6  -1   23.20    1.15
  -6  -6  -1   20.74    1.14
  -6  -6  -1   22.11    0.92
  -6  -6  -1   23.44    1.16
  -6  -6  -1   21.70    1.11
   6   6   1   23.96    1.08
   6   6   1   22.30    1.23
   6   6   1   23.10    1.09
  -7  -6  -1   19.97    1.11
  -7  -6  -1   23.16    1.13
  -7  -6  -1   21.30    1.17
  -7  -6  -1   20.75    1.13
  -7  -6  -1   21.53    1.07
   7   6   1   22.26    1.21
   7   6   1   20.63    1.16
   7   6   1   22.02    1.06
  -8  -6  -1   16.12    1.06
  -8  -6  -1   17.68    1.00
  -8  -6  -1   17.01    0.97
   8   6   1   19.81    1.12
   8   6   1   17.30    1.09
   8   6   1   18.44    1.10
  -9  -6  -1    3.69    0.69
  -9  -6  -1    4.68    0.73
  -9  -6  -1    3.81    0.71
  -9  -6  -1    4.77    0.68
   9   6   1    4.43    0.71
   9   6   1    4.22    0.74
   9   6   1    6.64    0.63
 -10  -6  -1   18.93    1.47
 -10  -6  -1   20.62    1.37
 -10  -6  -1   18.64    1.40
 -10  -6  -1   21.93    1.40
 -10  -6  -1   17.54    1.47
  10   6   1   21.46    1.46
  10   6   1   19.11    1.48
  10   6   1   18.59    1.41
  10   6   1   21.32    1.52
 -11  -6  -1   12.97    1.33
 -11  -6  -1   15.02    1.33
 -11  -6  -1   10.29    1.14
 -11  -6  -1   15.69    1.43
 -11  -6  -1   13.87    1.34
  11   6   1   12.23    1.37
  11   6   1   12.86    1.35
  11   6   1   13.40    1.29
  11   6   1   12.39    1.35
  11   6   1   11.52    1.32
 -12  -6  -1   11.90    1.40
 -12  -6  -1   12.46    1.25
 -12  -6  -1   13.84    1.40
 -12  -6  -1   13.79    1.47
 -12  -6  -1   15.03    1.58
  12   6   1   15.64    1.55
  12   6   1   15.66    1.52
  12   6   1   13.73    1.40
  12   6   1   16.22    1.61
  12   6   1   13.82    1.36
 -13  -6  -1    6.91    1.21
 -13  -6  -1    9.10    1.20
 -13  -6  -1    6.91    1.22
  13   6   1    7.52    1.18
  13   6   1    6.56    1.19
  13   6   1    5.36    1.12
  13   6   1    7.85    1.20
  13   6   1    6.75    1.24
 -14  -6  -1    0.74    1.07
 -14  -6  -1   -0.06    1.15
 -14  -6  -1    2.14    1.14
  14   6   1    1.53    1.16
  14   6   1    1.83    1.02
  14   6   1    2.55    1.14
 -15  -6  -1    7.04    1.54
 -15  -6  -1    7.39    1.44
  15   6   1    7.68    1.56
  15   6   1    6.18    1.43
  15   6   1    7.55    1.43
  11  -7  -1   -1.59    0.92
  11  -7  -1    0.50    1.11
  11  -7  -1    0.78    0.99
 -11   7   1   -0.16    1.42
 -11   7   1   -0.60    1.24
  10  -7  -1    3.38    0.98
  10  -7  -1    4.13    1.09
  10  -7  -1    3.72    0.92
 -10   7   1    2.08    1.30
 -10   7   1    3.31    1.20
 -10   7   1    2.93    1.40
 -10   7   1    5.70    1.34
   9  -7  -1    2.65    1.25
   9  -7  -1    2.75    0.94
   9  -7  -1    3.92    0.78
  -9   7   1    2.12    1.01
  -9   7   1    5.52    1.29
  -9   7   1    3.86    1.11
  -9   7   1    4.62    1.10
   8  -7  -1    2.24    1.05
   8  -7  -1    1.30    0.74
   8  -7  -1    2.91    0.61
  -8   7   1    1.50    0.87
  -8   7   1    1.08    0.82
  -8   7   1    1.27    0.92
  -8   7   1    2.53    0.86
  -8   7   1    0.27    0.55
   7  -7  -1    2.66    0.88
   7  -7  -1    1.62    0.65
   7  -7  -1    2.22    0.53
  -7   7   1    1.39    0.82
  -7   7   1    1.96    0.82
  -7   7   1    1.25    0.46
  -7   7   1    2.18    0.70
  -7   7   1    2.30    0.73
   6  -7  -1    1.34    0.55
   6  -7  -1    0.84    0.46
  -6   7   1    0.62    0.59
  -6   7   1    1.82    0.69
  -6   7   1    1.63    0.37
  -6   7   1    1.26    0.65
   5  -7  -1    1.09    0.43
   5  -7  -1    0.69    0.45
  -5   7   1    0.95    0.32
  -5   7   1    0.17    0.32
  -5   7   1    1.05    0.65
  -5   7   1    0.75    0.68
   4  -7  -1    9.08    0.76
   4  -7  -1    8.34    0.42
   4  -7  -1    9.69    0.61
  -4   7   1    9.66    0.57
  -4   7   1    7.73    0.47
  -4   7   1    7.35    0.91
  -4   7   1    9.28    1.03
  -4   7   1    7.59    0.66
  -4   7   1    8.35    0.63
  -4   7   1    8.04    0.73
   3  -7  -1    5.51    0.49
   3  -7  -1    5.11    0.46
   3  -7  -1    4.91    0.37
   3  -7  -1    4.81    0.55
   3  -7  -1    5.48    0.46
  -3   7   1    5.06    0.53
  -3   7   1    5.69    0.46
  -3   7   1    4.69    0.53
  -3   7   1    5.22    0.42
  -3   7   1    4.66    0.57
  -3   7   1    5.47    0.56
   2  -7  -1   10.13    0.67
   2  -7  -1   10.66    0.63
   2  -7  -1   10.83    0.65
   2  -7  -1   12.36    0.61
   2  -7  -1   12.22    0.77
  -2   7   1   10.31    0.72
  -2   7   1   11.38    0.82
  -2   7   1   11.27    0.74
  -2   7   1   11.14    0.62
  -2   7   1   11.02    0.75
  -2   7   1   12.51    0.65
   1  -7  -1    0.45    0.17
   1  -7  -1    0.81    0.16
   1  -7  -1    0.78    0.19
   1  -7  -1    0.64    0.13
   1  -7  -1    0.68    0.22
   1  -7  -1    0.46    0.22
   1  -7  -1    0.69    0.19
  -1   7   1    0.94    0.23
  -1   7   1    0.52    0.22
  -1   7   1    0.20    0.30
  -1   7   1    1.02    0.26
  -1   7   1    0.96    0.24
  -1   7   1    0.95    0.17
   0  -7  -1   25.87    1.26
   0  -7  -1   27.89    1.22
   0  -7  -1   26.81    1.26
   0  -7  -1   26.54    1.26
   0  -7  -1   25.26    1.22
   0   7   1   27.27    1.34
   0   7   1   28.41    1.26
   0   7   1   28.77    1.30
   0   7   1   29.13    1.10
   0   7   1   25.78    1.36
   0   7   1   28.16    1.29
  -1  -7  -1   11.21    0.69
  -1  -7  -1   11.36    0.69
  -1  -7  -1   11.43    0.63
  -1  -7  -1   13.54    0.69
  -1  -7  -1   11.61    0.67
  -1  -7  -1   11.66    0.69
   1   7   1   11.71    0.74
   1   7   1   11.77    0.50
   1   7   1   12.48    0.72
   1   7   1   12.81    0.64
   1   7   1   11.78    0.67
   1   7   1   10.74    0.73
   1   7   1   13.30    0.51
  -2  -7  -1   24.23    1.12
  -2  -7  -1   25.11    1.14
  -2  -7  -1   24.87    1.16
  -2  -7  -1   23.76    1.15
  -2  -7  -1   23.13    1.15
   2   7   1   24.82    1.16
   2   7   1   26.96    1.23
   2   7   1   24.63    1.08
   2   7   1   25.12    0.96
   2   7   1   22.10    1.26
   2   7   1   24.96    1.14
  -3  -7  -1   32.70    1.52
  -3  -7  -1   33.97    1.53
  -3  -7  -1   33.88    1.46
  -3  -7  -1   35.35    1.51
  -3  -7  -1   33.83    1.55
  -3  -7  -1   34.41    1.52
   3   7   1   35.86    1.30
   3   7   1   36.41    1.38
   3   7   1   32.04    1.48
   3   7   1   34.53    1.47
   3   7   1   35.16    1.29
   3   7   1   35.08    1.48
   3   7   1   36.00    1.70
  -4  -7  -1    6.41    0.51
  -4  -7  -1    6.51    0.51
  -4  -7  -1    6.84    0.51
  -4  -7  -1    6.59    0.44
  -4  -7  -1    7.35    0.53
   4   7   1    6.54    0.41
   4   7   1    7.34    0.46
   4   7   1    6.73    0.36
   4   7   1    6.46    0.40
   4   7   1    5.46    0.56
   4   7   1    7.04    0.47
  -5  -7  -1   29.74    1.23
  -5  -7  -1   29.16    1.40
  -5  -7  -1   28.97    1.37
  -5  -7  -1   27.80    1.40
  -5  -7  -1   30.21    1.39
  -5  -7  -1   29.09    1.25
  -5  -7  -1   29.34    1.24
   5   7   1   27.88    1.31
   5   7   1   31.73    1.31
   5   7   1   30.94    1.52
   5   7   1   29.96    1.18
  -6  -7  -1   18.12    0.90
  -6  -7  -1   20.46    1.04
  -6  -7  -1   18.65    1.03
  -6  -7  -1   19.10    0.82
  -6  -7  -1   19.53    0.85
  -6  -7  -1   19.67    1.04
  -6  -7  -1   17.19    0.99
   6   7   1   17.28    0.92
   6   7   1   20.12    1.12
   6   7   1   18.40    0.92
   6   7   1   18.90    1.11
  -7  -7  -1   30.62    1.16
  -7  -7  -1   29.25    1.42
  -7  -7  -1   28.07    1.47
  -7  -7  -1   30.61    1.35
  -7  -7  -1   29.40    1.14
   7   7   1   29.33    1.37
   7   7   1   27.15    1.51
   7   7   1   27.23    1.53
   7   7   1   29.27    1.34
  -8  -7  -1    9.99    1.02
  -8  -7  -1   10.21    1.02
  -8  -7  -1   12.69    0.78
   8   7   1   12.87    0.76
   8   7   1   12.35    1.17
   8   7   1   11.61    0.72
  -9  -7  -1   19.00    1.34
  -9  -7  -1   15.85    1.31
  -9  -7  -1   17.41    1.26
  -9  -7  -1   17.56    1.21
  -9  -7  -1   16.24    1.30
   9   7   1   16.73    1.38
   9   7   1   19.02    1.03
   9   7   1   16.70    1.43
   9   7   1   20.40    1.38
 -10  -7  -1   17.39    1.39
 -10  -7  -1   15.34    1.39
 -10  -7  -1   15.60    1.34
 -10  -7  -1   19.20    1.42
 -10  -7  -1   16.42    1.27
  10   7   1   16.29    1.38
  10   7   1   14.11    1.44
  10   7   1   17.12    1.23
  10   7   1   15.86    1.43
  10   7   1   17.97    1.51
 -11  -7  -1   26.49    1.81
 -11  -7  -1   22.20    1.67
 -11  -7  -1   22.72    1.67
 -11  -7  -1   23.94    1.60
 -11  -7  -1   27.58    1.85
  11   7   1   23.18    1.80
  11   7   1   23.87    1.55
  11   7   1   23.12    1.81
  11   7   1   22.96    1.76
  11   7   1   23.54    1.73
  11   7   1   25.37    1.80
 -12  -7  -1   10.63    1.33
 -12  -7  -1   11.42    1.23
 -12  -7  -1   12.69    1.38
 -12  -7  -1   10.76    1.28
 -12  -7  -1   10.49    1.17
  12   7   1   10.56    1.24
  12   7   1   10.52    1.32
  12   7   1    9.55    1.20
  12   7   1    8.84    1.17
  12   7   1    9.47    1.26
 -13  -7  -1    4.22    1.09
 -13  -7  -1    4.22    1.24
 -13  -7  -1    4.50    1.08
 -13  -7  -1    3.64    1.06
  13   7   1    3.51    1.09
  13   7   1    3.15    1.13
  13   7   1    3.00    1.11
  13   7   1    3.40    1.11
  13   7   1    3.11    1.11
 -14  -7  -1    8.49    1.32
 -14  -7  -1    8.24    1.38
 -14  -7  -1    8.16    1.41
  14   7   1    8.06    1.37
  14   7   1    8.74    1.29
  14   7   1    4.29    1.26
  14   7   1    6.60    1.42
  14   7   1    6.99    1.40
  14   7   1    5.99    1.42
  10  -8  -1    0.87    0.91
  10  -8  -1   -0.54    1.08
  10  -8  -1    0.28    0.98
 -10   8   1    0.16    1.41
 -10   8   1    0.11    1.41
 -10   8   1   -0.52    1.20
 -10   8   1   -2.30    1.17
   9  -8  -1    4.37    0.85
   9  -8  -1    3.19    0.99
   9  -8  -1    2.50    1.30
   9  -8  -1    3.22    0.95
  -9   8   1    2.23    1.26
  -9   8   1    5.36    1.44
  -9   8   1    2.86    1.40
  -9   8   1    2.68    1.19
   8  -8  -1    1.79    0.76
   8  -8  -1    2.65    0.74
   8  -8  -1    3.48    1.15
  -8   8   1    0.58    1.02
  -8   8   1    2.92    1.21
  -8   8   1    2.27    0.92
  -8   8   1    1.11    1.04
   7  -8  -1    2.74    0.75
   7  -8  -1    3.27    0.70
   7  -8  -1    4.11    1.00
  -7   8   1    5.07    1.12
  -7   8   1    3.74    0.87
  -7   8   1    3.03    1.05
  -7   8   1    4.14    0.90
  -7   8   1    4.42    0.66
   6  -8  -1    1.88    0.57
   6  -8  -1    2.22    0.78
   6  -8  -1    2.30    0.60
  -6   8   1    0.18    0.71
  -6   8   1    0.07    0.76
  -6   8   1    2.01    0.70
  -6   8   1    1.62    0.48
  -6   8   1    0.82    0.75
   5  -8  -1   11.98    0.93
   5  -8  -1   10.89    1.03
   5  -8  -1   10.04    1.12
  -5   8   1   11.99    1.32
  -5   8   1   11.95    0.87
  -5   8   1   10.62    1.17
  -5   8   1   12.16    0.87
   4  -8  -1    6.58    0.72
   4  -8  -1    5.51    0.81
   4  -8  -1    5.22    0.63
   4  -8  -1    6.19    0.41
   4  -8  -1    7.02    0.76
  -4   8   1    5.51    0.47
  -4   8   1    5.38    0.85
  -4   8   1    5.74    0.85
  -4   8   1    7.38    0.69
  -4   8   1    6.66    0.60
   3  -8  -1    8.15    0.51
   3  -8  -1    6.94    0.74
  -3   8   1    8.65    0.59
  -3   8   1    7.49    0.55
  -3   8   1    6.77    0.82
  -3   8   1    8.48    0.70
  -3   8   1    6.18    0.67
  -3   8   1    8.39    1.02
   2  -8  -1    3.32    0.40
   2  -8  -1    3.12    0.32
   2  -8  -1    3.17    0.32
   2  -8  -1    2.78    0.36
  -2   8   1    2.65    0.32
  -2   8   1    2.97    0.32
  -2   8   1    2.62    0.40
  -2   8   1    2.21    0.40
  -2   8   1    2.16    0.42
   1  -8  -1    4.42    0.42
   1  -8  -1    5.59    0.51
   1  -8  -1    4.51    0.27
   1  -8  -1    4.72    0.45
   1  -8  -1    3.49    0.39
   1  -8  -1    3.09    0.28
   1  -8  -1    4.17    0.44
  -1   8   1    4.50    0.59
  -1   8   1    4.08    0.35
  -1   8   1    4.10    0.46
  -1   8   1    4.42    0.48
  -1   8   1    3.07    0.43
  -1   8   1    5.37    0.48
   0  -8  -1    0.95    0.23
   0  -8  -1    0.80    0.22
   0  -8  -1    0.68    0.24
   0  -8  -1    1.37    0.28
   0  -8  -1    0.88    0.23
   0   8   1    0.40    0.24
   0   8   1    0.62    0.30
   0   8   1    1.01    0.17
   0   8   1    0.82    0.26
   0   8   1    1.12    0.22
   0   8   1    1.14    0.31
  -1  -8  -1    8.41    0.58
  -1  -8  -1    5.81    0.47
  -1  -8  -1    6.97    0.51
  -1  -8  -1    6.54    0.54
  -1  -8  -1    6.40    0.51
  -1  -8  -1    7.17    0.55
   1   8   1    7.72    0.64
   1   8   1    6.70    0.63
   1   8   1    7.22    0.34
   1   8   1    6.26    0.58
   1   8   1    7.60    0.48
   1   8   1    7.11    0.53
   1   8   1    7.96    0.34
  -2  -8  -1   30.67    1.41
  -2  -8  -1   31.68    1.43
  -2  -8  -1   30.03    1.38
  -2  -8  -1   30.46    1.39
  -2  -8  -1   28.64    1.41
   2   8   1   30.05    1.35
   2   8   1   31.28    1.17
   2   8   1   29.86    1.43
   2   8   1   32.03    1.18
   2   8   1   28.85    1.53
   2   8   1   34.61    1.52
   2   8   1   29.00    1.38
  -3  -8  -1   19.60    1.04
  -3  -8  -1   22.37    1.09
  -3  -8  -1   19.88    1.00
  -3  -8  -1   20.29    1.04
  -3  -8  -1   19.18    1.01
   3   8   1   21.56    0.87
   3   8   1   20.30    1.01
   3   8   1   19.30    1.14
   3   8   1   22.30    1.06
   3   8   1   22.68    0.97
   3   8   1   17.54    1.11
  -4  -8  -1   32.09    1.48
  -4  -8  -1   34.01    1.45
  -4  -8  -1   32.20    1.51
  -4  -8  -1   32.00    1.53
  -4  -8  -1   32.19    1.40
   4   8   1   33.94    1.36
   4   8   1   32.04    1.40
   4   8   1   32.31    1.24
   4   8   1   29.48    1.63
   4   8   1   30.56    1.60
   4   8   1   34.25    1.27
   4   8   1   30.14    1.42
   4   8   1   32.58    1.41
  -5  -8  -1    8.49    0.62
  -5  -8  -1    8.29    0.65
  -5  -8  -1   10.25    0.65
  -5  -8  -1    7.85    0.62
  -5  -8  -1    7.96    0.52
   5   8   1    8.49    0.45
   5   8   1    6.78    0.67
   5   8   1    8.82    0.55
   5   8   1    8.52    0.57
   5   8   1    8.28    0.51
   5   8   1    8.41    0.74
  -6  -8  -1   36.70    1.56
  -6  -8  -1   38.97    1.76
  -6  -8  -1   34.22    1.84
  -6  -8  -1   38.16    1.53
   6   8   1   38.32    1.55
   6   8   1   37.69    1.64
   6   8   1   35.69    1.64
  -7  -8  -1   20.35    1.30
  -7  -8  -1   19.33    1.27
  -7  -8  -1   18.24    0.79
  -7  -8  -1   15.62    1.14
  -7  -8  -1   19.59    1.07
  -7  -8  -1   18.38    0.92
  -7  -8  -1   17.25    0.82
   7   8   1   17.39    0.89
   7   8   1   16.03    1.26
   7   8   1   17.16    0.91
   7   8   1   16.49    1.31
   7   8   1   16.55    0.93
  -8  -8  -1   12.92    1.15
  -8  -8  -1   15.66    1.22
  -8  -8  -1   12.55    1.10
  -8  -8  -1   14.79    0.83
  -8  -8  -1   14.77    0.61
   8   8   1   15.96    0.87
   8   8   1   11.28    1.20
   8   8   1   12.44    1.19
   8   8   1   12.97    0.80
  -9  -8  -1    6.65    0.84
  -9  -8  -1    6.21    0.76
  -9  -8  -1    6.08    0.85
  -9  -8  -1    7.96    0.91
  -9  -8  -1    6.43    0.90
   9   8   1    6.70    1.01
   9   8   1    6.53    0.60
   9   8   1    7.92    1.04
   9   8   1    7.62    0.99
 -10  -8  -1    8.89    1.08
 -10  -8  -1    8.82    0.99
 -10  -8  -1    8.99    1.03
 -10  -8  -1    8.79    0.96
 -10  -8  -1   10.08    1.15
  10   8   1   10.59    1.01
  10   8   1   10.68    1.24
  10   8   1    9.15    1.09
  10   8   1    9.02    1.18
  10   8   1    9.20    1.06
 -11  -8  -1   21.65    1.69
 -11  -8  -1   22.73    1.60
 -11  -8  -1   20.74    1.77
 -11  -8  -1   22.33    1.51
 -11  -8  -1   21.21    1.70
  11   8   1   22.54    1.83
  11   8   1   22.39    1.77
  11   8   1   20.01    1.45
  11   8   1   19.20    1.50
  11   8   1   21.81    1.81
  11   8   1   22.00    1.72
 -12  -8  -1    9.36    1.17
 -12  -8  -1    7.55    1.26
 -12  -8  -1   10.44    1.23
 -12  -8  -1   10.91    1.30
 -12  -8  -1    9.76    1.23
  12   8   1    8.24    1.04
  12   8   1    8.63    1.25
  12   8   1    6.79    1.18
  12   8   1   10.80    1.37
  12   8   1    8.51    1.22
  12   8   1    9.92    1.13
  12   8   1   10.40    1.32
  12   8   1   10.47    1.14
 -13  -8  -1   17.74    1.82
 -13  -8  -1   16.90    1.75
 -13  -8  -1   20.46    2.00
 -13  -8  -1   14.79    1.60
 -13  -8  -1   15.18    1.69
  13   8   1   16.25    1.72
  13   8   1   13.98    1.61
  13   8   1   13.87    1.42
  13   8   1   16.01    1.68
  13   8   1   17.52    1.91
  13   8   1   15.18    1.60
  13   8   1   13.96    1.62
  13   8   1   19.42    1.78
 -14  -8  -1    2.77    1.32
 -14  -8  -1    4.77    1.17
 -14  -8  -1    3.72    1.33
 -14  -8  -1    4.12    1.27
  14   8   1    3.97    1.09
  14   8   1    5.05    1.39
  14   8   1    5.14    1.14
  14   8   1    3.36    1.39
  14   8   1    2.97    1.38
  14   8   1    3.92    1.29
  14   8   1    5.25    1.19
  14   8   1    4.82    1.30
   9  -9  -1    1.30    0.89
   9  -9  -1    1.89    1.12
   9  -9  -1    2.90    1.55
   9  -9  -1    0.49    0.88
   9  -9  -1    1.61    0.92
  -9   9   1    2.11    1.45
  -9   9   1    2.54    1.38
  -9   9   1    3.53    1.46
  -9   9   1    0.87    1.21
   8  -9  -1    5.60    1.08
   8  -9  -1    7.08    1.05
   8  -9  -1    7.31    1.38
   8  -9  -1    7.70    1.11
   8  -9  -1    6.73    0.97
  -8   9   1    7.77    1.36
  -8   9   1    6.85    1.46
  -8   9   1    6.85    1.42
  -8   9   1    7.33    1.29
   7  -9  -1    1.99    0.77
   7  -9  -1    3.93    1.15
   7  -9  -1    2.67    0.83
   7  -9  -1    2.09    0.81
   7  -9  -1    2.64    0.72
  -7   9   1    2.85    1.07
  -7   9   1    2.64    0.94
  -7   9   1    2.33    0.89
  -7   9   1    1.35    1.17
  -7   9   1    0.50    0.99
   6  -9  -1   12.77    1.12
   6  -9  -1   10.45    1.01
   6  -9  -1   12.09    1.40
   6  -9  -1   10.85    1.05
   6  -9  -1   10.61    1.11
  -6   9   1   12.05    1.30
  -6   9   1   12.68    1.45
  -6   9   1   10.78    1.36
  -6   9   1   12.32    1.35
  -6   9   1   12.64    1.47
   5  -9  -1    0.85    0.39
   5  -9  -1    0.57    0.54
   5  -9  -1    1.52    0.58
   5  -9  -1    1.74    0.57
   5  -9  -1    1.81    0.80
  -5   9   1    1.05    0.73
  -5   9   1    1.15    0.84
  -5   9   1    0.02    0.43
  -5   9   1    1.15    0.84
   4  -9  -1    3.05    0.36
   4  -9  -1    0.87    0.49
   4  -9  -1    2.12    0.59
   4  -9  -1    0.93    0.69
   4  -9  -1    1.44    0.52
  -4   9   1    2.12    0.79
  -4   9   1    2.55    0.41
  -4   9   1    1.78    0.31
  -4   9   1    1.24    0.66
  -4   9   1    1.84    0.86
   3  -9  -1   23.37    1.36
   3  -9  -1   23.87    1.59
   3  -9  -1   23.75    1.35
   3  -9  -1   23.19    1.37
   3  -9  -1   23.08    1.07
   3  -9  -1   23.59    1.09
  -3   9   1   23.97    1.16
  -3   9   1   22.45    1.34
  -3   9   1   22.97    1.60
  -3   9   1   23.92    1.15
  -3   9   1   22.84    1.71
   2  -9  -1    1.30    0.60
   2  -9  -1    1.56    0.23
   2  -9  -1    2.38    0.49
   2  -9  -1    1.28    0.27
   2  -9  -1    2.42    0.51
   2  -9  -1    2.30    0.48
  -2   9   1    1.65    0.36
  -2   9   1    1.34    0.35
  -2   9   1    2.09    0.58
  -2   9   1    2.23    0.32
   1  -9  -1    9.05    0.89
   1  -9  -1    9.35    0.66
   1  -9  -1    9.35    0.89
   1  -9  -1    8.83    0.85
   1  -9  -1    9.13    0.64
  -1   9   1    9.80    0.97
  -1   9   1    8.85    0.87
  -1   9   1    9.14    0.68
  -1   9   1    8.85    0.78
  -1   9   1    8.44    0.69
  -1   9   1   10.26    0.55
   0  -9  -1   13.98    0.76
   0  -9  -1   13.43    1.00
   0  -9  -1   12.22    0.78
   0  -9  -1   13.73    0.78
   0  -9  -1   12.05    0.97
   0   9   1   12.58    0.86
   0   9   1   13.04    0.79
   0   9   1   13.40    0.59
   0   9   1   14.21    0.86
   0   9   1   12.96    0.95
   0   9   1   11.99    0.93
  -1  -9  -1   43.89    2.01
  -1  -9  -1   45.58    2.12
  -1  -9  -1   48.48    1.97
  -1  -9  -1   44.80    1.96
  -1  -9  -1   44.49    2.10
   1   9   1   46.86    2.08
   1   9   1   45.41    1.98
   1   9   1   44.06    2.03
   1   9   1   44.23    2.23
   1   9   1   45.48    2.07
  -2  -9  -1    2.26    0.38
  -2  -9  -1    1.96    0.26
  -2  -9  -1    1.52    0.29
   2   9   1    1.50    0.25
   2   9   1    1.63    0.39
   2   9   1    1.78    0.36
   2   9   1    1.98    0.29
  -3  -9  -1    7.18    0.62
  -3  -9  -1    7.84    0.57
  -3  -9  -1    8.87    0.65
  -3  -9  -1    7.29    0.61
   3   9   1    7.75    0.68
   3   9   1    9.31    0.74
   3   9   1    9.50    0.53
   3   9   1    8.03    0.42
   3   9   1    6.46    0.59
  -4  -9  -1    3.52    0.63
  -4  -9  -1    4.11    0.46
  -4  -9  -1    4.01    0.44
  -4  -9  -1    5.06    0.56
  -4  -9  -1    3.53    0.44
   4   9   1    4.52    0.37
   4   9   1    3.25    0.63
   4   9   1    3.96    0.44
   4   9   1    3.96    0.45
   4   9   1    4.78    0.46
  -5  -9  -1   39.79    1.94
  -5  -9  -1   43.62    2.10
  -5  -9  -1   45.18    2.10
  -5  -9  -1   44.66    1.88
  -5  -9  -1   43.97    1.82
   5   9   1   41.77    1.79
   5   9   1   42.13    1.87
   5   9   1   44.16    1.70
   5   9   1   45.06    2.20
   5   9   1   44.47    1.67
   5   9   1   42.45    1.85
   5   9   1   40.83    2.24
  -6  -9  -1    9.48    0.58
  -6  -9  -1    9.27    0.72
  -6  -9  -1   11.15    0.75
  -6  -9  -1    9.99    0.94
  -6  -9  -1    7.19    0.84
   6   9   1   10.15    0.68
   6   9   1    7.35    0.58
   6   9   1    9.50    0.60
   6   9   1   11.08    0.54
   6   9   1    8.51    0.96
   6   9   1    9.53    1.06
  -7  -9  -1   32.70    1.42
  -7  -9  -1   32.92    1.38
  -7  -9  -1   32.99    1.82
  -7  -9  -1   32.59    1.79
  -7  -9  -1   34.97    1.67
  -7  -9  -1   32.80    1.44
   7   9   1   30.48    1.52
   7   9   1   33.73    1.51
   7   9   1   33.26    1.95
   7   9   1   34.21    1.43
   7   9   1   29.18    1.94
  -8  -9  -1   17.14    0.78
  -8  -9  -1   16.29    0.93
  -8  -9  -1   16.04    1.37
  -8  -9  -1   17.12    1.29
  -8  -9  -1   17.42    1.34
  -8  -9  -1   16.45    1.32
   8   9   1   17.54    1.51
   8   9   1   18.86    1.48
   8   9   1   17.03    1.01
   8   9   1   18.12    0.92
   8   9   1   16.18    0.93
  -9  -9  -1   15.67    1.44
  -9  -9  -1   14.48    1.36
  -9  -9  -1   16.46    1.39
  -9  -9  -1   14.95    1.32
   9   9   1   14.56    1.45
   9   9   1   16.85    1.18
   9   9   1   16.76    1.46
   9   9   1   16.18    0.96
   9   9   1   16.38    0.93
 -10  -9  -1    7.11    1.10
 -10  -9  -1    7.44    1.00
 -10  -9  -1    7.17    0.87
 -10  -9  -1    6.35    0.97
 -10  -9  -1    6.10    0.99
  10   9   1    6.99    0.84
  10   9   1    6.85    1.03
  10   9   1    7.02    0.84
  10   9   1    5.79    1.06
  10   9   1    6.33    1.11
  10   9   1    5.22    0.75
 -11  -9  -1   12.71    1.28
 -11  -9  -1   11.44    1.45
 -11  -9  -1   11.61    1.30
 -11  -9  -1   11.96    1.27
 -11  -9  -1   10.37    1.05
  11   9   1    9.19    1.23
  11   9   1   11.76    1.41
  11   9   1   11.59    1.26
  11   9   1   11.43    1.09
  11   9   1   10.17    1.28
  11   9   1   11.21    1.22
  11   9   1   11.94    1.37
 -12  -9  -1   17.93    1.68
 -12  -9  -1   17.38    1.52
 -12  -9  -1   13.80    1.53
 -12  -9  -1   15.18    1.69
 -12  -9  -1   15.73    1.67
  12   9   1   15.02    1.48
  12   9   1   13.16    1.46
  12   9   1   15.22    1.61
  12   9   1   16.61    1.76
  12   9   1   16.16    1.46
  12   9   1   13.02    1.28
  12   9   1   15.85    1.79
  12   9   1   14.41    1.53
 -13  -9  -1    6.29    1.28
 -13  -9  -1    7.93    1.25
 -13  -9  -1    3.76    1.20
 -13  -9  -1    5.86    1.09
 -13  -9  -1    5.63    1.40
  13   9   1    5.27    1.08
  13   9   1    3.94    1.34
  13   9   1    5.59    1.22
  13   9   1    5.81    1.31
  13   9   1    4.12    1.00
  13   9   1    5.95    1.12
  13   9   1    4.85    1.26
  13   9   1    5.95    1.38
 -14  -9  -1   13.00    1.57
 -14  -9  -1   17.43    1.74
 -14  -9  -1   14.92    1.85
 -14  -9  -1   15.06    1.78
  14   9   1   14.79    1.54
  14   9   1   13.38    1.77
  14   9   1   16.88    1.64
  14   9   1   15.50    1.82
  14   9   1   14.59    1.86
  14   9   1   11.85    1.76
  14   9   1   13.20    1.71
  14   9   1   14.78    1.55
   8 -10  -1    6.47    1.13
   8 -10  -1    6.93    1.71
   8 -10  -1    3.99    1.09
   8 -10  -1    5.18    1.12
  -8  10   1    4.65    1.55
  -8  10   1    7.10    1.53
  -8  10   1    3.70    1.34
  -8  10   1    6.53    1.65
   7 -10  -1    2.07    0.94
   7 -10  -1    0.47    0.87
   7 -10  -1    3.74    1.32
   7 -10  -1    5.10    0.98
   7 -10  -1    3.96    0.96
  -7  10   1    1.93    1.38
  -7  10   1    3.74    1.08
  -7  10   1    4.66    1.21
  -7  10   1    5.08    1.36
   6 -10  -1   11.00    1.46
   6 -10  -1   12.61    1.29
   6 -10  -1   11.22    1.15
   6 -10  -1   11.61    1.34
   6 -10  -1   10.78    1.04
  -6  10   1   10.60    1.30
  -6  10   1   11.13    1.46
  -6  10   1   10.29    1.16
  -6  10   1   11.29    1.47
  -6  10   1   11.09    1.30
   5 -10  -1   10.84    1.18
   5 -10  -1    8.26    0.80
   5 -10  -1    7.47    1.18
   5 -10  -1    9.28    1.01
   5 -10  -1    9.19    1.04
  -5  10   1    9.79    1.44
  -5  10   1    9.12    1.15
  -5  10   1    9.74    1.38
   4 -10  -1   14.16    1.19
   4 -10  -1   12.27    1.31
   4 -10  -1   12.53    1.14
   4 -10  -1   12.79    1.16
   4 -10  -1   10.73    0.80
  -4  10   1   13.50    1.44
  -4  10   1   12.13    1.25
  -4  10   1   14.24    1.49
  -4  10   1   13.72    0.91
  -4  10   1   13.12    1.41
   3 -10  -1   10.14    1.01
   3 -10  -1    9.64    1.00
   3 -10  -1    8.07    0.66
   3 -10  -1    7.20    1.05
   3 -10  -1    9.26    1.01
  -3  10   1    8.44    1.04
  -3  10   1    9.00    1.19
  -3  10   1    9.14    1.02
  -3  10   1    9.06    0.71
  -3  10   1    8.94    0.78
  -3  10   1   11.85    1.24
   2 -10  -1   12.74    1.01
   2 -10  -1   10.92    0.74
   2 -10  -1    9.84    1.04
   2 -10  -1   11.45    1.06
   2 -10  -1    9.46    1.09
   2 -10  -1   10.39    0.52
  -2  10   1   11.44    0.68
  -2  10   1   11.28    1.22
  -2  10   1    9.69    1.07
  -2  10   1    8.65    0.83
  -2  10   1   11.55    1.29
  -2  10   1   11.43    0.81
   1 -10  -1   11.65    0.99
   1 -10  -1   10.91    1.03
   1 -10  -1   10.81    0.98
   1 -10  -1   11.40    0.79
   1 -10  -1   12.76    1.24
  -1  10   1   11.64    1.17
  -1  10   1   12.26    1.19
  -1  10   1   14.24    0.89
  -1  10   1   13.62    0.65
  -1  10   1   13.09    0.87
   0 -10  -1   12.30    0.83
   0 -10  -1   13.35    1.01
   0 -10  -1   13.79    0.83
   0 -10  -1   14.01    1.07
   0 -10  -1   12.96    0.78
   0 -10  -1   11.65    1.18
   0  10   1   11.64    0.56
   0  10   1   13.67    1.24
   0  10   1   13.39    1.17
   0  10   1   11.38    1.02
   0  10   1   12.56    0.90
   0  10   1   13.75    0.84
  -1 -10  -1    9.38    0.99
  -1 -10  -1    8.57    0.70
  -1 -10  -1    9.28    0.63
  -1 -10  -1    9.58    0.70
  -1 -10  -1    9.82    0.94
  -1 -10  -1    7.72    0.89
   1  10   1   10.30    0.67
   1  10   1    8.97    0.96
   1  10   1    7.82    0.83
   1  10   1    9.10    1.04
  -2 -10  -1    3.47    0.64
  -2 -10  -1    3.18    0.58
  -2 -10  -1    3.94    0.44
  -2 -10  -1    4.00    0.45
   2  10   1    3.88    0.74
   2  10   1    4.88    0.63
   2  10   1    4.28    0.45
   2  10   1    3.64    0.44
   2  10   1    3.83    0.72
  -3 -10  -1   38.65    1.81
  -3 -10  -1   37.85    1.74
  -3 -10  -1   38.28    1.94
  -3 -10  -1   37.43    1.84
  -3 -10  -1   37.58    1.91
   3  10   1   42.00    1.72
   3  10   1   37.98    1.78
   3  10   1   36.83    2.06
   3  10   1   39.61    1.80
   3  10   1   38.04    2.07
  -4 -10  -1   15.08    0.96
  -4 -10  -1   17.05    1.06
  -4 -10  -1   15.02    1.19
  -4 -10  -1   18.14    0.93
  -4 -10  -1   15.47    1.16
   4  10   1   15.50    1.31
   4  10   1   15.19    0.97
   4  10   1   14.98    0.93
   4  10   1   15.55    0.82
   4  10   1   16.79    0.76
   4  10   1   15.13    1.22
  -5 -10  -1   22.21    1.25
  -5 -10  -1   21.80    1.17
  -5 -10  -1   23.42    1.46
  -5 -10  -1   20.79    1.42
   5  10   1   20.67    1.55
   5  10   1   19.47    1.12
   5  10   1   20.64    1.58
   5  10   1   21.23    1.12
   5  10   1   23.27    1.06
  -6 -10  -1   38.91    1.86
  -6 -10  -1   40.61    1.80
  -6 -10  -1   38.93    2.07
  -6 -10  -1   38.79    2.03
   6  10   1   36.68    2.13
   6  10   1   40.41    2.22
   6  10   1   36.26    1.77
   6  10   1   41.53    1.55
   6  10   1   38.52    1.73
  -7 -10  -1   25.60    1.55
  -7 -10  -1   20.96    1.19
  -7 -10  -1   20.82    1.26
  -7 -10  -1   19.80    1.52
   7  10   1   23.38    1.02
   7  10   1   23.29    1.64
   7  10   1   23.85    1.76
   7  10   1   22.09    1.12
  -8 -10  -1    9.90    1.13
  -8 -10  -1   10.77    1.14
  -8 -10  -1   13.50    1.23
   8  10   1   12.36    0.77
   8  10   1   11.68    0.73
   8  10   1   11.73    1.37
   8  10   1   12.46    1.07
   8  10   1   10.85    1.29
  -9 -10  -1   22.20    1.61
  -9 -10  -1   18.51    1.54
  -9 -10  -1   20.66    0.87
  -9 -10  -1   18.09    1.63
   9  10   1   19.55    1.09
   9  10   1   21.18    1.09
   9  10   1   17.78    1.68
   9  10   1   19.91    1.38
   9  10   1   19.93    1.83
 -10 -10  -1   10.60    1.15
 -10 -10  -1   10.04    1.20
 -10 -10  -1   11.29    1.15
 -10 -10  -1    9.13    1.20
  10  10   1    7.41    1.16
  10  10   1   10.77    1.12
  10  10   1   11.21    1.37
  10  10   1    8.48    0.96
  10  10   1   10.33    0.98
  10  10   1   11.92    1.40
 -11 -10  -1   11.14    1.31
 -11 -10  -1   10.10    1.36
 -11 -10  -1    8.54    1.17
 -11 -10  -1   10.50    1.06
  11  10   1    9.27    1.00
  11  10   1    8.18    1.37
  11  10   1    9.04    1.30
  11  10   1    9.93    1.05
  11  10   1    8.49    1.41
  11  10   1    9.77    1.07
 -12 -10  -1   15.91    1.63
 -12 -10  -1   13.67    1.51
 -12 -10  -1   13.58    1.56
 -12 -10  -1   15.53    1.58
  12  10   1   17.89    1.97
  12  10   1   10.04    1.58
  12  10   1   17.42    1.56
  12  10   1   13.84    1.64
  12  10   1   15.38    1.56
  12  10   1   16.24    1.72
  12  10   1   14.37    1.56
 -13 -10  -1   17.67    1.73
 -13 -10  -1   20.65    2.20
 -13 -10  -1   19.95    1.99
 -13 -10  -1   18.41    2.07
  13  10   1   19.06    2.12
  13  10   1   14.81    1.49
  13  10   1   17.57    1.92
  13  10   1   15.49    1.75
  13  10   1   18.47    1.82
  13  10   1   17.71    1.97
  13  10   1   18.43    1.85
  13  10   1   15.40    1.87
 -14 -10  -1    3.38    1.41
 -14 -10  -1    5.17    1.26
 -14 -10  -1    2.17    1.56
 -14 -10  -1    3.47    1.23
  14  10   1    5.57    1.65
  14  10   1    3.46    1.49
  14  10   1    2.66    1.51
  14  10   1    0.82    1.52
  14  10   1    0.85    1.14
  14  10   1    4.73    1.40
  14  10   1    3.53    1.25
  14  10   1    5.05    1.30
   7 -11  -1    9.98    1.27
   7 -11  -1   12.88    1.35
   7 -11  -1   12.44    1.87
   7 -11  -1   11.40    1.38
  -7  11   1   11.45    1.83
  -7  11   1   11.97    1.81
  -7  11   1   12.65    1.66
   6 -11  -1    0.47    0.85
   6 -11  -1    0.96    0.83
   6 -11  -1    1.24    1.25
   6 -11  -1    1.20    0.82
  -6  11   1    0.08    1.14
  -6  11   1   -0.07    1.07
  -6  11   1    0.27    1.12
  -6  11   1    1.44    1.37
   5 -11  -1   15.80    1.46
   5 -11  -1   17.71    1.47
   5 -11  -1   16.96    1.51
   5 -11  -1   17.98    1.75
  -5  11   1   17.58    2.01
  -5  11   1   19.01    2.08
  -5  11   1   17.23    1.89
   4 -11  -1   14.22    1.33
   4 -11  -1   13.75    1.30
   4 -11  -1   11.00    1.37
   4 -11  -1   12.99    1.29
  -4  11   1   10.38    1.37
  -4  11   1   15.13    1.60
  -4  11   1   14.33    1.70
   3 -11  -1    8.60    0.98
   3 -11  -1    9.54    1.05
   3 -11  -1    9.88    1.09
   3 -11  -1    9.44    0.76
   3 -11  -1    8.14    1.19
  -3  11   1    8.78    0.85
  -3  11   1   10.28    1.18
  -3  11   1    6.62    1.08
  -3  11   1    9.28    1.38
  -3  11   1    9.18    1.19
   2 -11  -1   18.82    1.40
   2 -11  -1   17.79    1.65
   2 -11  -1   20.76    1.42
   2 -11  -1   19.63    1.09
   2 -11  -1   20.27    1.39
  -2  11   1   20.70    1.21
  -2  11   1   20.14    1.64
  -2  11   1   18.94    1.64
  -2  11   1   20.55    1.54
  -2  11   1   19.31    1.73
   1 -11  -1   15.33    1.47
   1 -11  -1   17.34    0.99
   1 -11  -1   14.46    1.20
   1 -11  -1   15.83    1.20
   1 -11  -1   17.00    0.98
   1 -11  -1   14.61    1.28
  -1  11   1   15.84    1.41
  -1  11   1   15.90    1.45
  -1  11   1   16.38    1.07
  -1  11   1   16.42    1.59
   0 -11  -1   12.88    0.97
   0 -11  -1   13.30    1.36
   0 -11  -1   14.59    1.13
   0 -11  -1   14.69    0.88
   0 -11  -1   13.75    1.25
   0 -11  -1   15.06    1.23
   0  11   1   15.21    1.33
   0  11   1   16.54    1.41
   0  11   1   15.42    0.95
   0  11   1   15.43    1.14
   0  11   1   14.70    1.32
  -1 -11  -1   17.57    1.31
  -1 -11  -1   16.34    1.19
  -1 -11  -1   15.63    0.94
  -1 -11  -1   17.20    1.29
  -1 -11  -1   15.69    1.22
  -1 -11  -1   14.57    1.31
   1  11   1   15.28    1.42
   1  11   1   15.21    1.32
   1  11   1   18.09    1.43
   1  11   1   19.06    1.21
   1  11   1   16.80    0.98
  -2 -11  -1   26.41    1.63
  -2 -11  -1   26.44    1.59
  -2 -11  -1   27.11    1.33
  -2 -11  -1   25.37    1.55
   2  11   1   30.65    1.55
   2  11   1   28.22    1.83
   2  11   1   25.57    1.77
   2  11   1   27.37    1.63
   2  11   1   27.32    1.33
  -3 -11  -1   19.56    1.37
  -3 -11  -1   17.94    1.32
  -3 -11  -1   20.65    1.09
  -3 -11  -1   20.53    1.44
   3  11   1   19.29    1.57
   3  11   1   21.69    1.04
   3  11   1   18.56    1.26
   3  11   1   19.65    1.54
   3  11   1   18.68    1.33
  -4 -11  -1    6.84    0.89
  -4 -11  -1    7.65    0.81
  -4 -11  -1    8.24    0.69
  -4 -11  -1    5.95    0.87
   4  11   1    6.39    0.97
   4  11   1    7.49    0.97
   4  11   1    7.44    0.74
   4  11   1    8.13    0.85
   4  11   1    7.31    0.57
  -5 -11  -1   29.08    1.60
  -5 -11  -1   29.14    1.80
  -5 -11  -1   30.95    1.81
  -5 -11  -1   30.19    1.51
   5  11   1   29.88    1.96
   5  11   1   26.97    1.91
   5  11   1   29.15    1.66
   5  11   1   31.51    1.39
  -6 -11  -1   16.14    1.15
  -6 -11  -1   16.94    1.38
  -6 -11  -1   16.63    1.04
  -6 -11  -1   16.88    1.41
   6  11   1   15.11    1.47
   6  11   1   15.52    1.20
   6  11   1   14.11    1.54
   6  11   1   16.05    0.88
  -7 -11  -1   41.98    2.33
  -7 -11  -1   43.82    1.98
  -7 -11  -1   45.51    2.39
   7  11   1   45.08    1.95
   7  11   1   42.03    2.53
   7  11   1   44.51    1.73
   7  11   1   42.56    2.47
   7  11   1   41.12    2.11
  -8 -11  -1   23.36    1.77
  -8 -11  -1   22.52    1.29
  -8 -11  -1   25.00    1.67
  -8 -11  -1   25.66    1.79
   8  11   1   22.28    1.51
   8  11   1   23.79    1.10
   8  11   1   25.07    1.23
   8  11   1   22.20    1.86
   8  11   1   23.21    1.84
  -9 -11  -1   21.09    1.77
  -9 -11  -1   22.24    1.67
  -9 -11  -1   21.86    1.81
  -9 -11  -1   20.78    1.16
   9  11   1   19.62    1.47
   9  11   1   19.69    1.97
   9  11   1   23.13    1.84
   9  11   1   19.97    1.21
   9  11   1   22.03    1.09
 -10 -11  -1   20.08    1.84
 -10 -11  -1   19.20    1.71
 -10 -11  -1   19.96    1.86
  10  11   1   21.41    1.95
  10  11   1   18.01    1.42
  10  11   1   20.60    1.50
  10  11   1   21.54    1.41
  10  11   1   15.27    1.72
  10  11   1   20.55    1.94
 -11 -11  -1   21.73    2.07
 -11 -11  -1   20.98    1.92
 -11 -11  -1   17.66    1.76
 -11 -11  -1   20.76    1.53
  11  11   1   20.72    1.57
  11  11   1   21.46    2.15
  11  11   1   19.15    1.59
  11  11   1   18.55    1.95
  11  11   1   22.57    1.57
  11  11   1   20.70    2.20
 -12 -11  -1   10.92    1.55
 -12 -11  -1   10.18    1.60
 -12 -11  -1   10.11    1.17
 -12 -11  -1    9.46    1.35
  12  11   1    8.45    1.43
  12  11   1    8.91    1.55
  12  11   1    9.05    1.12
  12  11   1    8.67    1.20
  12  11   1   10.04    1.57
  12  11   1    9.30    1.11
  12  11   1    8.47    1.58
 -13 -11  -1    9.39    1.29
 -13 -11  -1    8.55    1.64
 -13 -11  -1    8.93    1.48
 -13 -11  -1    9.12    1.67
  13  11   1    8.59    1.24
  13  11   1    6.63    1.63
  13  11   1    8.21    1.62
  13  11   1    7.92    1.57
  13  11   1    6.61    1.47
  13  11   1    7.03    1.29
  13  11   1    7.69    1.18
  13  11   1    6.74    1.67
   6 -12  -1    8.83    1.27
   6 -12  -1    7.26    1.25
   6 -12  -1    8.33    1.58
   6 -12  -1    9.39    1.24
  -6  12   1    8.14    1.61
  -6  12   1    7.55    1.78
  -6  12   1    5.78    1.74
   5 -12  -1   12.44    1.31
   5 -12  -1   12.15    1.36
   5 -12  -1   12.64    1.42
   5 -12  -1   12.09    1.56
  -5  12   1   13.68    1.58
  -5  12   1   10.04    1.86
  -5  12   1   16.41    1.95
   4 -12  -1    4.06    1.00
   4 -12  -1    4.00    0.90
   4 -12  -1    3.14    1.31
   4 -12  -1    3.49    0.94
  -4  12   1    4.72    1.12
  -4  12   1    4.23    1.33
  -4  12   1    4.65    1.28
   3 -12  -1   21.29    1.66
   3 -12  -1   21.88    1.62
   3 -12  -1   22.32    1.57
   3 -12  -1   24.55    2.08
  -3  12   1   22.58    2.35
  -3  12   1   22.26    2.02
  -3  12   1   25.23    2.05
   2 -12  -1    4.34    0.58
   2 -12  -1    4.94    0.80
   2 -12  -1    5.58    0.91
   2 -12  -1    5.10    1.06
   2 -12  -1    5.65    0.92
   2 -12  -1    4.63    0.81
  -2  12   1    5.82    1.34
  -2  12   1    7.81    1.05
  -2  12   1    5.79    1.08
  -2  12   1    4.58    1.05
  -2  12   1    5.58    0.96
   1 -12  -1   17.78    1.47
   1 -12  -1   16.63    1.34
   1 -12  -1   18.47    1.39
   1 -12  -1   18.87    1.67
  -1  12   1   17.39    1.69
  -1  12   1   17.76    1.85
  -1  12   1   16.75    1.63
  -1  12   1   18.84    1.61
   0 -12  -1    7.21    0.71
   0 -12  -1    7.45    0.90
   0 -12  -1    7.09    0.99
   0 -12  -1    7.28    1.01
   0 -12  -1    7.17    0.89
   0 -12  -1    8.52    0.92
   0  12   1    7.72    1.07
   0  12   1    9.20    1.15
   0  12   1    7.94    1.34
   0  12   1    7.83    1.06
   0  12   1    8.87    0.86
  -1 -12  -1   21.56    1.62
  -1 -12  -1   23.49    1.57
  -1 -12  -1   23.33    1.50
  -1 -12  -1   23.07    1.56
  -1 -12  -1   22.01    1.21
   1  12   1   22.36    1.76
   1  12   1   22.30    1.66
   1  12   1   23.31    1.28
   1  12   1   24.24    1.54
   1  12   1   22.60    1.77
  -2 -12  -1   29.84    1.76
  -2 -12  -1   29.58    1.71
  -2 -12  -1   28.92    1.76
  -2 -12  -1   27.23    1.42
  -2 -12  -1   26.59    1.72
   2  12   1   28.38    1.79
   2  12   1   27.54    2.00
   2  12   1   28.57    1.93
   2  12   1   31.09    1.46
   2  12   1   29.56    1.72
  -3 -12  -1   22.95    1.19
  -3 -12  -1   20.42    1.44
  -3 -12  -1   21.74    1.55
  -3 -12  -1   21.27    1.47
  -3 -12  -1   23.16    1.55
   3  12   1   19.28    1.71
   3  12   1   20.33    1.45
   3  12   1   20.97    1.52
   3  12   1   23.08    1.72
   3  12   1   19.70    1.12
  -4 -12  -1   12.39    1.27
  -4 -12  -1   13.39    0.90
  -4 -12  -1   11.78    1.23
  -4 -12  -1   14.12    1.19
  -4 -12  -1   12.56    1.32
   4  12   1   11.14    0.79
   4  12   1   10.22    0.97
   4  12   1   12.79    1.23
   4  12   1   10.94    1.23
   4  12   1   11.75    1.28
  -5 -12  -1   12.27    1.32
  -5 -12  -1    9.26    1.16
  -5 -12  -1   13.06    1.20
  -5 -12  -1   10.46    0.90
   5  12   1   11.67    1.19
   5  12   1   11.11    0.76
   5  12   1   13.12    1.38
   5  12   1   15.66    1.51
  -6 -12  -1   20.87    1.66
  -6 -12  -1   21.95    1.70
  -6 -12  -1   21.67    1.40
   6  12   1   18.67    1.49
   6  12   1   20.21    1.77
   6  12   1   22.71    1.12
   6  12   1   23.61    1.90
  -7 -12  -1   23.77    1.73
  -7 -12  -1   25.03    1.81
  -7 -12  -1   21.85    1.64
  -7 -12  -1   23.25    1.45
   7  12   1   23.57    1.57
   7  12   1   26.18    2.06
   7  12   1   22.94    1.19
   7  12   1   24.87    1.86
  -8 -12  -1   27.36    1.51
  -8 -12  -1   31.55    2.05
  -8 -12  -1   30.21    1.84
  -8 -12  -1   27.31    1.97
   8  12   1   26.60    2.11
   8  12   1   25.40    1.72
   8  12   1   24.60    2.02
   8  12   1   24.85    1.34
  -9 -12  -1   27.34    2.12
  -9 -12  -1   24.06    1.88
  -9 -12  -1   23.87    1.39
  -9 -12  -1   23.72    1.96
   9  12   1   26.49    2.16
   9  12   1   25.71    1.66
   9  12   1   24.93    2.25
 -10 -12  -1   18.40    1.78
 -10 -12  -1   16.58    1.71
 -10 -12  -1   22.16    1.96
  10  12   1   17.13    1.55
  10  12   1   17.94    1.46
  10  12   1   17.06    2.00
  10  12   1   15.64    1.77
 -11 -12  -1   31.13    2.23
 -11 -12  -1   29.45    2.28
 -11 -12  -1   30.45    2.44
  11  12   1   24.64    2.57
  11  12   1   29.50    2.53
  11  12   1   23.97    1.88
  11  12   1   28.21    1.98
  11  12   1   22.83    2.53
 -12 -12  -1    9.88    1.50
 -12 -12  -1    9.21    1.63
 -12 -12  -1    8.46    1.62
  12  12   1    7.68    1.63
  12  12   1    9.29    1.76
  12  12   1    9.95    1.27
  12  12   1    7.50    1.55
 -13 -12  -1   15.12    1.96
 -13 -12  -1   16.17    1.83
 -13 -12  -1   17.88    2.15
  13  12   1   16.77    1.92
  13  12   1   15.29    2.15
  13  12   1   19.60    2.02
  13  12   1   14.17    2.02
  13  12   1   14.35    1.98
  13  12   1   16.15    2.05
   5 -13  -1    0.01    1.31
   5 -13  -1    0.98    1.04
   5 -13  -1    3.80    1.20
   5 -13  -1    2.52    1.05
  -5  13   1   -0.62    1.32
  -5  13   1    0.02    1.56
  -5  13   1    1.01    1.44
   4 -13  -1   10.45    1.30
   4 -13  -1   12.78    1.75
   4 -13  -1   10.76    1.38
   4 -13  -1   11.43    1.33
  -4  13   1    9.72    1.65
  -4  13   1   11.74    1.66
  -4  13   1   13.67    2.04
   3 -13  -1   17.28    1.83
   3 -13  -1   20.72    1.75
   3 -13  -1   16.11    1.65
   3 -13  -1   16.90    1.66
  -3  13   1   18.00    1.78
  -3  13   1   19.06    1.92
  -3  13   1   18.34    2.10
   2 -13  -1   10.27    1.23
   2 -13  -1    7.74    1.00
   2 -13  -1    9.28    1.26
   2 -13  -1    8.66    1.45
   2 -13  -1    7.74    1.02
  -2  13   1    9.52    1.38
  -2  13   1    8.64    1.27
  -2  13   1    9.19    1.68
  -2  13   1    9.62    1.45
  -2  13   1    5.05    1.14
   1 -13  -1    8.72    0.92
   1 -13  -1    7.76    0.99
   1 -13  -1    7.58    1.06
   1 -13  -1    7.82    1.13
   1 -13  -1    7.04    1.05
   1 -13  -1    5.73    1.11
  -1  13   1    9.93    1.17
  -1  13   1    6.33    1.16
  -1  13   1    9.26    1.27
  -1  13   1    8.53    1.29
  -1  13   1    6.76    1.50
   0 -13  -1    7.42    1.00
   0 -13  -1    9.32    0.95
   0 -13  -1    8.07    1.07
   0 -13  -1    7.86    1.02
   0 -13  -1    6.55    1.10
   0  13   1    8.11    1.18
   0  13   1    8.33    1.21
   0  13   1    9.72    1.29
   0  13   1    7.91    1.49
  -1 -13  -1   21.45    1.58
  -1 -13  -1   23.28    1.25
  -1 -13  -1   21.63    1.66
  -1 -13  -1   21.22    1.66
  -1 -13  -1   21.22    1.73
   1  13   1   18.88    1.81
   1  13   1   20.19    1.76
   1  13   1   24.59    1.33
   1  13   1   21.93    2.30
   1  13   1   22.97    1.93
  -2 -13  -1    7.87    1.02
  -2 -13  -1    7.51    1.03
  -2 -13  -1    9.17    0.80
  -2 -13  -1    9.70    1.11
  -2 -13  -1    8.87    0.96
   2  13   1    8.33    1.20
   2  13   1   10.25    0.85
   2  13   1    7.62    1.07
   2  13   1    6.36    1.00
   2  13   1    6.26    1.16
  -3 -13  -1   25.68    1.81
  -3 -13  -1   29.63    1.80
  -3 -13  -1   25.71    1.38
  -3 -13  -1   23.71    1.66
  -3 -13  -1   25.74    1.86
   3  13   1   22.97    1.87
   3  13   1   23.29    1.80
   3  13   1   26.93    1.98
   3  13   1   28.67    1.71
   3  13   1   26.94    1.37
  -4 -13  -1    3.37    0.53
  -4 -13  -1    2.50    0.87
  -4 -13  -1    3.30    0.79
  -4 -13  -1    1.65    0.85
  -4 -13  -1    3.05    0.77
   4  13   1    2.60    1.05
   4  13   1    1.05    0.84
   4  13   1    2.71    0.82
  -5 -13  -1   23.55    1.82
  -5 -13  -1   21.97    1.81
  -5 -13  -1   23.07    1.61
   5  13   1   24.59    1.94
   5  13   1   19.71    2.00
   5  13   1   22.67    1.66
  -6 -13  -1   17.64    1.51
  -6 -13  -1   16.92    1.38
  -6 -13  -1   15.34    1.62
  -6 -13  -1   15.37    1.67
   6  13   1   17.19    1.90
   6  13   1   14.20    1.46
   6  13   1   17.90    1.80
  -7 -13  -1   22.37    1.94
  -7 -13  -1   21.99    1.87
  -7 -13  -1   23.93    1.61
  -7 -13  -1   22.17    1.70
   7  13   1   26.23    2.21
   7  13   1   22.11    1.71
   7  13   1   25.77    2.04
  -8 -13  -1   19.36    1.72
  -8 -13  -1   18.34    1.40
  -8 -13  -1   18.82    1.86
  -8 -13  -1   18.63    1.77
   8  13   1   18.43    1.98
   8  13   1   21.83    2.18
   8  13   1   15.47    1.56
  -9 -13  -1   16.55    1.74
  -9 -13  -1   16.67    1.79
  -9 -13  -1   16.81    1.72
  -9 -13  -1   16.41    1.32
   9  13   1   17.23    1.86
   9  13   1   19.27    1.62
   9  13   1   16.40    1.85
 -10 -13  -1   15.43    1.53
 -10 -13  -1   15.22    1.72
 -10 -13  -1   15.92    1.79
  10  13   1   12.90    1.87
  10  13   1   17.14    1.90
  10  13   1   16.03    1.70
 -11 -13  -1   12.21    1.77
 -11 -13  -1   10.15    1.65
 -11 -13  -1   13.10    1.55
  11  13   1    9.68    1.66
  11  13   1   16.85    1.74
  11  13   1   11.92    1.72
  11  13   1   10.97    1.90
 -12 -13  -1   23.02    2.38
 -12 -13  -1   24.46    2.39
 -12 -13  -1   22.23    2.30
  12  13   1   20.52    2.31
  12  13   1   21.27    2.26
  12  13   1   21.11    2.19
  12  13   1   25.86    2.79
   3 -14  -1    8.45    1.21
   3 -14  -1    6.69    1.33
   3 -14  -1    6.78    1.23
   3 -14  -1    7.94    1.53
  -3  14   1   10.23    2.16
  -3  14   1    6.98    1.66
  -3  14   1    8.92    1.58
   2 -14  -1    8.44    1.21
   2 -14  -1    8.20    1.40
   2 -14  -1    8.92    1.36
   2 -14  -1   14.00    1.54
  -2  14   1    9.43    1.51
  -2  14   1    9.70    2.01
  -2  14   1    8.58    1.55
   1 -14  -1    7.33    1.18
   1 -14  -1    9.56    1.17
   1 -14  -1    7.39    1.37
   1 -14  -1    8.40    1.30
  -1  14   1    9.04    1.34
  -1  14   1    9.16    1.87
  -1  14   1    9.63    1.43
  -1  14   1    7.74    1.50
   0 -14  -1   17.06    1.59
   0 -14  -1   18.19    1.79
   0 -14  -1   16.52    1.67
   0 -14  -1   16.66    1.63
   0  14   1   14.82    1.68
   0  14   1   15.53    1.68
   0  14   1   15.61    2.00
   0  14   1   15.54    1.61
  -1 -14  -1    8.61    1.20
  -1 -14  -1    7.45    1.05
  -1 -14  -1    6.58    1.07
  -1 -14  -1    9.26    1.35
   1  14   1    7.85    1.32
   1  14   1    8.30    1.61
   1  14   1    8.03    1.30
   1  14   1    7.39    1.31
  -2 -14  -1   11.98    1.33
  -2 -14  -1   12.70    1.39
  -2 -14  -1   14.79    1.49
  -2 -14  -1   12.22    1.42
   2  14   1   16.27    1.72
   2  14   1   15.93    1.72
   2  14   1   13.98    1.55
  -3 -14  -1    8.11    1.19
  -3 -14  -1    8.51    1.21
  -3 -14  -1   10.00    1.26
  -3 -14  -1   10.19    1.09
   3  14   1   11.11    1.48
   3  14   1    9.45    1.46
   3  14   1    8.45    1.23
  -4 -14  -1   16.65    1.78
  -4 -14  -1   19.88    1.66
  -4 -14  -1   19.99    1.80
   4  14   1   19.14    1.97
   4  14   1   19.70    1.71
   4  14   1   18.35    1.87
  -5 -14  -1    7.71    1.21
  -5 -14  -1    7.61    1.30
  -5 -14  -1    8.73    1.10
   5  14   1    9.48    1.23
   5  14   1    8.06    1.41
   5  14   1    6.64    1.43
  -6 -14  -1    7.95    1.27
  -6 -14  -1    6.52    1.24
  -6 -14  -1    8.44    1.07
   6  14   1    7.20    1.32
   6  14   1    7.46    1.17
   6  14   1    9.51    1.49
  -7 -14  -1   11.67    1.45
  -7 -14  -1   10.29    1.13
  -7 -14  -1   11.91    1.57
   7  14   1   12.39    1.67
   7  14   1   13.13    1.72
   7  14   1   12.02    1.36
  -8 -14  -1   10.14    1.54
  -8 -14  -1   11.74    1.16
  -8 -14  -1   11.54    1.53
   8  14   1   11.36    1.58
   8  14   1   11.66    1.30
   8  14   1    9.97    1.54
  -9 -14  -1   20.37    2.13
  -9 -14  -1   20.09    1.55
  -9 -14  -1   17.69    1.91
   9  14   1   18.19    2.13
   9  14   1   16.16    2.00
   9  14   1   20.68    1.91
 -10 -14  -1    5.67    1.50
 -10 -14  -1    5.15    1.24
 -10 -14  -1    3.99    0.85
 -10 -14  -1    6.04    1.49
  10  14   1    5.95    1.44
  10  14   1    4.64    1.20
  10  14   1    4.17    1.61
  10  14   1    6.36    1.65
 -11 -14  -1   19.45    2.26
 -11 -14  -1   20.73    2.23
  11  14   1   15.26    2.09
  11  14   1   26.31    2.70
  11  14   1   17.14    2.18
  11  14   1   24.50    2.23
   2 -15  -1   10.40    1.46
   2 -15  -1    9.97    1.38
   2 -15  -1    8.65    1.81
  -2  15   1   11.38    1.91
  -2  15   1   11.37    1.86
  -2  15   1    9.95    2.37
   1 -15  -1    9.87    1.47
   1 -15  -1   10.18    1.60
   1 -15  -1   11.64    1.43
  -1  15   1    9.33    2.20
  -1  15   1    9.31    1.67
  -1  15   1   12.97    1.87
   0 -15  -1    6.35    1.30
   0 -15  -1    8.31    1.48
   0 -15  -1    5.99    1.17
   0 -15  -1    6.32    1.30
   0  15   1    9.50    1.61
   0  15   1    9.09    1.63
   0  15   1    7.17    1.53
   0  15   1    9.55    2.06
  -1 -15  -1   10.45    1.44
  -1 -15  -1   11.38    1.46
  -1 -15  -1    7.46    1.23
  -1 -15  -1    9.18    1.30
   1  15   1   12.68    1.70
   1  15   1    9.40    1.52
   1  15   1    9.84    1.56
  -2 -15  -1   11.60    1.43
  -2 -15  -1   13.88    1.59
  -2 -15  -1   12.73    1.38
  -2 -15  -1   13.71    1.55
   2  15   1   12.85    1.62
   2  15   1   14.83    1.71
   2  15   1   11.93    1.65
  -3 -15  -1   10.46    1.39
  -3 -15  -1    9.80    1.26
  -3 -15  -1   12.98    1.49
  -3 -15  -1   11.36    1.44
   3  15   1   10.26    1.60
   3  15   1   11.36    1.47
   3  15   1   10.59    1.60
  -4 -15  -1   16.78    1.67
  -4 -15  -1   13.50    1.64
  -4 -15  -1   17.75    1.75
   4  15   1   15.18    1.81
   4  15   1   18.01    2.01
   4  15   1   18.28    1.94
  -5 -15  -1   12.53    1.57
  -5 -15  -1   11.81    1.40
  -5 -15  -1   11.19    1.51
   5  15   1   10.47    1.60
   5  15   1   12.72    1.46
   5  15   1   12.10    1.79
  -6 -15  -1   10.26    1.29
  -6 -15  -1    9.99    1.53
  -6 -15  -1   10.03    1.50
   6  15   1    6.96    1.47
   6  15   1   12.59    1.47
   6  15   1   10.41    1.63
  -7 -15  -1   10.58    1.29
  -7 -15  -1   12.16    1.65
  -7 -15  -1   12.68    1.75
   7  15   1   13.16    1.85
   7  15   1   12.62    1.83
   7  15   1   11.79    1.50
  -8 -15  -1   13.54    1.75
  -8 -15  -1   17.52    1.76
  -8 -15  -1   15.32    2.00
   8  15   1   18.75    2.06
   8  15   1   13.32    1.95
   8  15   1   14.45    1.84
  -9 -15  -1    5.97    1.58
  -9 -15  -1    5.18    1.50
  -9 -15  -1    5.10    1.05
   9  15   1    2.06    1.43
   9  15   1    5.82    1.37
   9  15   1    5.04    1.61
  10  15   1    8.35    1.88
  10  15   1   11.10    2.05
  -1 -16  -1   14.37    1.56
  -1 -16  -1   13.42    1.74
  -1 -16  -1   13.38    1.78
  -1 -16  -1   12.72    1.69
   1  16   1   12.46    1.98
   1  16   1   13.16    1.98
   1  16   1   12.92    1.84
  -2 -16  -1   11.77    1.62
  -2 -16  -1   11.55    1.61
  -2 -16  -1   10.02    1.54
   2  16   1   10.71    1.85
   2  16   1    9.98    1.83
   2  16   1   10.98    1.69
  -3 -16  -1   19.92    2.01
  -3 -16  -1   24.21    2.48
  -3 -16  -1   21.00    2.17
   3  16   1   23.42    2.59
   3  16   1   20.17    2.06
   3  16   1   20.87    2.19
  -4 -16  -1    5.76    1.39
  -4 -16  -1    5.47    1.48
  -4 -16  -1    5.32    1.35
   4  16   1    6.45    1.46
   4  16   1    6.40    1.62
   4  16   1    4.89    1.63
  -5 -16  -1   13.85    1.85
  -5 -16  -1   10.68    1.54
  -5 -16  -1   12.32    1.67
   5  16   1   13.52    1.98
   5  16   1   13.00    1.65
   5  16   1   11.76    1.78
  -6 -16  -1   20.62    2.05
  -6 -16  -1   16.49    1.89
  -6 -16  -1   15.69    1.96
   6  16   1   18.30    1.85
   6  16   1   16.50    2.07
   6  16   1   14.74    2.02
  -7 -16  -1    9.74    1.76
  -7 -16  -1    8.66    1.40
  -7 -16  -1    9.21    1.74
   7  16   1    7.38    1.84
   7  16   1   10.80    1.61
   7  16   1    9.50    1.75
   5  16  -2    0.48    1.40
   5  16  -2    3.49    1.64
   5  16  -2   -0.85    1.59
  -5 -16   2    0.93    1.42
  -5 -16   2    1.16    1.33
  -5 -16   2    0.97    1.26
   4  16  -2    1.99    1.46
   4  16  -2    0.58    1.65
   4  16  -2    2.68    1.50
  -4 -16   2   -0.55    1.29
  -4 -16   2    1.51    1.42
  -4 -16   2    2.69    1.36
   3  16  -2    2.90    1.48
   3  16  -2    0.29    1.41
   3  16  -2    0.06    1.59
  -3 -16   2    3.18    1.29
  -3 -16   2    3.60    1.37
  -3 -16   2    2.42    1.43
   8  15  -2    6.62    1.46
   8  15  -2    5.01    1.44
   8  15  -2    5.41    1.66
  -8 -15   2    4.37    1.55
  -8 -15   2    2.63    1.09
  -8 -15   2    4.28    1.63
   7  15  -2    1.31    1.24
   7  15  -2    0.89    1.63
   7  15  -2    0.36    1.35
  -7 -15   2   -0.41    1.26
  -7 -15   2    2.32    1.08
  -7 -15   2    0.30    1.24
   6  15  -2    7.11    1.41
   6  15  -2    6.72    1.73
   6  15  -2    3.07    1.40
  -6 -15   2    6.55    1.20
  -6 -15   2    6.23    1.43
  -6 -15   2    7.00    1.47
   5  15  -2    1.91    1.39
   5  15  -2   -2.22    1.21
   5  15  -2    1.33    1.16
  -5 -15   2    0.33    0.96
  -5 -15   2    0.70    1.19
  -5 -15   2   -0.81    1.12
   4  15  -2    2.23    1.43
   4  15  -2    2.93    1.20
   4  15  -2    2.17    1.28
  -4 -15   2    0.17    1.13
  -4 -15   2    3.12    1.20
  -4 -15   2    2.15    1.13
   3  15  -2    4.98    1.57
   3  15  -2    3.67    1.38
   3  15  -2    5.30    1.35
  -3 -15   2    7.92    1.41
  -3 -15   2    4.71    1.26
  -3 -15   2    4.57    1.19
   2  15  -2    2.93    1.29
   2  15  -2    2.24    1.52
   2  15  -2    1.98    1.35
  -2 -15   2    1.52    1.05
  -2 -15   2    2.29    1.22
  -2 -15   2    3.15    1.31
   1  15  -2    8.47    1.52
   1  15  -2    6.54    1.59
   1  15  -2    6.55    1.61
  -1 -15   2    9.12    1.36
  -1 -15   2    7.52    1.39
  -1 -15   2    7.64    1.38
   0  15  -2    5.14    1.48
   0  15  -2    5.63    1.52
   0  15  -2    6.21    1.60
   0 -15   2    4.41    1.37
   0 -15   2    3.33    1.22
   0 -15   2    4.89    1.45
  -1  15  -2    1.84    1.54
  -1  15  -2    7.26    1.61
  -1  15  -2    2.27    2.25
   1 -15   2    1.61    1.12
   1 -15   2    4.34    1.52
  10  14  -2    0.86    1.14
  10  14  -2   -0.02    1.65
  10  14  -2    0.89    1.38
 -10 -14   2    1.58    1.28
 -10 -14   2    2.02    1.50
   9  14  -2    3.56    1.56
   9  14  -2    3.81    1.20
   9  14  -2    4.10    1.48
  -9 -14   2    2.95    1.30
  -9 -14   2    7.53    1.59
  -9 -14   2    5.83    0.99
   8  14  -2    1.83    1.26
   8  14  -2    0.56    1.39
   8  14  -2    0.72    1.01
  -8 -14   2    0.58    0.86
  -8 -14   2   -0.28    1.32
  -8 -14   2    0.53    1.19
   7  14  -2    3.54    1.32
   7  14  -2    6.46    1.57
   7  14  -2    7.23    1.21
  -7 -14   2    7.96    1.52
  -7 -14   2    6.18    1.04
  -7 -14   2    6.37    1.28
   6  14  -2    3.29    1.28
   6  14  -2    2.43    1.05
   6  14  -2    3.13    1.20
  -6 -14   2    2.95    1.15
  -6 -14   2    1.74    1.12
  -6 -14   2    1.56    0.85
   5  14  -2    2.77    1.07
   5  14  -2    3.03    1.18
   5  14  -2    3.92    1.43
  -5 -14   2    3.86    1.17
  -5 -14   2    3.80    0.99
  -5 -14   2    3.12    1.15
   4  14  -2    3.61    1.04
   4  14  -2    3.67    1.24
   4  14  -2    3.01    1.17
  -4 -14   2    3.78    1.14
  -4 -14   2    1.59    1.09
  -4 -14   2    4.59    1.01
   3  14  -2    1.86    1.20
   3  14  -2    1.76    1.10
   3  14  -2    0.17    0.98
  -3 -14   2    2.48    1.02
  -3 -14   2    1.23    1.03
  -3 -14   2    1.39    0.93
   2  14  -2   14.97    1.74
   2  14  -2   13.64    1.45
   2  14  -2   11.96    1.48
   2  14  -2   10.31    1.52
  -2 -14   2   14.45    1.53
  -2 -14   2   12.70    1.44
  -2 -14   2   12.58    1.45
  -2 -14   2   13.08    1.44
   1  14  -2   -0.60    0.96
   1  14  -2    0.51    1.06
   1  14  -2    0.48    1.17
   1  14  -2    2.56    1.12
  -1 -14   2    0.46    0.88
  -1 -14   2   -0.37    1.03
  -1 -14   2    0.33    0.83
  -1 -14   2    1.68    1.03
   0  14  -2   13.37    1.62
   0  14  -2   10.05    1.89
   0  14  -2    9.94    1.59
   0  14  -2   11.07    1.45
   0  14  -2   13.70    1.67
   0 -14   2   13.61    1.42
   0 -14   2   10.76    1.38
   0 -14   2   12.00    1.54
   0 -14   2   12.98    1.23
  -1  14  -2    7.40    1.58
  -1  14  -2    5.78    1.42
  -1  14  -2    8.17    1.29
  -1  14  -2    4.91    1.78
  -1  14  -2    7.32    1.45
   1 -14   2    5.64    1.25
   1 -14   2    6.03    1.08
   1 -14   2    7.26    1.13
   1 -14   2    4.90    1.28
   1 -14   2    7.77    1.21
  -2  14  -2    7.81    2.04
  -2  14  -2    6.46    1.57
  -2  14  -2    9.78    1.55
  -2  14  -2    7.40    1.56
   2 -14   2    6.94    1.30
   2 -14   2    6.78    1.19
   2 -14   2    7.19    1.47
   2 -14   2    9.20    1.18
  -3  14  -2    2.55    1.91
  -3  14  -2    3.02    1.57
  -3  14  -2    4.25    1.57
  -3  14  -2    3.63    1.53
   3 -14   2    4.31    1.12
   3 -14   2    2.89    1.16
   3 -14   2    3.50    1.51
   3 -14   2    3.02    1.07
  11  13  -2    1.70    1.35
  11  13  -2   -0.60    1.69
  11  13  -2    0.30    1.10
 -11 -13   2   -0.11    1.35
 -11 -13   2    1.78    1.50
  10  13  -2    9.04    1.60
  10  13  -2    9.98    1.28
  10  13  -2    8.35    1.61
 -10 -13   2   10.11    1.61
 -10 -13   2   10.71    1.73
   9  13  -2   -0.37    1.12
   9  13  -2    1.04    0.85
   9  13  -2    0.45    0.96
   9  13  -2   -0.44    1.22
  -9 -13   2    0.57    1.20
  -9 -13   2    1.08    1.18
  -9 -13   2   -0.02    0.70
   8  13  -2    2.75    1.25
   8  13  -2    3.24    0.78
   8  13  -2    3.72    1.04
   8  13  -2    3.96    0.93
  -8 -13   2    3.15    0.83
  -8 -13   2    2.60    1.23
  -8 -13   2    3.88    1.19
   7  13  -2   11.59    1.26
   7  13  -2    9.97    1.18
   7  13  -2    9.59    1.54
   7  13  -2   10.52    1.47
  -7 -13   2   10.74    1.08
  -7 -13   2   10.60    1.37
  -7 -13   2   11.38    1.38
   6  13  -2    1.89    0.82
   6  13  -2    0.23    0.99
   6  13  -2    2.01    0.99
  -6 -13   2    1.30    0.98
  -6 -13   2    1.14    0.73
  -6 -13   2    1.56    1.01
   5  13  -2   11.40    1.48
   5  13  -2   12.46    1.54
   5  13  -2   12.71    1.32
  -5 -13   2   15.42    1.34
  -5 -13   2   15.01    1.52
  -5 -13   2   13.88    1.49
   4  13  -2    6.39    1.13
   4  13  -2    6.79    1.05
   4  13  -2    6.33    1.23
  -4 -13   2    7.75    1.19
  -4 -13   2    6.98    1.12
  -4 -13   2    5.04    0.97
   3  13  -2    8.19    1.28
   3  13  -2    7.59    1.23
   3  13  -2    8.30    1.17
  -3 -13   2    9.12    1.20
  -3 -13   2    8.70    1.16
  -3 -13   2    8.82    0.96
  -3 -13   2    6.68    1.05
   2  13  -2    5.13    0.93
   2  13  -2    3.04    0.82
   2  13  -2    3.37    1.04
   2  13  -2    3.88    1.12
   2  13  -2    3.92    1.03
  -2 -13   2    3.06    0.96
  -2 -13   2    2.22    0.75
  -2 -13   2    3.66    0.84
  -2 -13   2    2.88    0.96
   1  13  -2   13.26    1.47
   1  13  -2   15.58    1.53
   1  13  -2   13.61    1.56
   1  13  -2   15.95    1.58
   1  13  -2   11.79    1.66
  -1 -13   2   14.18    1.46
  -1 -13   2   13.67    1.35
  -1 -13   2   11.78    1.31
  -1 -13   2   14.84    1.49
   0  13  -2    3.83    1.11
   0  13  -2    3.77    1.11
   0  13  -2    5.77    1.07
   0  13  -2    4.70    1.47
   0  13  -2    5.90    1.21
   0 -13   2    4.73    0.94
   0 -13   2    5.01    1.18
   0 -13   2    4.33    1.03
   0 -13   2    4.79    1.00
   0 -13   2    4.59    0.83
  -1  13  -2    5.06    1.18
  -1  13  -2    6.08    1.25
  -1  13  -2    4.77    1.13
  -1  13  -2    6.88    1.23
  -1  13  -2    4.73    1.50
   1 -13   2    6.97    1.13
   1 -13   2    5.77    1.26
   1 -13   2    7.21    0.98
   1 -13   2    8.92    1.13
   1 -13   2    7.20    1.04
  -2  13  -2   10.14    1.81
  -2  13  -2   16.86    1.83
  -2  13  -2   10.81    1.59
  -2  13  -2   12.96    1.52
   2 -13   2    9.98    1.25
   2 -13   2   12.42    1.41
   2 -13   2   12.58    1.27
   2 -13   2   10.06    1.26
   2 -13   2    9.72    1.50
  -3  13  -2    9.19    1.76
  -3  13  -2   11.98    1.46
  -3  13  -2    9.41    1.47
  -3  13  -2    9.54    1.67
   3 -13   2    8.10    1.09
   3 -13   2    7.18    1.43
   3 -13   2    9.21    1.29
   3 -13   2   11.06    1.36
  -4  13  -2   14.66    2.15
  -4  13  -2   16.92    1.86
  -4  13  -2   18.31    2.10
  -4  13  -2   18.07    1.89
   4 -13   2   16.94    1.85
   4 -13   2   17.69    1.94
   4 -13   2   17.15    1.77
   4 -13   2   16.01    1.62
  -5  13  -2    4.38    1.49
  -5  13  -2    0.13    1.77
   5 -13   2    2.52    1.19
   5 -13   2    2.58    1.08
   5 -13   2    3.41    1.67
   5 -13   2    1.74    1.02
  12  12  -2    8.54    1.49
  12  12  -2    6.31    1.73
  12  12  -2    8.73    1.32
  12  12  -2    8.92    1.28
  12  12  -2    6.49    1.77
  12  12  -2    7.61    1.63
 -12 -12   2    8.13    1.39
 -12 -12   2    9.16    1.80
 -12 -12   2    7.82    1.66
  11  12  -2    5.54    1.16
  11  12  -2    6.07    1.64
  11  12  -2    5.62    1.07
  11  12  -2    6.67    1.43
 -11 -12   2    4.42    1.12
 -11 -12   2    6.40    1.40
 -11 -12   2    7.30    1.51
  10  12  -2   -0.18    1.09
  10  12  -2    1.79    0.83
  10  12  -2    0.73    0.92
  10  12  -2    0.88    1.24
 -10 -12   2    1.17    1.16
 -10 -12   2    1.81    1.16
 -10 -12   2    2.08    0.88
   9  12  -2    3.13    0.91
   9  12  -2    4.33    1.34
   9  12  -2    3.72    1.10
   9  12  -2    4.37    0.85
  -9 -12   2    3.36    0.91
  -9 -12   2    3.77    1.19
  -9 -12   2    4.55    1.15
  -9 -12   2    4.19    0.63
   8  12  -2   13.64    1.30
   8  12  -2   15.62    1.46
   8  12  -2   17.26    1.87
   8  12  -2   12.67    1.49
  -8 -12   2   15.91    1.72
  -8 -12   2   16.06    1.73
  -8 -12   2   16.74    1.50
  -8 -12   2   15.96    1.26
   7  12  -2    1.27    0.76
   7  12  -2   -0.83    0.91
   7  12  -2    1.90    0.93
   7  12  -2    0.94    0.65
  -7 -12   2    1.00    0.65
  -7 -12   2    2.56    0.91
  -7 -12   2    1.18    0.91
  -7 -12   2    1.14    0.49
   6  12  -2   11.68    1.41
   6  12  -2   13.20    0.91
   6  12  -2   11.74    1.18
   6  12  -2   12.73    1.43
  -6 -12   2   13.90    1.44
  -6 -12   2   12.00    1.29
  -6 -12   2   14.23    0.96
  -6 -12   2   15.62    1.27
   5  12  -2    2.81    0.90
   5  12  -2    3.51    1.03
   5  12  -2    3.73    0.48
   5  12  -2    4.48    0.85
  -5 -12   2    4.35    0.90
  -5 -12   2    4.29    0.49
  -5 -12   2    3.11    0.80
  -5 -12   2    3.34    0.83
   4  12  -2   30.38    1.82
   4  12  -2   28.51    1.47
   4  12  -2   28.07    1.99
   4  12  -2   30.71    2.09
  -4 -12   2   27.63    1.88
  -4 -12   2   30.44    1.73
  -4 -12   2   28.82    1.88
  -4 -12   2   26.39    1.40
   3  12  -2    4.80    0.93
   3  12  -2    4.51    0.54
   3  12  -2    3.08    0.97
   3  12  -2    5.34    0.78
   3  12  -2    3.54    0.87
  -3 -12   2    3.32    0.81
  -3 -12   2    4.03    0.82
  -3 -12   2    4.63    0.90
   2  12  -2   14.34    1.34
   2  12  -2   17.28    1.50
   2  12  -2   18.64    1.11
   2  12  -2   15.97    1.61
   2  12  -2   15.15    1.59
  -2 -12   2   15.98    1.31
  -2 -12   2   15.04    1.41
  -2 -12   2   19.06    1.48
   1  12  -2   26.49    1.93
   1  12  -2   24.64    1.67
   1  12  -2   25.07    1.81
   1  12  -2   26.56    1.96
  -1 -12   2   26.63    1.70
  -1 -12   2   26.76    1.73
  -1 -12   2   24.43    1.77
  -1 -12   2   25.97    1.57
  -1 -12   2   24.95    1.71
   0  12  -2    4.60    1.04
   0  12  -2    5.07    1.01
   0  12  -2    5.30    0.99
   0  12  -2    4.66    0.87
   0  12  -2    4.67    1.12
   0 -12   2    4.90    0.85
   0 -12   2    5.11    0.93
   0 -12   2    4.19    0.86
   0 -12   2    4.76    0.95
   0 -12   2    5.43    0.77
  -1  12  -2   24.80    2.10
  -1  12  -2   25.37    1.96
  -1  12  -2   29.06    2.05
  -1  12  -2   29.18    1.88
  -1  12  -2   22.63    2.01
   1 -12   2   27.72    1.80
   1 -12   2   30.02    1.66
   1 -12   2   26.81    1.99
   1 -12   2   28.54    1.81
   1 -12   2   26.08    1.72
  -2  12  -2    4.07    1.06
  -2  12  -2    2.79    0.98
  -2  12  -2    4.01    1.03
  -2  12  -2    4.37    1.16
  -2  12  -2    1.83    1.15
   2 -12   2    3.25    1.00
   2 -12   2    2.62    0.70
   2 -12   2    5.85    0.91
   2 -12   2    4.74    0.88
   2 -12   2    4.35    0.90
  -3  12  -2   26.18    2.17
  -3  12  -2   28.59    2.28
  -3  12  -2   31.47    2.19
  -3  12  -2   27.11    2.32
   3 -12   2   28.08    1.87
   3 -12   2   27.74    2.10
   3 -12   2   26.22    1.88
   3 -12   2   28.70    1.81
  -4  12  -2    8.33    1.51
  -4  12  -2   12.08    1.50
  -4  12  -2    6.67    1.33
  -4  12  -2    6.43    1.48
   4 -12   2    9.64    1.10
   4 -12   2    6.31    1.47
   4 -12   2    9.02    1.16
   4 -12   2    7.44    1.14
  -5  12  -2   17.84    2.23
  -5  12  -2   15.48    1.94
   5 -12   2   18.57    1.68
   5 -12   2   19.47    1.74
   5 -12   2   21.26    2.15
   5 -12   2   19.15    1.80
  -6  12  -2    6.77    1.47
  -6  12  -2    6.34    1.81
  -6  12  -2    6.66    1.93
   6 -12   2    7.22    1.79
   6 -12   2    7.66    1.15
   6 -12   2    6.43    1.22
   6 -12   2    7.76    1.26
  13  11  -2    3.85    1.28
  13  11  -2    5.66    1.16
  13  11  -2    7.69    1.62
  13  11  -2    6.47    1.49
  13  11  -2    5.14    1.65
  13  11  -2    7.00    1.65
  13  11  -2    2.66    1.64
  13  11  -2    4.45    1.17
 -13 -11   2    6.27    1.36
 -13 -11   2    8.30    1.66
 -13 -11   2    5.20    1.68
  12  11  -2    2.21    1.33
  12  11  -2    0.12    0.98
  12  11  -2    2.59    1.12
  12  11  -2   -0.82    0.88
  12  11  -2   -1.35    1.21
  12  11  -2    1.48    0.88
  12  11  -2    0.68    1.46
 -12 -11   2    1.17    1.02
 -12 -11   2    1.48    1.13
 -12 -11   2    1.42    1.29
 -12 -11   2    1.63    1.20
  11  11  -2   11.78    1.55
  11  11  -2   13.08    1.82
  11  11  -2   10.85    1.09
  11  11  -2   11.93    1.31
  11  11  -2    9.77    1.17
 -11 -11   2   11.44    1.32
 -11 -11   2   11.97    1.47
 -11 -11   2   14.43    1.67
 -11 -11   2   10.15    1.58
  10  11  -2    1.54    0.78
  10  11  -2    3.31    1.08
  10  11  -2    2.58    0.67
  10  11  -2    2.33    1.16
  10  11  -2    2.27    0.77
 -10 -11   2    3.02    0.85
 -10 -11   2    2.46    1.00
 -10 -11   2    0.89    1.03
   9  11  -2   18.39    1.99
   9  11  -2   20.10    1.87
   9  11  -2   19.99    1.53
   9  11  -2   17.11    1.43
   9  11  -2   18.01    1.02
  -9 -11   2   20.50    1.86
  -9 -11   2   19.57    1.04
  -9 -11   2   19.55    1.61
  -9 -11   2   17.49    1.78
   8  11  -2    4.28    0.42
   8  11  -2    3.37    0.80
   8  11  -2    3.27    1.06
   8  11  -2    2.68    0.69
   8  11  -2    3.19    0.94
  -8 -11   2    3.74    0.75
  -8 -11   2    3.83    0.94
  -8 -11   2    3.18    0.61
  -8 -11   2    2.63    0.95
   7  11  -2   18.55    1.33
   7  11  -2   17.19    1.61
   7  11  -2   17.72    0.87
   7  11  -2   20.94    1.72
  -7 -11   2   17.28    1.13
  -7 -11   2   18.34    1.58
  -7 -11   2   15.88    1.54
  -7 -11   2   18.50    1.19
   6  11  -2   11.76    1.28
   6  11  -2   11.47    0.78
   6  11  -2   11.46    1.08
  -6 -11   2    9.46    0.82
  -6 -11   2    9.91    1.09
  -6 -11   2   11.88    1.08
  -6 -11   2    9.88    1.10
   5  11  -2   15.93    1.32
   5  11  -2   18.49    1.56
   5  11  -2   20.93    1.06
  -5 -11   2   19.22    1.07
  -5 -11   2   20.38    1.53
  -5 -11   2   18.31    1.28
  -5 -11   2   16.71    1.39
   4  11  -2    6.18    0.94
   4  11  -2    7.16    0.86
   4  11  -2    7.25    0.76
   4  11  -2    5.52    0.61
  -4 -11   2    8.18    0.99
  -4 -11   2    5.81    0.79
  -4 -11   2    6.58    0.64
  -4 -11   2    8.80    1.02
   3  11  -2   18.53    1.38
   3  11  -2   16.10    1.51
   3  11  -2   17.65    1.03
   3  11  -2   19.44    1.23
   3  11  -2   19.81    0.86
  -3 -11   2   17.51    1.06
  -3 -11   2   16.59    0.96
  -3 -11   2   19.34    1.43
  -3 -11   2   17.51    1.40
  -3 -11   2   16.83    1.29
   2  11  -2   34.73    1.39
   2  11  -2   32.87    1.64
   2  11  -2   30.98    1.90
   2  11  -2   34.62    2.10
   2  11  -2   31.63    1.76
   2  11  -2   30.72    2.04
  -2 -11   2   35.95    1.53
  -2 -11   2   32.50    1.84
  -2 -11   2   34.55    1.63
  -2 -11   2   32.90    1.85
  -2 -11   2   34.43    1.88
   1  11  -2   13.02    0.94
   1  11  -2   14.16    0.73
   1  11  -2   15.22    1.42
   1  11  -2   13.08    1.14
   1  11  -2   12.32    1.30
   1  11  -2   11.64    1.25
  -1 -11   2   15.75    1.22
  -1 -11   2   13.57    1.26
  -1 -11   2   14.25    0.90
  -1 -11   2   13.71    0.81
  -1 -11   2   14.48    1.23
  -1 -11   2   11.62    1.19
   0  11  -2   45.66    2.33
   0  11  -2   48.31    2.45
   0  11  -2   46.62    2.56
   0  11  -2   48.07    2.25
   0  11  -2   46.48    2.44
   0  11  -2   46.29    1.91
   0 -11   2   48.04    2.27
   0 -11   2   44.62    2.27
   0 -11   2   45.11    2.00
   0 -11   2   45.21    2.33
   0 -11   2   46.50    2.40
  -1  11  -2    3.05    0.84
  -1  11  -2    3.65    0.89
  -1  11  -2    2.96    0.89
  -1  11  -2    4.36    1.13
  -1  11  -2    3.19    0.44
  -1  11  -2    2.75    0.74
   1 -11   2    1.57    0.75
   1 -11   2    3.64    0.40
   1 -11   2    5.18    0.83
   1 -11   2    2.86    0.62
   1 -11   2    2.44    0.63
   1 -11   2    4.41    0.79
  -2  11  -2   28.95    1.43
  -2  11  -2   30.31    2.08
  -2  11  -2   28.46    1.95
  -2  11  -2   30.41    1.97
  -2  11  -2   29.98    2.23
   2 -11   2   31.29    1.79
   2 -11   2   30.76    1.52
   2 -11   2   26.59    1.86
   2 -11   2   32.52    1.46
   2 -11   2   32.30    1.83
   2 -11   2   30.34    1.72
  -3  11  -2   16.34    1.18
  -3  11  -2   18.86    2.06
  -3  11  -2   17.68    1.67
  -3  11  -2   18.95    1.07
  -3  11  -2   18.96    1.67
  -3  11  -2   20.43    1.84
   3 -11   2   18.73    1.46
   3 -11   2   15.39    1.57
   3 -11   2   19.39    1.37
   3 -11   2   17.06    1.33
   3 -11   2   17.46    1.11
  -4  11  -2   25.49    2.03
  -4  11  -2   29.54    2.45
  -4  11  -2   27.16    2.20
  -4  11  -2   27.32    1.50
  -4  11  -2   29.78    2.13
   4 -11   2   30.21    1.74
   4 -11   2   27.36    1.80
   4 -11   2   25.90    2.18
   4 -11   2   26.35    1.73
  -5  11  -2   25.23    2.26
  -5  11  -2   23.35    2.27
  -5  11  -2   26.75    1.93
  -5  11  -2   25.54    2.07
  -5  11  -2   22.58    2.24
   5 -11   2   24.66    2.34
   5 -11   2   26.41    1.75
   5 -11   2   23.12    1.73
   5 -11   2   23.04    1.73
  -6  11  -2    9.35    1.60
  -6  11  -2   11.30    1.76
   6 -11   2   11.10    1.54
   6 -11   2   10.74    1.20
   6 -11   2    7.85    1.14
   6 -11   2    8.71    1.17
  -7  11  -2   22.54    2.46
  -7  11  -2   21.31    2.26
  -7  11  -2   20.53    2.18
   7 -11   2   27.66    2.54
   7 -11   2   21.12    1.90
   7 -11   2   23.48    1.92
   7 -11   2   21.80    1.96
  13  10  -2    5.52    1.18
  13  10  -2    5.21    1.47
  13  10  -2    6.37    1.55
  13  10  -2    4.93    1.60
  13  10  -2    7.34    1.40
  13  10  -2    6.06    1.63
  13  10  -2    4.46    1.12
  13  10  -2    5.68    1.24
 -13 -10   2    4.45    1.46
 -13 -10   2    5.49    1.19
 -13 -10   2    7.42    1.60
 -13 -10   2    4.85    1.41
 -13 -10   2    5.45    1.26
  12  10  -2    4.03    1.24
  12  10  -2    2.53    0.91
  12  10  -2    3.64    0.93
  12  10  -2    6.20    1.46
  12  10  -2    3.80    0.94
  12  10  -2    1.81    1.19
  12  10  -2    1.82    1.17
  12  10  -2    3.13    1.41
 -12 -10   2    3.92    1.01
 -12 -10   2    3.52    1.06
 -12 -10   2    4.19    1.24
 -12 -10   2    4.10    1.30
 -12 -10   2    3.85    1.20
  11  10  -2   10.21    1.43
  11  10  -2   10.93    1.23
  11  10  -2   10.96    1.15
  11  10  -2   11.44    1.29
  11  10  -2   10.10    1.50
  11  10  -2   10.04    1.06
  11  10  -2   12.03    1.59
 -11 -10   2   15.86    1.72
 -11 -10   2   11.59    1.16
 -11 -10   2   12.59    1.33
 -11 -10   2   12.36    1.55
 -11 -10   2   10.73    1.41
  10  10  -2   19.85    1.36
  10  10  -2   18.38    1.43
  10  10  -2   20.13    1.59
  10  10  -2   20.17    1.91
  10  10  -2   18.93    1.86
 -10 -10   2   21.38    1.73
 -10 -10   2   20.53    1.84
 -10 -10   2   20.64    1.63
 -10 -10   2   22.73    1.86
   9  10  -2    2.96    0.96
   9  10  -2    2.83    1.02
   9  10  -2    1.93    0.71
   9  10  -2    1.74    0.61
  -9 -10   2    2.19    0.76
  -9 -10   2    4.04    0.99
  -9 -10   2    2.45    0.90
  -9 -10   2    3.16    0.80
   8  10  -2    8.13    0.84
   8  10  -2    8.52    1.10
   8  10  -2    8.12    0.64
   8  10  -2    9.00    0.97
  -8 -10   2    7.48    1.07
  -8 -10   2    7.94    1.05
  -8 -10   2    8.07    0.95
  -8 -10   2    9.32    0.76
  -8 -10   2    7.97    1.00
   7  10  -2   19.16    1.64
   7  10  -2   20.78    1.13
   7  10  -2   20.74    1.36
   7  10  -2   21.21    0.97
  -7 -10   2   21.71    1.17
  -7 -10   2   19.92    1.53
  -7 -10   2   20.10    1.19
  -7 -10   2   19.13    1.46
   6  10  -2    5.25    0.51
   6  10  -2    4.52    0.88
   6  10  -2    4.63    0.40
   6  10  -2    4.44    0.68
  -6 -10   2    4.48    0.81
  -6 -10   2    3.70    0.79
  -6 -10   2    5.02    0.52
  -6 -10   2    3.88    0.58
   5  10  -2   32.80    1.70
   5  10  -2   28.42    1.93
   5  10  -2   32.23    1.25
   5  10  -2   31.25    1.49
  -5 -10   2   31.82    1.50
  -5 -10   2   29.80    1.56
  -5 -10   2   33.77    1.85
  -5 -10   2   31.03    1.81
   4  10  -2    0.31    0.50
   4  10  -2    0.54    0.46
   4  10  -2    0.76    0.57
   4  10  -2    0.51    0.28
  -4 -10   2    1.38    0.32
  -4 -10   2    0.06    0.53
  -4 -10   2    0.76    0.59
  -4 -10   2    0.54    0.49
   3  10  -2   42.22    1.89
   3  10  -2   40.20    2.28
   3  10  -2   41.85    1.96
   3  10  -2   45.55    2.09
  -3 -10   2   41.58    1.82
  -3 -10   2   43.38    2.13
  -3 -10   2   40.51    2.09
  -3 -10   2   40.37    1.98
  -3 -10   2   41.74    1.89
   2  10  -2   34.46    1.62
   2  10  -2   26.94    1.84
   2  10  -2   31.84    1.29
   2  10  -2   32.54    1.50
   2  10  -2   25.58    1.63
  -2 -10   2   31.68    1.70
  -2 -10   2   32.70    1.39
  -2 -10   2   31.49    1.71
  -2 -10   2   29.67    1.64
  -2 -10   2   30.31    1.71
  -2 -10   2   29.10    1.45
   1  10  -2   27.00    1.60
   1  10  -2   27.50    1.18
   1  10  -2   27.19    1.52
   1  10  -2   27.04    1.38
   1  10  -2   25.95    1.72
  -1 -10   2   26.99    1.54
  -1 -10   2   26.61    1.53
  -1 -10   2   26.00    1.33
  -1 -10   2   27.74    1.24
  -1 -10   2   28.17    1.59
   0  10  -2   29.54    1.48
   0  10  -2   30.48    1.64
   0  10  -2   28.62    1.71
   0  10  -2   28.90    1.26
   0  10  -2   27.62    1.76
   0 -10   2   26.97    1.58
   0 -10   2   26.90    1.57
   0 -10   2   27.46    1.38
   0 -10   2   29.08    1.44
   0 -10   2   29.21    1.31
   0 -10   2   26.92    1.62
  -1  10  -2   18.02    1.40
  -1  10  -2   18.59    1.12
  -1  10  -2   20.10    1.44
  -1  10  -2   19.24    0.96
  -1  10  -2   18.39    1.13
   1 -10   2   17.93    0.96
   1 -10   2   15.90    1.41
   1 -10   2   18.89    1.31
   1 -10   2   18.62    1.03
   1 -10   2   19.11    1.27
   1 -10   2   18.22    1.04
  -2  10  -2   34.77    2.04
  -2  10  -2   36.20    1.70
  -2  10  -2   35.82    2.25
  -2  10  -2   35.96    1.62
  -2  10  -2   36.05    2.06
  -2  10  -2   36.23    2.02
   2 -10   2   35.36    1.99
   2 -10   2   34.60    1.77
   2 -10   2   35.65    1.85
   2 -10   2   34.43    1.87
   2 -10   2   33.81    1.63
  -3  10  -2   13.73    1.34
  -3  10  -2   12.62    1.44
  -3  10  -2   13.75    1.36
  -3  10  -2   12.77    1.33
  -3  10  -2   11.53    0.87
  -3  10  -2   13.97    0.92
   3 -10   2   13.97    0.85
   3 -10   2   12.88    1.14
   3 -10   2   14.59    1.13
   3 -10   2   13.98    1.16
   3 -10   2   11.57    1.24
  -4  10  -2   38.07    2.49
  -4  10  -2   40.83    2.32
  -4  10  -2   37.30    1.81
  -4  10  -2   36.85    2.38
  -4  10  -2   38.07    2.19
   4 -10   2   36.17    2.20
   4 -10   2   37.41    1.66
   4 -10   2   36.78    2.02
   4 -10   2   39.23    2.02
   4 -10   2   36.53    1.98
  -5  10  -2   22.33    1.90
  -5  10  -2   19.21    1.96
  -5  10  -2   21.41    2.12
  -5  10  -2   19.77    1.69
  -5  10  -2   19.62    1.63
   5 -10   2   17.46    1.39
   5 -10   2   20.29    1.48
   5 -10   2   20.17    1.77
   5 -10   2   20.54    1.46
  -6  10  -2   23.12    2.14
  -6  10  -2   25.30    2.20
  -6  10  -2   22.96    2.18
  -6  10  -2   21.91    1.87
   6 -10   2   22.67    2.19
   6 -10   2   24.29    1.65
   6 -10   2   25.62    1.68
   6 -10   2   24.65    1.71
  -7  10  -2   15.25    1.84
  -7  10  -2   16.10    1.69
  -7  10  -2   17.75    2.03
  -7  10  -2   13.51    1.48
   7 -10   2   15.85    1.73
   7 -10   2   14.54    1.52
   7 -10   2   13.54    1.50
   7 -10   2   15.88    1.52
  -8  10  -2   24.12    2.61
  -8  10  -2   19.19    2.29
  -8  10  -2   24.95    2.49
  -8  10  -2   24.61    2.35
   8 -10   2   23.19    2.34
   8 -10   2   22.95    1.90
   8 -10   2   20.31    1.93
   8 -10   2   23.56    1.85
  14   9  -2    1.39    1.18
  14   9  -2    1.50    1.68
  14   9  -2    2.29    1.40
  14   9  -2    0.54    1.54
  14   9  -2    2.49    1.12
  14   9  -2    2.85    1.16
  14   9  -2    2.11    1.29
  14   9  -2    1.33    1.49
 -14  -9   2    1.92    1.50
 -14  -9   2    1.93    1.40
 -14  -9   2    2.98    1.18
 -14  -9   2   -0.22    1.14
 -14  -9   2    1.10    1.44
  13   9  -2    6.45    1.43
  13   9  -2    5.31    1.44
  13   9  -2    8.26    1.50
  13   9  -2    4.88    1.14
  13   9  -2    6.16    1.11
  13   9  -2    4.84    1.25
  13   9  -2    5.27    1.54
  13   9  -2    4.63    1.10
 -13  -9   2    5.19    1.45
 -13  -9   2    6.60    1.40
 -13  -9   2    6.50    1.51
 -13  -9   2    6.45    1.25
 -13  -9   2    6.17    1.20
  12   9  -2    1.91    0.89
  12   9  -2    3.84    1.07
  12   9  -2    2.26    1.14
  12   9  -2    3.41    1.10
  12   9  -2    3.33    1.24
  12   9  -2    3.12    0.93
  12   9  -2    1.73    1.26
  12   9  -2    2.24    0.85
 -12  -9   2    4.15    1.00
 -12  -9   2    2.54    1.13
 -12  -9   2    2.32    1.03
 -12  -9   2    2.74    1.07
 -12  -9   2    3.64    1.16
  11   9  -2   11.00    1.28
  11   9  -2    9.12    1.37
  11   9  -2    9.53    1.33
  11   9  -2    8.61    1.39
  11   9  -2   11.06    1.22
  11   9  -2   10.57    1.13
  11   9  -2   10.86    1.16
 -11  -9   2   12.12    1.37
 -11  -9   2   11.32    1.40
 -11  -9   2   11.30    1.37
 -11  -9   2    9.78    1.11
 -11  -9   2   10.11    1.24
  10   9  -2   24.33    1.93
  10   9  -2   21.82    1.95
  10   9  -2   23.84    1.58
  10   9  -2   23.50    1.59
  10   9  -2   24.14    1.50
 -10  -9   2   25.20    1.56
 -10  -9   2   25.16    1.70
 -10  -9   2   23.09    1.79
 -10  -9   2   26.22    1.88
 -10  -9   2   24.86    1.75
   9   9  -2    5.88    0.74
   9   9  -2    6.85    1.04
   9   9  -2    6.40    0.83
   9   9  -2    5.44    0.72
  -9  -9   2    5.63    0.96
  -9  -9   2    5.84    0.74
  -9  -9   2    6.83    1.03
  -9  -9   2    4.57    0.82
  -9  -9   2    7.15    1.02
   8   9  -2   21.19    1.71
   8   9  -2   22.83    1.43
   8   9  -2   23.91    1.16
  -8  -9   2   24.18    1.65
  -8  -9   2   24.17    1.65
  -8  -9   2   23.40    1.02
  -8  -9   2   25.53    1.01
  -8  -9   2   21.50    1.57
   7   9  -2    9.93    0.98
   7   9  -2   11.47    0.73
   7   9  -2   10.61    1.17
   7   9  -2   10.00    0.62
  -7  -9   2   10.74    1.10
  -7  -9   2   10.85    1.09
  -7  -9   2    9.03    0.77
  -7  -9   2    9.90    0.60
  -7  -9   2    9.53    1.00
  -7  -9   2   10.07    0.67
   6   9  -2   26.39    1.16
   6   9  -2   28.27    1.81
   6   9  -2   25.41    1.31
  -6  -9   2   25.88    1.35
  -6  -9   2   27.80    1.61
  -6  -9   2   28.47    1.24
  -6  -9   2   26.83    1.55
  -6  -9   2   30.31    1.29
  -6  -9   2   25.57    1.56
   5   9  -2   13.22    0.75
   5   9  -2   10.46    1.08
   5   9  -2   12.92    0.79
   5   9  -2   12.67    0.61
   5   9  -2   11.27    0.83
  -5  -9   2   14.25    0.92
  -5  -9   2   13.11    0.78
  -5  -9   2   13.81    1.16
  -5  -9   2   13.50    1.08
   4   9  -2    8.35    0.72
   4   9  -2    7.09    0.85
   4   9  -2    7.19    0.53
   4   9  -2    7.99    0.45
   4   9  -2    6.42    0.36
   4   9  -2    6.93    0.61
  -4  -9   2    6.56    0.76
  -4  -9   2    8.08    0.56
  -4  -9   2    8.44    0.91
  -4  -9   2    7.06    0.67
   3   9  -2    6.23    0.82
   3   9  -2    6.88    0.52
   3   9  -2    6.36    0.62
   3   9  -2    8.22    0.69
  -3  -9   2    5.72    0.71
  -3  -9   2    7.68    0.55
  -3  -9   2    6.95    0.70
  -3  -9   2    6.28    0.50
   2   9  -2   15.90    1.22
   2   9  -2   15.11    0.83
   2   9  -2   13.08    0.87
   2   9  -2   14.87    0.98
  -2  -9   2   14.25    1.04
  -2  -9   2   13.26    1.02
  -2  -9   2   14.86    0.82
  -2  -9   2   14.06    1.01
  -2  -9   2   13.35    0.88
  -2  -9   2   15.85    0.77
   1   9  -2   61.96    2.44
   1   9  -2   64.07    2.70
   1   9  -2   61.09    2.69
  -1  -9   2   65.54    2.55
  -1  -9   2   60.24    2.72
  -1  -9   2   61.93    2.62
  -1  -9   2   58.38    2.60
  -1  -9   2   65.71    2.73
  -1  -9   2   61.79    2.69
   0   9  -2    8.56    0.65
   0   9  -2    9.09    0.81
   0   9  -2    7.95    0.87
   0   9  -2    8.99    0.55
   0  -9   2    9.02    0.68
   0  -9   2    8.62    0.82
   0  -9   2    8.02    0.84
   0  -9   2    8.98    0.60
   0  -9   2    6.15    0.73
   0  -9   2    8.86    0.53
  -1   9  -2   67.84    3.16
  -1   9  -2   69.41    2.76
  -1   9  -2   71.57    2.95
  -1   9  -2   69.61    3.11
  -1   9  -2   71.15    3.06
  -1   9  -2   70.71    3.05
   1  -9   2   68.90    2.82
   1  -9   2   67.51    2.94
   1  -9   2   68.91    2.91
   1  -9   2   70.53    2.97
   1  -9   2   66.04    3.00
  -2   9  -2    9.37    0.75
  -2   9  -2    7.43    0.98
  -2   9  -2    7.83    0.69
  -2   9  -2    6.84    0.73
  -2   9  -2    9.35    0.63
   2  -9   2    7.60    0.80
   2  -9   2    6.23    0.79
   2  -9   2    6.69    0.62
   2  -9   2    7.13    0.61
   2  -9   2    7.75    0.80
  -3   9  -2   49.72    2.52
  -3   9  -2   47.10    2.48
  -3   9  -2   48.06    2.34
  -3   9  -2   49.04    2.13
  -3   9  -2   45.84    2.51
  -3   9  -2   47.82    2.11
   3  -9   2   50.55    2.28
   3  -9   2   48.98    2.25
   3  -9   2   52.02    2.28
   3  -9   2   46.92    2.40
   3  -9   2   49.14    2.03
  -4   9  -2   18.00    1.41
  -4   9  -2   16.45    1.52
  -4   9  -2   16.10    0.92
  -4   9  -2   16.74    1.52
  -4   9  -2   15.48    1.01
  -4   9  -2   15.29    1.10
   4  -9   2   15.37    1.40
   4  -9   2   16.61    1.16
   4  -9   2   16.70    1.23
   4  -9   2   18.36    0.91
   4  -9   2   15.77    1.18
  -5   9  -2   22.48    1.75
  -5   9  -2   20.45    1.77
  -5   9  -2   18.63    1.69
  -5   9  -2   17.31    1.21
   5  -9   2   19.35    1.34
   5  -9   2   19.51    1.35
   5  -9   2   19.06    1.69
   5  -9   2   17.47    1.30
  -6   9  -2   33.25    1.96
  -6   9  -2   32.98    2.34
  -6   9  -2   31.16    2.21
  -6   9  -2   32.94    1.74
  -6   9  -2   32.20    2.27
   6  -9   2   28.91    2.21
   6  -9   2   29.35    1.80
   6  -9   2   29.77    1.85
   6  -9   2   31.24    1.77
  -7   9  -2   12.21    1.67
  -7   9  -2   12.83    1.39
  -7   9  -2   10.26    1.35
  -7   9  -2   12.74    1.59
   7  -9   2   10.37    1.46
   7  -9   2   11.97    1.27
   7  -9   2   13.02    1.33
  -8   9  -2   26.74    2.47
  -8   9  -2   21.98    2.43
  -8   9  -2   22.92    2.06
  -8   9  -2   23.68    2.14
   8  -9   2   23.68    1.79
   8  -9   2   21.94    1.73
   8  -9   2   24.12    2.18
  -9   9  -2   18.66    2.19
  -9   9  -2   22.65    2.40
  -9   9  -2   20.30    2.35
   9  -9   2   20.39    2.18
   9  -9   2   18.42    1.75
   9  -9   2   21.29    1.89
  14   8  -2    2.57    1.38
  14   8  -2    3.78    1.55
  14   8  -2    1.14    1.23
  14   8  -2    1.90    1.46
  14   8  -2    0.87    1.44
  14   8  -2    0.50    1.14
  14   8  -2    4.43    1.22
  14   8  -2    3.69    1.15
 -14  -8   2    3.23    1.19
 -14  -8   2    2.79    1.42
 -14  -8   2    1.76    1.08
 -14  -8   2    1.55    1.37
  13   8  -2    8.13    1.44
  13   8  -2   11.13    1.58
  13   8  -2    8.09    1.22
  13   8  -2   10.35    1.53
  13   8  -2    7.49    1.32
  13   8  -2    7.68    1.24
  13   8  -2    9.18    1.26
  13   8  -2    8.39    1.33
 -13  -8   2    9.22    1.46
 -13  -8   2   10.24    1.45
 -13  -8   2   11.07    1.37
 -13  -8   2   10.08    1.36
 -13  -8   2    9.46    1.46
  12   8  -2    6.16    1.20
  12   8  -2    7.46    1.15
  12   8  -2    7.27    1.21
  12   8  -2    6.95    1.33
  12   8  -2    9.03    1.12
  12   8  -2    6.97    1.00
  12   8  -2    5.85    0.96
  12   8  -2    8.35    1.29
 -12  -8   2    7.36    1.22
 -12  -8   2    5.60    1.14
 -12  -8   2    6.81    1.08
 -12  -8   2    7.49    1.25
 -12  -8   2    6.25    1.06
  11   8  -2   42.97    2.39
  11   8  -2   44.74    2.69
  11   8  -2   44.56    2.26
  11   8  -2   45.85    2.54
  11   8  -2   46.50    2.48
  11   8  -2   43.02    2.66
  11   8  -2   42.32    2.64
  11   8  -2   43.65    2.32
 -11  -8   2   42.09    2.51
 -11  -8   2   49.22    2.57
 -11  -8   2   45.22    2.56
 -11  -8   2   43.81    2.31
 -11  -8   2   42.52    2.45
  10   8  -2    0.69    0.55
  10   8  -2    0.43    0.57
  10   8  -2   -0.04    0.75
  10   8  -2    0.22    0.56
  10   8  -2    0.79    0.81
  10   8  -2    0.51    0.66
 -10  -8   2   -0.24    0.72
 -10  -8   2    0.45    0.77
 -10  -8   2    0.01    0.61
 -10  -8   2    0.39    0.77
 -10  -8   2    0.48    0.68
   9   8  -2   34.05    1.74
   9   8  -2   31.35    2.06
   9   8  -2   33.68    1.81
   9   8  -2   36.11    1.86
  -9  -8   2   35.57    1.94
  -9  -8   2   35.70    1.99
  -9  -8   2   35.26    2.01
  -9  -8   2   34.93    1.77
  -9  -8   2   34.21    2.00
   8   8  -2    8.30    0.64
   8   8  -2    9.81    1.08
   8   8  -2    6.98    0.81
  -8  -8   2    8.99    0.98
  -8  -8   2    8.53    0.95
  -8  -8   2    8.57    0.97
   7   8  -2   34.37    1.57
   7   8  -2   33.48    1.93
   7   8  -2   32.23    1.46
  -7  -8   2   29.92    1.75
  -7  -8   2   33.07    1.83
  -7  -8   2   34.37    1.35
  -7  -8   2   33.87    1.34
  -7  -8   2   32.54    1.49
  -7  -8   2   31.97    1.76
  -7  -8   2   33.66    1.61
   6   8  -2   43.05    2.25
   6   8  -2   43.19    1.89
   6   8  -2   44.42    1.74
   6   8  -2   41.60    1.87
  -6  -8   2   42.07    1.90
  -6  -8   2   39.55    2.06
  -6  -8   2   42.61    1.70
  -6  -8   2   39.08    2.03
   5   8  -2   12.02    0.68
   5   8  -2   12.95    0.74
   5   8  -2   10.62    1.04
   5   8  -2   13.28    0.63
   5   8  -2   12.88    0.79
  -5  -8   2   12.40    1.06
  -5  -8   2   13.37    0.85
  -5  -8   2   13.99    0.70
  -5  -8   2   13.25    0.78
  -5  -8   2   13.77    0.77
   4   8  -2   58.25    2.80
   4   8  -2   59.47    2.56
   4   8  -2   59.52    2.43
   4   8  -2   61.70    2.57
   4   8  -2   64.64    2.33
  -4  -8   2   62.46    2.48
  -4  -8   2   62.63    2.53
  -4  -8   2   60.45    2.59
  -4  -8   2   59.35    2.56
  -4  -8   2   59.75    2.43
   3   8  -2    1.99    0.25
   3   8  -2    1.89    0.26
   3   8  -2    1.66    0.15
   3   8  -2    2.33    0.39
   3   8  -2    2.91    0.37
  -3  -8   2    2.02    0.36
  -3  -8   2    2.18    0.26
  -3  -8   2    1.31    0.24
  -3  -8   2    1.88    0.33
  -3  -8   2    2.02    0.29
   2   8  -2   28.13    1.39
   2   8  -2   31.39    1.38
   2   8  -2   26.83    1.37
   2   8  -2   25.99    1.49
  -2  -8   2   28.88    1.37
  -2  -8   2   30.87    1.35
  -2  -8   2   30.87    1.43
  -2  -8   2   28.08    1.40
  -2  -8   2   31.90    1.29
  -2  -8   2   30.01    1.42
   1   8  -2    7.09    0.66
   1   8  -2    6.51    0.42
   1   8  -2    6.52    0.54
   1   8  -2    6.87    0.60
   1   8  -2    6.85    0.52
  -1  -8   2    6.77    0.43
  -1  -8   2    6.31    0.55
  -1  -8   2    6.74    0.56
  -1  -8   2    6.14    0.53
  -1  -8   2    5.51    0.53
  -1  -8   2    6.53    0.48
   0   8  -2   38.66    1.55
   0   8  -2   34.16    1.80
   0   8  -2   36.00    1.73
   0   8  -2   38.66    1.78
   0   8  -2   38.21    1.72
   0  -8   2   37.21    1.69
   0  -8   2   35.36    1.66
   0  -8   2   40.50    1.67
   0  -8   2   37.48    1.58
   0  -8   2   36.54    1.69
   0  -8   2   36.90    1.64
  -1   8  -2   41.33    2.00
  -1   8  -2   44.77    1.79
  -1   8  -2   43.00    1.98
  -1   8  -2   42.49    2.04
   1  -8   2   43.20    1.88
   1  -8   2   40.43    1.82
   1  -8   2   43.19    1.65
  -2   8  -2   17.02    1.01
  -2   8  -2   15.93    0.87
  -2   8  -2   18.48    0.94
  -2   8  -2   16.28    1.24
  -2   8  -2   17.22    1.04
  -2   8  -2   17.69    1.14
   2  -8   2   16.21    0.87
   2  -8   2   16.53    0.92
   2  -8   2   15.92    1.02
   2  -8   2   15.63    0.99
   2  -8   2   18.24    1.24
  -3   8  -2   35.51    1.59
  -3   8  -2   37.92    1.98
  -3   8  -2   36.78    1.64
  -3   8  -2   34.33    1.75
  -3   8  -2   36.24    1.98
  -3   8  -2   34.80    1.80
   3  -8   2   34.92    1.74
   3  -8   2   36.75    1.69
   3  -8   2   36.37    1.90
   3  -8   2   36.34    1.75
   3  -8   2   35.68    1.53
  -4   8  -2   36.71    2.11
  -4   8  -2   38.62    1.87
  -4   8  -2   37.85    1.65
  -4   8  -2   39.37    2.20
  -4   8  -2   38.31    1.79
  -4   8  -2   40.39    2.13
   4  -8   2   37.30    1.89
   4  -8   2   38.74    2.06
   4  -8   2   37.32    1.85
   4  -8   2   40.25    1.91
   4  -8   2   39.26    1.60
  -5   8  -2   36.52    1.89
  -5   8  -2   40.58    2.26
  -5   8  -2   40.05    2.27
  -5   8  -2   41.43    2.33
  -5   8  -2   39.04    1.86
   5  -8   2   38.43    2.17
   5  -8   2   38.77    1.96
   5  -8   2   38.47    1.56
   5  -8   2   40.92    1.94
  -6   8  -2   13.91    0.98
  -6   8  -2   11.63    1.42
  -6   8  -2   12.80    1.22
  -6   8  -2    9.35    1.08
  -6   8  -2   11.74    1.27
  -6   8  -2   14.00    1.54
   6  -8   2   12.18    1.27
   6  -8   2   12.82    1.16
   6  -8   2   10.42    1.06
  -7   8  -2   31.19    1.95
  -7   8  -2   28.13    2.13
  -7   8  -2   30.08    1.96
  -7   8  -2   29.89    2.25
   7  -8   2   31.77    1.83
   7  -8   2   29.66    1.72
   7  -8   2   32.23    2.19
  -8   8  -2    8.82    1.27
  -8   8  -2    7.70    1.41
  -8   8  -2    8.42    1.42
  -8   8  -2    7.89    1.21
   8  -8   2    6.99    0.93
   8  -8   2    8.67    1.05
   8  -8   2    9.82    1.51
  -9   8  -2   31.78    2.34
  -9   8  -2   29.76    2.56
  -9   8  -2   28.75    2.60
   9  -8   2   27.68    1.86
   9  -8   2   34.60    2.75
   9  -8   2   28.65    2.03
 -10   8  -2   17.31    2.12
 -10   8  -2   22.05    2.39
 -10   8  -2   16.01    1.95
  10  -8   2   17.06    1.81
  10  -8   2   15.81    1.71
  14   7  -2    9.37    1.53
  14   7  -2    9.92    1.65
  14   7  -2    8.91    1.60
  14   7  -2   11.21    1.46
  14   7  -2   12.80    1.59
  14   7  -2   10.94    1.65
  14   7  -2    9.30    1.36
  14   7  -2    9.17    1.39
 -14  -7   2   12.54    1.51
 -14  -7   2   12.14    1.67
 -14  -7   2    8.37    1.45
  13   7  -2    7.11    1.16
  13   7  -2    6.56    1.30
  13   7  -2    8.27    1.25
  13   7  -2    7.87    1.42
  13   7  -2    7.50    1.23
  13   7  -2    7.21    1.38
  13   7  -2    7.05    1.13
  13   7  -2    8.46    1.33
 -13  -7   2    6.46    1.19
 -13  -7   2    7.18    1.26
 -13  -7   2    5.14    1.10
 -13  -7   2    7.86    1.35
 -13  -7   2    9.12    1.40
  12   7  -2   21.13    2.07
  12   7  -2   18.52    1.93
  12   7  -2   22.23    1.75
  12   7  -2   24.16    1.66
  12   7  -2   21.04    1.78
  12   7  -2   19.71    1.62
  12   7  -2   17.73    1.84
  12   7  -2   17.95    1.86
 -12  -7   2   19.33    1.71
 -12  -7   2   22.55    1.90
 -12  -7   2   23.22    1.96
 -12  -7   2   24.11    1.87
 -12  -7   2   25.76    1.82
  11   7  -2   22.59    1.82
  11   7  -2   24.96    1.93
  11   7  -2   22.20    1.74
  11   7  -2   21.56    1.60
  11   7  -2   24.82    1.65
  11   7  -2   23.85    1.76
  11   7  -2   20.14    1.53
  11   7  -2   22.26    1.82
 -11  -7   2   24.27    1.78
 -11  -7   2   22.56    1.68
 -11  -7   2   23.88    1.81
 -11  -7   2   24.62    1.78
 -11  -7   2   21.88    1.60
  10   7  -2   11.33    1.27
  10   7  -2   13.41    1.36
  10   7  -2   11.02    1.26
  10   7  -2    9.38    1.05
  10   7  -2   10.80    1.16
  10   7  -2   11.29    1.22
  10   7  -2   13.18    1.13
  10   7  -2   11.33    1.14
 -10  -7   2   12.65    1.32
 -10  -7   2   13.12    1.29
 -10  -7   2   12.24    1.27
 -10  -7   2   13.13    1.15
 -10  -7   2   11.57    1.27
   9   7  -2   53.56    2.51
   9   7  -2   58.45    2.66
   9   7  -2   58.17    2.87
   9   7  -2   54.46    2.58
  -9  -7   2   55.96    2.70
  -9  -7   2   55.06    2.66
  -9  -7   2   58.18    2.69
  -9  -7   2   56.42    2.54
  -9  -7   2   58.61    2.71
   8   7  -2   17.56    1.33
   8   7  -2   17.92    1.01
   8   7  -2   19.85    0.99
   8   7  -2   14.75    1.19
  -8  -7   2   17.10    1.31
  -8  -7   2   17.67    1.31
  -8  -7   2   18.84    1.29
  -8  -7   2   17.86    1.07
   7   7  -2   77.63    3.00
   7   7  -2   70.63    3.44
   7   7  -2   75.88    3.09
   7   7  -2   76.04    3.17
  -7  -7   2   75.29    3.18
  -7  -7   2   73.32    3.02
  -7  -7   2   74.97    2.76
  -7  -7   2   71.31    3.21
  -7  -7   2   77.94    2.76
  -7  -7   2   73.74    3.22
   6   7  -2    8.32    0.60
   6   7  -2    8.96    0.77
   6   7  -2    8.25    0.57
   6   7  -2    8.64    0.55
  -6  -7   2    9.00    0.56
  -6  -7   2    9.64    0.48
  -6  -7   2    8.51    0.49
  -6  -7   2    8.80    0.64
  -6  -7   2    8.82    0.65
  -6  -7   2    8.92    0.66
   5   7  -2  125.14    5.17
   5   7  -2  115.86    5.38
   5   7  -2  133.40    4.69
   5   7  -2  131.63    5.02
   5   7  -2  138.12    4.87
  -5  -7   2  131.81    4.78
  -5  -7   2  123.78    5.01
  -5  -7   2  133.95    5.13
  -5  -7   2  122.28    5.05
  -5  -7   2  130.34    4.99
   4   7  -2    9.08    0.44
   4   7  -2    8.61    0.55
   4   7  -2    8.28    0.57
   4   7  -2    7.95    0.52
   4   7  -2    9.02    0.66
  -4  -7   2    8.47    0.60
  -4  -7   2    8.08    0.57
  -4  -7   2    7.92    0.53
  -4  -7   2    7.81    0.51
  -4  -7   2    7.95    0.59
  -4  -7   2    8.05    0.64
   3   7  -2   55.10    2.15
   3   7  -2   54.32    2.24
   3   7  -2   55.61    2.01
   3   7  -2   44.47    2.37
   3   7  -2   50.77    2.20
  -3  -7   2   55.05    2.18
  -3  -7   2   53.63    2.17
  -3  -7   2   55.50    2.14
  -3  -7   2   53.72    2.22
  -3  -7   2   49.40    2.21
   2   7  -2    6.91    0.52
   2   7  -2    8.58    0.57
   2   7  -2    7.57    0.33
   2   7  -2    7.42    0.48
   2   7  -2    7.96    0.64
  -2  -7   2    7.25    0.51
  -2  -7   2    7.26    0.54
  -2  -7   2    7.18    0.44
  -2  -7   2    8.11    0.55
  -2  -7   2    6.49    0.55
  -2  -7   2    7.91    0.49
   1   7  -2   52.79    2.46
   1   7  -2   58.06    2.34
   1   7  -2   51.38    2.29
   1   7  -2   57.74    2.31
  -1  -7   2   57.13    2.21
  -1  -7   2   54.53    2.26
  -1  -7   2   54.54    2.26
  -1  -7   2   54.64    2.27
  -1  -7   2   51.90    2.25
  -1  -7   2   54.10    2.28
   0   7  -2   88.34    4.06
   0   7  -2   93.78    3.82
   0   7  -2   96.08    3.69
   0   7  -2  103.33    3.98
   0   7  -2   86.99    3.84
   0  -7   2   99.89    3.80
   0  -7   2   98.23    3.80
   0  -7   2   95.56    3.74
   0  -7   2   93.97    3.78
   0  -7   2   97.74    3.86
   0  -7   2  107.86    3.59
   0  -7   2   96.70    3.81
  -1   7  -2   12.20    0.76
  -1   7  -2   12.55    0.83
  -1   7  -2   12.91    0.80
  -1   7  -2   13.16    0.81
  -1   7  -2   12.96    0.67
   1  -7   2   12.47    0.73
   1  -7   2   13.09    0.71
   1  -7   2   12.30    0.79
   1  -7   2   12.35    0.71
   1  -7   2   12.86    0.59
   1  -7   2   13.05    0.70
  -2   7  -2  107.25    4.42
  -2   7  -2  112.15    4.12
  -2   7  -2  107.94    4.26
  -2   7  -2  100.81    4.26
  -2   7  -2  103.68    4.42
   2  -7   2  105.95    4.16
   2  -7   2  105.40    4.25
   2  -7   2  104.76    4.12
   2  -7   2  100.87    4.16
   2  -7   2  110.46    4.05
  -3   7  -2   10.83    0.61
  -3   7  -2    9.45    0.76
  -3   7  -2   10.14    0.70
  -3   7  -2   10.15    0.77
  -3   7  -2    9.09    0.63
   3  -7   2    7.69    0.72
   3  -7   2    9.08    0.63
   3  -7   2    9.41    0.57
   3  -7   2    9.81    0.62
  -4   7  -2   78.99    3.37
  -4   7  -2   73.98    3.43
  -4   7  -2   80.40    3.08
  -4   7  -2   80.21    3.24
  -4   7  -2   74.88    3.46
   4  -7   2   84.11    3.02
   4  -7   2   79.13    3.24
   4  -7   2   75.98    3.27
   4  -7   2   79.26    3.30
  -5   7  -2   33.15    1.68
  -5   7  -2   36.01    1.68
  -5   7  -2   34.99    1.97
  -5   7  -2   35.81    1.99
  -5   7  -2   35.31    2.02
   5  -7   2   34.57    1.68
   5  -7   2   35.70    1.39
   5  -7   2   34.26    1.76
  -6   7  -2   36.38    2.13
  -6   7  -2   37.33    2.13
  -6   7  -2   34.65    1.66
  -6   7  -2   31.74    2.02
  -6   7  -2   36.65    1.89
   6  -7   2   31.55    1.90
   6  -7   2   31.66    1.80
   6  -7   2   33.73    1.72
  -7   7  -2   14.37    1.42
  -7   7  -2   15.55    1.00
  -7   7  -2   15.93    1.50
  -7   7  -2   11.24    1.33
  -7   7  -2   12.50    1.32
   7  -7   2   15.36    1.16
   7  -7   2   12.10    1.29
   7  -7   2   12.98    1.17
  -8   7  -2   32.34    2.14
  -8   7  -2   26.89    1.92
  -8   7  -2   26.75    1.95
  -8   7  -2   27.43    1.98
   8  -7   2   29.78    1.73
   8  -7   2   27.15    1.77
   8  -7   2   26.60    2.19
  -9   7  -2   26.20    2.38
  -9   7  -2   28.13    2.04
  -9   7  -2   26.49    2.09
  -9   7  -2   22.74    2.17
   9  -7   2   28.12    2.28
   9  -7   2   23.05    1.79
   9  -7   2   24.11    1.64
 -10   7  -2   14.39    1.71
 -10   7  -2   17.02    1.90
 -10   7  -2   19.35    2.02
  10  -7   2   16.45    1.57
  10  -7   2   13.03    1.43
 -11   7  -2   20.92    2.35
 -11   7  -2   25.35    2.65
 -11   7  -2   20.73    2.22
  11  -7   2   21.34    1.93
  11  -7   2   20.95    2.02
  14   6  -2    8.52    1.42
  14   6  -2    9.04    1.50
  14   6  -2    9.40    1.50
  14   6  -2    9.36    1.31
  14   6  -2   10.71    1.42
 -14  -6   2    8.19    1.31
 -14  -6   2   11.17    1.48
 -14  -6   2    9.98    1.51
  13   6  -2    8.98    1.17
  13   6  -2   13.00    1.53
  13   6  -2   12.34    1.42
  13   6  -2   13.92    1.49
  13   6  -2   10.30    1.35
  13   6  -2   12.75    1.48
 -13  -6   2   11.86    1.44
 -13  -6   2   11.70    1.37
 -13  -6   2   10.90    1.35
 -13  -6   2   12.76    1.41
  12   6  -2   17.71    1.66
  12   6  -2   16.84    1.77
  12   6  -2   18.17    1.84
  12   6  -2   22.63    1.85
  12   6  -2   18.40    1.56
  12   6  -2   20.79    1.70
 -12  -6   2   17.82    1.63
 -12  -6   2   20.05    1.81
 -12  -6   2   18.18    1.76
 -12  -6   2   21.09    1.74
 -12  -6   2   18.61    1.76
  11   6  -2   17.44    1.37
  11   6  -2   18.94    1.67
  11   6  -2   15.28    1.49
  11   6  -2   16.60    1.50
  11   6  -2   15.67    1.46
  11   6  -2   19.19    1.62
 -11  -6   2   17.03    1.49
 -11  -6   2   16.65    1.56
 -11  -6   2   21.37    1.57
 -11  -6   2   17.12    1.49
 -11  -6   2   15.22    1.43
  10   6  -2   30.99    1.86
  10   6  -2   31.54    2.01
  10   6  -2   31.62    1.75
  10   6  -2   29.83    1.87
  10   6  -2   36.09    2.02
 -10  -6   2   32.75    1.86
 -10  -6   2   29.79    1.89
 -10  -6   2   32.68    1.91
 -10  -6   2   33.50    1.92
 -10  -6   2   33.69    1.82
   9   6  -2    4.41    0.65
   9   6  -2    4.66    0.73
   9   6  -2    4.55    0.65
  -9  -6   2    4.32    0.67
  -9  -6   2    3.90    0.67
  -9  -6   2    5.80    0.78
  -9  -6   2    4.29    0.77
  -9  -6   2    5.05    0.76
   8   6  -2   76.75    3.27
   8   6  -2   76.92    3.19
   8   6  -2   77.82    3.35
  -8  -6   2   77.56    3.34
  -8  -6   2   80.66    3.38
  -8  -6   2   81.11    3.38
   7   6  -2   28.25    1.35
   7   6  -2   25.45    1.30
   7   6  -2   28.52    1.28
  -7  -6   2   25.65    1.36
  -7  -6   2   28.43    1.36
  -7  -6   2   27.53    1.39
  -7  -6   2   27.06    1.30
  -7  -6   2   28.15    1.38
   6   6  -2  120.28    4.51
   6   6  -2  118.51    4.76
   6   6  -2  115.32    4.59
  -6  -6   2  123.78    4.28
  -6  -6   2  110.91    4.63
  -6  -6   2  114.97    4.53
  -6  -6   2  114.64    4.56
  -6  -6   2  123.05    4.74
  -6  -6   2  112.49    4.59
  -6  -6   2  118.78    4.28
   5   6  -2  152.46    5.66
   5   6  -2  144.50    5.77
   5   6  -2  150.42    5.99
  -5  -6   2  149.59    5.69
  -5  -6   2  148.06    5.72
  -5  -6   2  147.30    5.75
  -5  -6   2  159.48    5.93
  -5  -6   2  150.52    5.49
  -5  -6   2  152.86    5.50
  -5  -6   2  148.75    5.82
   4   6  -2   56.21    2.39
   4   6  -2   56.55    2.22
   4   6  -2   58.98    2.19
   4   6  -2   54.02    2.56
   4   6  -2   57.05    2.36
  -4  -6   2   59.93    2.21
  -4  -6   2   58.38    2.37
  -4  -6   2   59.30    2.23
  -4  -6   2   56.57    2.34
  -4  -6   2   56.91    2.40
  -4  -6   2   56.31    2.39
   3   6  -2  104.13    4.08
   3   6  -2  105.29    3.94
   3   6  -2  108.49    4.21
   3   6  -2  109.08    3.91
   3   6  -2   96.36    4.37
  -3  -6   2  102.90    3.93
  -3  -6   2  105.47    3.95
  -3  -6   2  111.06    4.12
  -3  -6   2  103.17    4.04
  -3  -6   2  101.77    4.06
  -3  -6   2  103.93    4.11
   2   6  -2   31.09    1.19
   2   6  -2   28.09    1.48
   2   6  -2   31.02    1.36
   2   6  -2   32.24    1.37
   2   6  -2   30.76    1.33
  -2  -6   2   31.41    1.38
  -2  -6   2   33.06    1.31
  -2  -6   2   30.60    1.36
  -2  -6   2   30.95    1.36
  -2  -6   2   30.36    1.33
  -2  -6   2   30.18    1.37
  -2  -6   2   30.25    1.32
   1   6  -2   40.51    1.91
   1   6  -2   42.17    1.78
   1   6  -2   41.35    1.78
   1   6  -2   41.88    1.80
   1   6  -2   40.60    1.58
  -1  -6   2   40.90    1.75
  -1  -6   2   40.89    1.73
  -1  -6   2   43.97    1.70
  -1  -6   2   42.24    1.76
  -1  -6   2   44.41    1.58
  -1  -6   2   42.63    1.75
  -1  -6   2   40.47    1.77
   0   6  -2   68.72    2.81
   0   6  -2   66.65    2.79
   0   6  -2   72.16    2.89
   0   6  -2   67.85    2.98
   0   6  -2   69.72    2.68
   0  -6   2   67.75    2.77
   0  -6   2   64.00    2.73
   0  -6   2   76.61    2.60
   0  -6   2   70.60    2.80
   0  -6   2   67.67    2.72
   0  -6   2   71.61    2.77
  -1   6  -2   56.62    2.47
  -1   6  -2   56.43    2.38
  -1   6  -2   56.90    2.24
  -1   6  -2   55.58    2.36
  -1   6  -2   54.41    2.42
   1  -6   2   58.17    2.33
   1  -6   2   56.34    2.32
   1  -6   2   55.44    2.23
   1  -6   2   58.32    2.16
   1  -6   2   57.03    2.29
   1  -6   2   54.89    2.29
  -2   6  -2    9.19    0.63
  -2   6  -2    9.71    0.64
  -2   6  -2    9.15    0.63
  -2   6  -2    9.65    0.56
  -2   6  -2    9.10    0.71
   2  -6   2    9.59    0.57
   2  -6   2    9.19    0.53
   2  -6   2    9.59    0.56
   2  -6   2    8.23    0.64
  -3   6  -2  153.88    6.42
  -3   6  -2  165.08    6.10
  -3   6  -2  160.82    6.48
  -3   6  -2  159.30    6.15
  -3   6  -2  159.48    6.24
  -3   6  -2  162.50    6.05
   3  -6   2  157.58    6.27
   3  -6   2  163.30    5.90
   3  -6   2  159.54    6.11
   3  -6   2  152.61    6.05
   3  -6   2  158.39    6.06
  -4   6  -2   79.89    3.38
  -4   6  -2   80.82    3.10
  -4   6  -2   80.49    3.38
  -4   6  -2   77.45    3.49
  -4   6  -2   78.78    3.27
  -4   6  -2   82.08    3.10
   4  -6   2   79.03    3.21
   4  -6   2   83.35    3.04
   4  -6   2   78.42    3.33
   4  -6   2   79.76    3.28
   4  -6   2   84.04    3.20
[truncated: 3,746,139 more chars]
