# Supplementary material for: Iridates from the molecular side
Source: Nat Commun. 2016 Jul 20;7:12195. doi: 10.1038/ncomms12195 (PMC4961767; doi:10.1038/ncomms12195)
Supplement: Supplementary Data 2 — Cif file for compound 2 [file ncomms12195-s3.cif]

data_mo_D8V864_0m-a
_audit_creation_date              2015-10-18
_audit_creation_method
;
Olex2 1.2
(compiled 2014.06.27 svn.r2953 for OlexSys, GUI svn.r4855)
;
_publ_contact_author_address      ?
_publ_contact_author_email        ?
_publ_contact_author_name         ''
_publ_contact_author_phone        ?
_publ_section_references
;
Bourhis, L.J., Dolomanov, O.V., Gildea, R.J., Howard, J.A.K., Puschmann, H.
 (2013). in preparation.

Dolomanov, O.V., Bourhis, L.J., Gildea, R.J, Howard, J.A.K. & Puschmann, H.
 (2009), J. Appl. Cryst. 42, 339-341.
;
_chemical_formula_moiety          'C5 H6 F1.5 Ir0.25 N2 Zn0.25'
_chemical_formula_sum             'C5 H6 F1.5 Ir0.25 N2 Zn0.25'
_chemical_formula_weight          187.02
loop_
  _atom_type_symbol
  _atom_type_scat_dispersion_real
  _atom_type_scat_dispersion_imag
  _atom_type_scat_Cromer_Mann_a1
  _atom_type_scat_Cromer_Mann_a2
  _atom_type_scat_Cromer_Mann_a3
  _atom_type_scat_Cromer_Mann_a4
  _atom_type_scat_Cromer_Mann_b1
  _atom_type_scat_Cromer_Mann_b2
  _atom_type_scat_Cromer_Mann_b3
  _atom_type_scat_Cromer_Mann_b4
  _atom_type_scat_Cromer_Mann_c
  _atom_type_scat_source
  _atom_type_scat_dispersion_source
 C 0.00347 0.00161 2.31000 1.02000 1.58860 0.86500 20.84390 10.20750 0.56870
 51.65120 0.215599998832
 'International Tables Volume C Table 6.1.1.4 (pp. 500-502)'
 'Henke, Gullikson and Davis, At. Data and Nucl. Data Tables, 1993, 54, 2'
 F 0.01794 0.01033 3.53920 2.64120 1.51700 1.02430 10.28250 4.29440 0.26150
 26.14760 0.277599990368
 'International Tables Volume C Table 6.1.1.4 (pp. 500-502)'
 'Henke, Gullikson and Davis, At. Data and Nucl. Data Tables, 1993, 54, 2'
 H 0.00000 0.00000 0.49300 0.32291 0.14019 0.04081 10.51090 26.12570 3.14236
 57.79970 0.0030380000826
 'International Tables Volume C Table 6.1.1.4 (pp. 500-502)'
 'Henke, Gullikson and Davis, At. Data and Nucl. Data Tables, 1993, 54, 2'
 Ir -1.30390 7.98110 27.30490 16.72960 15.61150 5.83377 1.59279 8.86553
 0.41792 45.00110 11.4722003937
 'International Tables Volume C Table 6.1.1.4 (pp. 500-502)'
 'Henke, Gullikson and Davis, At. Data and Nucl. Data Tables, 1993, 54, 2'
 Zn 0.31207 1.46666 14.07430 7.03180 5.16520 2.41000 3.26550 0.23330 10.31630
 58.70970 1.30410003662
 'International Tables Volume C Table 6.1.1.4 (pp. 500-502)'
 'Henke, Gullikson and Davis, At. Data and Nucl. Data Tables, 1993, 54, 2'
 N 0.00653 0.00323 12.21260 3.13220 2.01250 1.16630 0.00570 9.89330 28.99750
 0.58260 -11.5290002823
 'International Tables Volume C Table 6.1.1.4 (pp. 500-502)'
 'Henke, Gullikson and Davis, At. Data and Nucl. Data Tables, 1993, 54, 2'

_space_group_crystal_system       'tetragonal'
_space_group_IT_number            86
_space_group_name_H-M_alt         'P 42/n'
_space_group_name_Hall            '-P 4bc'
loop_
  _space_group_symop_id
  _space_group_symop_operation_xyz
 1 x,y,z
 2 -y,x+1/2,z+1/2
 3 y+1/2,-x,z+1/2
 4 -x+1/2,-y+1/2,z
 5 -x,-y,-z
 6 y,-x-1/2,-z-1/2
 7 -y-1/2,x,-z-1/2
 8 x-1/2,y-1/2,-z

_symmetry_Int_Tables_number       86
_cell_length_a                    12.4516(4)
_cell_length_b                    12.4516(4)
_cell_length_c                    8.1424(3)
_cell_angle_alpha                 90
_cell_angle_beta                  90
_cell_angle_gamma                 90
_cell_volume                      1262.42(7)
_cell_formula_units_Z             8
_cell_measurement_reflns_used     9921
_cell_measurement_temperature     122(1)
_cell_measurement_theta_max       33.18
_cell_measurement_theta_min       2.31
_exptl_absorpt_coefficient_mu     6.285
_exptl_absorpt_correction_T_max   0.7465
_exptl_absorpt_correction_T_min   0.3853
_exptl_absorpt_correction_type    multi-scan
_exptl_absorpt_process_details
;
SADABS-2014/3 (Bruker,2014) was used for absorption correction.
wR2(int) was 0.1072 before and 0.0451 after correction.
The Ratio of minimum to maximum transmission is 0.5161.
The \l/2 correction factor is Not present.
;
_exptl_crystal_colour             'clear light yellow'
_exptl_crystal_colour_lustre      clear
_exptl_crystal_colour_modifier    light
_exptl_crystal_colour_primary     yellow
_exptl_crystal_density_diffrn     1.9678
_exptl_crystal_description        needle
_exptl_crystal_F_000              720.4746
_exptl_crystal_size_max           0.3
_exptl_crystal_size_mid           0.1
_exptl_crystal_size_min           0.1
_diffrn_reflns_av_R_equivalents   0.0357
_diffrn_reflns_av_unetI/netI      0.0179
_diffrn_reflns_limit_h_max        19
_diffrn_reflns_limit_h_min        -19
_diffrn_reflns_limit_k_max        19
_diffrn_reflns_limit_k_min        -18
_diffrn_reflns_limit_l_max        12
_diffrn_reflns_limit_l_min        -12
_diffrn_reflns_number             22599
_diffrn_reflns_theta_full         33.0801
_diffrn_reflns_theta_max          33.08
_diffrn_reflns_theta_min          2.31
_diffrn_ambient_temperature       122(1)
_diffrn_measured_fraction_theta_full 1.0000
_diffrn_measured_fraction_theta_max 1.0000
_diffrn_measurement_device_type   'Bruker APEX-II CCD'
_diffrn_measurement_method        '\f and \w scans'
_diffrn_radiation_type            'Mo K\a'
_diffrn_radiation_wavelength      0.71073
_diffrn_standards_number          0
_reflns_Friedel_coverage          0.0
_reflns_limit_h_max               19
_reflns_limit_h_min               0
_reflns_limit_k_max               19
_reflns_limit_k_min               0
_reflns_limit_l_max               12
_reflns_limit_l_min               0
_reflns_number_gt                 1754
_reflns_number_total              2406
_reflns_threshold_expression      I>=2u(I)
_computing_molecular_graphics     'Olex2 (Dolomanov et al., 2009)'
_computing_publication_material   'Olex2 (Dolomanov et al., 2009)'
_computing_structure_refinement   'olex2.refine (Bourhis et al., 2013)'
_computing_structure_solution     'olex2.solve (Bourhis et al., 2013)'
_refine_diff_density_max          1.1225
_refine_diff_density_min          -0.7236
_refine_diff_density_rms          0.1584
_refine_ls_d_res_high             0.6511
_refine_ls_d_res_low              8.8046
_refine_ls_extinction_expression  Fc^*^=kFc[1+0.001xFc^2^\l^3^/sin(2\q)]^-1/4^
_refine_ls_goodness_of_fit_ref    1.0337
_refine_ls_hydrogen_treatment     mixed
_refine_ls_matrix_type            full
_refine_ls_number_constraints     11
_refine_ls_number_parameters      82
_refine_ls_number_reflns          2406
_refine_ls_number_restraints      0
_refine_ls_R_factor_all           0.0252
_refine_ls_R_factor_gt            0.0134
_refine_ls_restrained_S_all       1.0337
_refine_ls_shift/su_max           0.0318
_refine_ls_shift/su_mean          0.0004
_refine_ls_structure_factor_coef  Fsqd
_refine_ls_weighting_details
'w=1/[\s^2^(Fo^2^)+(0.0125P)^2^+0.7747P] where P=(Fo^2^+2Fc^2^)/3'
_refine_ls_weighting_scheme       calc
_refine_ls_wR_factor_gt           0.0297
_refine_ls_wR_factor_ref          0.0349
_olex2_refinement_description
;
1. Fixed Uiso
 At 1.2 times of:
  All C(H) groups, All C(H,H) groups
2.a Aromatic/amide H refined with riding coordinates:
 C1(H1), C2(H2), C3(H3), C5(H5)
2.b X=CH2 refined with riding coordinates:
 C4(H4a,H4b)
;
_atom_sites_solution_primary      iterative
loop_
  _atom_site_label
  _atom_site_type_symbol
  _atom_site_fract_x
  _atom_site_fract_y
  _atom_site_fract_z
  _atom_site_U_iso_or_equiv
  _atom_site_adp_type
  _atom_site_occupancy
  _atom_site_site_symmetry_order
  _atom_site_refinement_flags_posn
  _atom_site_refinement_flags_adp
  _atom_site_refinement_flags_occupancy
 Ir1 Ir 0.25 0.25 1.25 0.00891(2) Uani 1.000000 4 S T P
 Zn1 Zn 0.25 0.25 0.75 0.00904(4) Uani 1.000000 4 S T P
 F1 F 0.2400931(6) 0.4045331(6) 1.2502944(6) 0.02017(4) Uani 1.000000 1 . . .
 F2 F 0.25 0.25 1.0111347(6) 0.01586(5) Uani 1.000000 2 S T P
 N1 N 0.3267876(6) 0.4011150(6) 0.7370943(6) 0.01333(4) Uani 1.000000 1 . . .
 N2 N 0.3922221(6) 0.5496076(6) 0.6289492(6) 0.01640(5) Uani 1.000000 1 . . .
 C1 C 0.3788369(6) 0.4584938(6) 0.8585480(6) 0.01838(5) Uani 1.000000 1 . . .
 H1 H 0.3849862(6) 0.4372407(6) 0.9702078(6) 0.02206(5) Uiso 1.000000 1 R . .
 C2 C 0.4198495(6) 0.5501218(6) 0.7931188(6) 0.01985(5) Uani 1.000000 1 . . .
 H2 H 0.4596494(6) 0.6038818(6) 0.8492401(6) 0.02382(5) Uiso 1.000000 1 R . .
 C3 C 0.4177458(6) 0.6308748(6) 0.5130693(6) 0.02153(5) Uani 1.000000 1 . . .
 H3 H 0.4624471(6) 0.6883116(6) 0.5480683(6) 0.02584(5) Uiso 1.000000 1 R . .
 C4 C 0.3834367(6) 0.6316725(6) 0.3604063(6) 0.02903(5) Uani 1.000000 1 . . .
 H4a H 0.3386069(6) 0.5753959(6) 0.3215919(6) 0.03484(5) Uiso 1.000000 1 R . .
 H4b H 0.4034699(6) 0.6885256(6) 0.2888849(6) 0.03484(5) Uiso 1.000000 1 R . .
 C5 C 0.3367102(6) 0.4578840(6) 0.6011967(6) 0.01562(5) Uani 1.000000 1 . . .
 H5 H 0.3086032(6) 0.4371457(6) 0.4974689(6) 0.01875(5) Uiso 1.000000 1 R . .

loop_
  _atom_site_aniso_label
  _atom_site_aniso_U_11
  _atom_site_aniso_U_22
  _atom_site_aniso_U_33
  _atom_site_aniso_U_12
  _atom_site_aniso_U_13
  _atom_site_aniso_U_23
 Ir1 0.01026(3) 0.01026(3) 0.00620(3) -0.000000 -0.000000 0.000000
 Zn1 0.01013(6) 0.01013(6) 0.00684(4) -0.000000 -0.000000 0.000000
 F1 0.03336(9) 0.01035(9) 0.01679(4) 0.00192(9) -0.00103(6) 0.00152(6)
 F2 0.01687(9) 0.02549(9) 0.00521(4) 0.00010(9) -0.000000 0.000000
 N1 0.01316(9) 0.01209(9) 0.01473(4) -0.00096(9) -0.00038(6) -0.00044(6)
 N2 0.01681(9) 0.01399(9) 0.01842(4) -0.00289(9) -0.00118(6) 0.00081(6)
 C1 0.02200(9) 0.01834(9) 0.01482(4) -0.00171(9) -0.00545(6) -0.00124(6)
 C2 0.02188(9) 0.01806(9) 0.01959(4) -0.00473(9) -0.00608(6) -0.00142(6)
 C3 0.02257(9) 0.01573(9) 0.02631(4) -0.00623(9) 0.00069(6) 0.00405(6)
 C4 0.03245(9) 0.02521(9) 0.02944(4) -0.01073(9) -0.00439(6) 0.01013(6)
 C5 0.01723(9) 0.01294(9) 0.01670(4) -0.00222(9) -0.00087(6) 0.00003(6)

loop_
  _geom_bond_atom_site_label_1
  _geom_bond_atom_site_label_2
  _geom_bond_distance
  _geom_bond_site_symmetry_2
  _geom_bond_publ_flag
 Ir1 F1 1.92814(6) 7_658 ?
 Ir1 F1 1.92814(6) 6_568 ?
 Ir1 F1 1.92814(6) . ?
 Ir1 F1 1.92814(6) 4 ?
 Ir1 F2 1.94494(7) . ?
 Ir1 F2 1.94494(7) 6_568 ?
 Zn1 F2 2.12626(8) 7_657 ?
 Zn1 F2 2.12626(8) . ?
 Zn1 N1 2.11323(7) . ?
 Zn1 N1 2.11323(7) 4 ?
 Zn1 N1 2.11323(7) 7_657 ?
 Zn1 N1 2.11323(7) 6_567 ?
 N1 C1 1.38147(4) . ?
 N1 C5 1.31884(4) . ?
 N2 C2 1.38030(5) . ?
 N2 C3 1.41959(4) . ?
 N2 C5 1.35397(4) . ?
 C1 H1 0.9500 . ?
 C1 C2 1.35879(4) . ?
 C2 H2 0.9500 . ?
 C3 H3 0.9500 . ?
 C3 C4 1.31444(4) . ?
 C4 H4a 0.9500 . ?
 C4 H4b 0.9500 . ?
 C5 H5 0.9500 . ?

loop_
  _geom_angle_atom_site_label_1
  _geom_angle_atom_site_label_2
  _geom_angle_atom_site_label_3
  _geom_angle
  _geom_angle_site_symmetry_1
  _geom_angle_site_symmetry_3
  _geom_angle_publ_flag
 F1 Ir1 F1 90.0000885(4) . 7_658 ?
 F1 Ir1 F1 90.0000885(4) 6_568 . ?
 F1 Ir1 F1 179.8576(3) 6_568 7_658 ?
 F1 Ir1 F1 90.0000885(4) 4 7_658 ?
 F1 Ir1 F1 179.8576(3) 4 . ?
 F1 Ir1 F1 90.0000885(4) 6_568 4 ?
 F2 Ir1 F1 90.07122(15) 6_568 6_568 ?
 F2 Ir1 F1 90.07122(15) 6_568 7_658 ?
 F2 Ir1 F1 89.92878(15) . 6_568 ?
 F2 Ir1 F1 90.07122(15) . . ?
 F2 Ir1 F1 89.92878(15) 6_568 4 ?
 F2 Ir1 F1 90.07122(15) . 4 ?
 F2 Ir1 F1 89.92878(15) . 7_658 ?
 F2 Ir1 F1 89.92878(15) 6_568 . ?
 F2 Ir1 F2 180.0 6_568 . ?
 F2 Zn1 F2 180.0 7_657 . ?
 N1 Zn1 F2 92.85030(13) 7_657 7_657 ?
 N1 Zn1 F2 92.85030(13) 4 . ?
 N1 Zn1 F2 87.14970(13) . 7_657 ?
 N1 Zn1 F2 87.14970(13) 6_567 . ?
 N1 Zn1 F2 87.14970(13) 4 7_657 ?
 N1 Zn1 F2 92.85030(13) 6_567 7_657 ?
 N1 Zn1 F2 92.85030(13) . . ?
 N1 Zn1 F2 87.14970(13) 7_657 . ?
 N1 Zn1 N1 174.2994(3) 4 . ?
 N1 Zn1 N1 90.141677(13) 7_657 4 ?
 N1 Zn1 N1 90.141677(13) 4 6_567 ?
 N1 Zn1 N1 90.141677(13) . 6_567 ?
 N1 Zn1 N1 174.2994(3) 7_657 6_567 ?
 N1 Zn1 N1 90.141677(13) 7_657 . ?
 Zn1 F2 Ir1 180.0 . . ?
 C1 N1 Zn1 129.5801(4) . 7_657 ?
 C5 N1 Zn1 124.1486(5) . 7_657 ?
 C5 N1 C1 106.2287(7) . . ?
 C3 N2 C2 125.7731(7) . . ?
 C5 N2 C2 107.0239(6) . . ?
 C5 N2 C3 127.2028(5) . . ?
 H1 C1 N1 125.3688(4) . . ?
 C2 C1 N1 109.2623(5) . . ?
 C2 C1 H1 125.3688(3) . . ?
 C1 C2 N2 106.3881(6) . . ?
 H2 C2 N2 126.8059(4) . . ?
 H2 C2 C1 126.8059(3) . . ?
 H3 C3 N2 117.9313(4) . . ?
 C4 C3 N2 124.1374(7) . . ?
 C4 C3 H3 117.9313(5) . . ?
 H4a C4 C3 120.0 . . ?
 H4b C4 C3 120.0 . . ?
 H4b C4 H4a 120.0 . . ?
 N2 C5 N1 111.0942(5) . . ?
 H5 C5 N1 124.4529(4) . . ?
 H5 C5 N2 124.4529(3) . . ?

_olex2_submission_special_instructions 'No special instructions were received'
