# Supplementary material for: Iridates from the molecular side
Source: Nat Commun. 2016 Jul 20;7:12195. doi: 10.1038/ncomms12195 (PMC4961767; doi:10.1038/ncomms12195)
Supplement: Supplementary Data 3 — Cif file for compound 3 [file ncomms12195-s4.cif]

data_mo_d8v1056_0m-a
_audit_creation_date              2015-10-18
_audit_creation_method
;
Olex2 1.2
(compiled 2014.06.27 svn.r2953 for OlexSys, GUI svn.r4855)
;
_shelxl_version_number            2013-2
_publ_contact_author_address      ?
_publ_contact_author_email        ?
_publ_contact_author_name         ''
_publ_contact_author_phone        ?
_publ_section_references
;
Dolomanov, O.V., Bourhis, L.J., Gildea, R.J, Howard, J.A.K. & Puschmann, H.
 (2009), J. Appl. Cryst. 42, 339-341.
;
_chemical_name_common             ?
_chemical_name_systematic
;
 ?
;
_chemical_formula_moiety          '2(C24 H20 P), Cl6 Ir'
_chemical_formula_sum             'C48 H40 Cl6 Ir P2'
_chemical_formula_weight          1083.64
_chemical_melting_point           ?
loop_
  _atom_type_symbol
  _atom_type_description
  _atom_type_scat_dispersion_real
  _atom_type_scat_dispersion_imag
  _atom_type_scat_source
 'C' 'C' 0.0033 0.0016 'International Tables Vol C Tables 4.2.6.8 and 6.1.1.4'
 'H' 'H' 0.0000 0.0000 'International Tables Vol C Tables 4.2.6.8 and 6.1.1.4'
 'Cl' 'Cl' 0.1484 0.1585 'International Tables Vol C Tables 4.2.6.8 and 6.1.1.4'
 'Ir' 'Ir' -1.4442 7.9887
 'International Tables Vol C Tables 4.2.6.8 and 6.1.1.4'
 'P' 'P' 0.1023 0.0942 'International Tables Vol C Tables 4.2.6.8 and 6.1.1.4'

_shelx_space_group_comment
;
The symmetry employed for this shelxl refinement is uniquely defined
by the following loop, which should always be used as a source of
symmetry information in preference to the above space-group names.
They are only intended as comments.
;
_space_group_crystal_system       'triclinic'
_space_group_IT_number            2
_space_group_name_H-M_alt         'P -1'
_space_group_name_Hall            '-P 1'
loop_
  _space_group_symop_operation_xyz
 'x, y, z'
 '-x, -y, -z'

_cell_length_a                    10.0669(9)
_cell_length_b                    10.1893(9)
_cell_length_c                    11.8996(11)
_cell_angle_alpha                 93.574(3)
_cell_angle_beta                  99.116(3)
_cell_angle_gamma                 115.451(3)
_cell_volume                      1076.51(17)
_cell_formula_units_Z             1
_cell_measurement_reflns_used     9574
_cell_measurement_temperature     122(2)
_cell_measurement_theta_max       30.58
_cell_measurement_theta_min       2.24
_shelx_estimated_absorpt_T_max    ?
_shelx_estimated_absorpt_T_min    ?
_exptl_absorpt_coefficient_mu     3.582
_exptl_absorpt_correction_T_max   0.7461
_exptl_absorpt_correction_T_min   0.4230
_exptl_absorpt_correction_type    'multi-scan'
_exptl_absorpt_process_details
;
SADABS-2014/3 (Bruker,2014) was used for absorption correction.
wR2(int) was 0.1202 before and 0.0589 after correction.
The Ratio of minimum to maximum transmission is 0.5669.
The \l/2 correction factor is Not present.
;
_exptl_crystal_colour             'red'
_exptl_crystal_density_diffrn     1.672
_exptl_crystal_density_meas       ?
_exptl_crystal_density_method     ?
_exptl_crystal_description        'prism'
_exptl_crystal_F_000              537
_exptl_crystal_size_max           0.35
_exptl_crystal_size_mid           0.28
_exptl_crystal_size_min           0.23
_exptl_special_details
;
 ?
;
_exptl_transmission_factor_max    ?
_exptl_transmission_factor_min    ?
_diffrn_reflns_av_R_equivalents   0.0444
_diffrn_reflns_av_unetI/netI      0.0144
_diffrn_reflns_Laue_measured_fraction_full 0.999
_diffrn_reflns_Laue_measured_fraction_max 1.000
_diffrn_reflns_limit_h_max        14
_diffrn_reflns_limit_h_min        -14
_diffrn_reflns_limit_k_max        14
_diffrn_reflns_limit_k_min        -14
_diffrn_reflns_limit_l_max        16
_diffrn_reflns_limit_l_min        -16
_diffrn_reflns_number             111623
_diffrn_reflns_point_group_measured_fraction_full 0.999
_diffrn_reflns_point_group_measured_fraction_max 1.000
_diffrn_reflns_theta_full         25.242
_diffrn_reflns_theta_max          30.506
_diffrn_reflns_theta_min          2.238
_diffrn_ambient_temperature       122(2)
_diffrn_detector_area_resol_mean  ?
_diffrn_measured_fraction_theta_full 0.999
_diffrn_measured_fraction_theta_max 1.000
_diffrn_measurement_device_type   'Bruker APEX-II CCD'
_diffrn_measurement_method        '\f and \w scans'
_diffrn_radiation_type            MoK\a
_diffrn_radiation_wavelength      0.71073
_diffrn_source                    ?
_diffrn_standards_number          0
_reflns_Friedel_coverage          0.000
_reflns_Friedel_fraction_full     .
_reflns_Friedel_fraction_max      .
_reflns_number_gt                 6568
_reflns_number_total              6576
_reflns_special_details
;
 Reflections were merged by SHELXL according to the crystal
 class for the calculation of statistics and refinement.
 
 _reflns_Friedel_fraction is defined as the number of unique
 Friedel pairs measured divided by the number that would be
 possible theoretically, ignoring centric projections and
 systematic absences.
;
_reflns_threshold_expression      'I > 2\s(I)'
_computing_cell_refinement        ?
_computing_data_collection        ?
_computing_data_reduction         ?
_computing_molecular_graphics     'Olex2 (Dolomanov et al., 2009)'
_computing_publication_material   'Olex2 (Dolomanov et al., 2009)'
_computing_structure_refinement   'ShelXL (Sheldrick, 2008)'
_computing_structure_solution     'olex2.solve (Bourhis et al., 2015)'
_refine_diff_density_max          0.755
_refine_diff_density_min          -0.790
_refine_diff_density_rms          0.067
_refine_ls_extinction_coef        .
_refine_ls_extinction_method      none
_refine_ls_goodness_of_fit_ref    1.056
_refine_ls_hydrogen_treatment     constr
_refine_ls_matrix_type            full
_refine_ls_number_parameters      259
_refine_ls_number_reflns          6576
_refine_ls_number_restraints      0
_refine_ls_R_factor_all           0.0128
_refine_ls_R_factor_gt            0.0127
_refine_ls_restrained_S_all       1.056
_refine_ls_shift/su_max           0.001
_refine_ls_shift/su_mean          0.000
_refine_ls_structure_factor_coef  Fsqd
_refine_ls_weighting_details
;
 w=1/[\s^2^(Fo^2^)+(0.0178P)^2^+0.4217P]
 where P=(Fo^2^+2Fc^2^)/3
;
_refine_ls_weighting_scheme       calc
_refine_ls_wR_factor_gt           0.0330
_refine_ls_wR_factor_ref          0.0331
_refine_special_details
;
 ?
;
_olex2_refinement_description
;
1. Others
 Fixed Uiso: H10(0.022) H5(0.023) H6(0.018) H8(0.016) H22(0.021) H15(0.022)
 H3(0.025) H2(0.02) H9(0.021) H20(0.017) H16(0.024) H17(0.023) H14(0.017)
 H11(0.02) H18(0.02) H12(0.017) H21(0.02) H23(0.022) H24(0.018) H4(0.025)
 Fixed X: Ir1(0.5) H10(0.3135) H5(0.832) H6(0.5817) H8(0.5391) H22(-0.1266)
 H15(0.136) H3(0.7264) H2(0.475) H9(0.5345) H20(0.257) H16(0.1322) H17(0.2212)
 H14(0.2155) H11(0.0913) H18(0.3075) H12(0.0933) H21(0.0684) H23(-0.1262)
 H24(0.0648) H4(0.9043)
 Fixed Y: Ir1(0) H10(-0.0084) H5(0.7427) H6(0.6363) H8(0.3048) H22(0.0483)
 H15(0.5726) H3(0.4605) H2(0.356) H9(0.1385) H20(0.1343) H16(0.7637)
 H17(0.8063) H14(0.4129) H11(-0.0003) H18(0.6514) H12(0.1626) H21(-0.01)
 H23(0.2596) H24(0.4092) H4(0.6511)
 Fixed Z: Ir1(0.5) H10(-0.1534) H5(0.2615) H6(0.1661) H8(0.1219) H22(0.4059)
 H15(-0.1333) H3(0.491) H2(0.399) H9(-0.0232) H20(0.2961) H16(-0.0208)
 H17(0.1764) H14(-0.0478) H11(-0.1328) H18(0.2631) H12(0.0132) H21(0.3874)
 H23(0.3439) H24(0.2574) H4(0.4212)
;
_atom_sites_solution_hydrogens    geom
_atom_sites_solution_primary      iterative
_atom_sites_solution_secondary    ?
loop_
  _atom_site_label
  _atom_site_type_symbol
  _atom_site_fract_x
  _atom_site_fract_y
  _atom_site_fract_z
  _atom_site_U_iso_or_equiv
  _atom_site_adp_type
  _atom_site_occupancy
  _atom_site_site_symmetry_order
  _atom_site_calc_flag
  _atom_site_refinement_flags_posn
  _atom_site_refinement_flags_adp
  _atom_site_refinement_flags_occupancy
  _atom_site_disorder_assembly
  _atom_site_disorder_group
 Ir1 Ir 0.5000 0.0000 0.5000 0.01043(2) Uani 1 2 d S T P . .
 Cl1 Cl 0.50930(3) 0.07715(3) 0.31938(2) 0.01629(5) Uani 1 1 d . . . . .
 Cl3 Cl 0.41859(3) 0.16893(3) 0.55977(2) 0.01482(5) Uani 1 1 d . . . . .
 Cl2 Cl 0.25075(3) -0.17493(3) 0.43187(2) 0.01660(5) Uani 1 1 d . . . . .
 P1 P 0.31838(3) 0.38725(3) 0.18675(2) 0.00995(5) Uani 1 1 d . . . . .
 C7 C 0.31762(12) 0.25413(12) 0.07983(9) 0.01123(18) Uani 1 1 d . . . . .
 C19 C 0.17885(12) 0.28556(12) 0.26618(9) 0.01188(18) Uani 1 1 d . . . . .
 C10 C 0.31384(14) 0.05558(13) -0.09391(11) 0.0181(2) Uani 1 1 d . . . . .
 H10 H 0.3135 -0.0084 -0.1534 0.022 Uiso 1 1 calc R . . . .
 C5 C 0.76053(14) 0.66418(14) 0.28795(11) 0.0191(2) Uani 1 1 d . . . . .
 H5 H 0.8320 0.7427 0.2615 0.023 Uiso 1 1 calc R . . . .
 C1 C 0.50437(12) 0.48384(12) 0.27236(9) 0.01175(18) Uani 1 1 d . . . . .
 C6 C 0.61080(13) 0.60100(13) 0.23103(10) 0.0151(2) Uani 1 1 d . . . . .
 H6 H 0.5817 0.6363 0.1661 0.018 Uiso 1 1 calc R . . . .
 C8 C 0.44964(13) 0.24485(12) 0.07042(10) 0.01370(19) Uani 1 1 d . . . . .
 H8 H 0.5391 0.3048 0.1219 0.016 Uiso 1 1 calc R . . . .
 C22 C -0.04927(14) 0.10873(14) 0.37215(10) 0.0178(2) Uani 1 1 d . . . . .
 H22 H -0.1266 0.0483 0.4059 0.021 Uiso 1 1 calc R . . . .
 C15 C 0.16804(14) 0.58652(14) -0.05389(11) 0.0183(2) Uani 1 1 d . . . . .
 H15 H 0.1360 0.5726 -0.1333 0.022 Uiso 1 1 calc R . . . .
 C3 C 0.69714(15) 0.49536(15) 0.42595(11) 0.0211(2) Uani 1 1 d . . . . .
 H3 H 0.7264 0.4605 0.4910 0.025 Uiso 1 1 calc R . . . .
 C13 C 0.26599(12) 0.51402(12) 0.11642(10) 0.01247(19) Uani 1 1 d . . . . .
 C2 C 0.54666(14) 0.43214(13) 0.37061(10) 0.0164(2) Uani 1 1 d . . . . .
 H2 H 0.4750 0.3560 0.3990 0.020 Uiso 1 1 calc R . . . .
 C9 C 0.44662(14) 0.14505(13) -0.01677(11) 0.0176(2) Uani 1 1 d . . . . .
 H9 H 0.5345 0.1385 -0.0232 0.021 Uiso 1 1 calc R . . . .
 C20 C 0.18061(13) 0.15965(13) 0.30572(10) 0.0139(2) Uani 1 1 d . . . . .
 H20 H 0.2570 0.1343 0.2961 0.017 Uiso 1 1 calc R . . . .
 C16 C 0.16773(14) 0.70226(14) 0.01352(12) 0.0196(2) Uani 1 1 d . . . . .
 H16 H 0.1322 0.7637 -0.0208 0.024 Uiso 1 1 calc R . . . .
 C17 C 0.22007(14) 0.72728(14) 0.13196(12) 0.0194(2) Uani 1 1 d . . . . .
 H17 H 0.2212 0.8063 0.1764 0.023 Uiso 1 1 calc R . . . .
 C14 C 0.21628(13) 0.49134(13) -0.00282(10) 0.0145(2) Uani 1 1 d . . . . .
 H14 H 0.2155 0.4129 -0.0478 0.017 Uiso 1 1 calc R . . . .
 C11 C 0.18096(14) 0.06153(13) -0.08224(10) 0.0168(2) Uani 1 1 d . . . . .
 H11 H 0.0913 -0.0003 -0.1328 0.020 Uiso 1 1 calc R . . . .
 C18 C 0.27079(14) 0.63409(13) 0.18405(10) 0.0163(2) Uani 1 1 d . . . . .
 H18 H 0.3075 0.6514 0.2631 0.020 Uiso 1 1 calc R . . . .
 C12 C 0.18225(13) 0.15965(13) 0.00477(10) 0.0146(2) Uani 1 1 d . . . . .
 H12 H 0.0933 0.1626 0.0132 0.017 Uiso 1 1 calc R . . . .
 C21 C 0.06687(14) 0.07272(13) 0.35960(10) 0.0164(2) Uani 1 1 d . . . . .
 H21 H 0.0684 -0.0100 0.3874 0.020 Uiso 1 1 calc R . . . .
 C23 C -0.04948(14) 0.23480(15) 0.33424(10) 0.0180(2) Uani 1 1 d . . . . .
 H23 H -0.1262 0.2596 0.3439 0.022 Uiso 1 1 calc R . . . .
 C24 C 0.06449(13) 0.32414(14) 0.28187(10) 0.0151(2) Uani 1 1 d . . . . .
 H24 H 0.0648 0.4092 0.2574 0.018 Uiso 1 1 calc R . . . .
 C4 C 0.80367(14) 0.61015(15) 0.38443(11) 0.0211(2) Uani 1 1 d . . . . .
 H4 H 0.9043 0.6511 0.4212 0.025 Uiso 1 1 calc R . . . .

loop_
  _atom_site_aniso_label
  _atom_site_aniso_U_11
  _atom_site_aniso_U_22
  _atom_site_aniso_U_33
  _atom_site_aniso_U_23
  _atom_site_aniso_U_13
  _atom_site_aniso_U_12
 Ir1 0.01179(3) 0.01210(3) 0.00961(3) 0.00228(2) 0.00434(2) 0.00656(2)
 Cl1 0.02084(13) 0.02007(12) 0.01223(11) 0.00597(9) 0.00682(10) 0.01141(11)
 Cl3 0.01788(12) 0.01578(11) 0.01502(12) 0.00189(9) 0.00561(9) 0.01068(10)
 Cl2 0.01290(11) 0.01767(12) 0.01765(12) -0.00016(10) 0.00463(9) 0.00522(10)
 P1 0.00936(11) 0.01195(12) 0.00829(11) 0.00190(9) 0.00129(9) 0.00465(10)
 C7 0.0111(4) 0.0116(4) 0.0104(4) 0.0020(4) 0.0025(4) 0.0043(4)
 C19 0.0098(4) 0.0157(5) 0.0092(4) 0.0024(4) 0.0019(3) 0.0048(4)
 C10 0.0207(6) 0.0146(5) 0.0178(5) 0.0000(4) 0.0068(4) 0.0063(4)
 C5 0.0141(5) 0.0182(5) 0.0177(5) 0.0000(4) 0.0017(4) 0.0014(4)
 C1 0.0115(4) 0.0128(4) 0.0099(4) 0.0003(4) 0.0002(4) 0.0052(4)
 C6 0.0147(5) 0.0155(5) 0.0125(5) 0.0025(4) 0.0012(4) 0.0048(4)
 C8 0.0110(5) 0.0142(5) 0.0150(5) 0.0022(4) 0.0023(4) 0.0049(4)
 C22 0.0140(5) 0.0241(6) 0.0111(5) 0.0030(4) 0.0042(4) 0.0041(4)
 C15 0.0144(5) 0.0224(6) 0.0165(5) 0.0087(4) 0.0006(4) 0.0068(4)
 C3 0.0195(6) 0.0225(6) 0.0162(5) 0.0027(4) -0.0056(4) 0.0079(5)
 C13 0.0115(5) 0.0139(5) 0.0121(5) 0.0038(4) 0.0020(4) 0.0057(4)
 C2 0.0167(5) 0.0156(5) 0.0134(5) 0.0027(4) -0.0004(4) 0.0050(4)
 C9 0.0149(5) 0.0167(5) 0.0226(6) 0.0013(4) 0.0067(4) 0.0074(4)
 C20 0.0121(5) 0.0162(5) 0.0124(5) 0.0028(4) 0.0011(4) 0.0058(4)
 C16 0.0137(5) 0.0190(5) 0.0277(6) 0.0119(5) 0.0042(4) 0.0077(4)
 C17 0.0187(5) 0.0152(5) 0.0259(6) 0.0044(4) 0.0052(5) 0.0088(4)
 C14 0.0132(5) 0.0166(5) 0.0125(5) 0.0037(4) 0.0019(4) 0.0057(4)
 C11 0.0157(5) 0.0157(5) 0.0141(5) -0.0007(4) 0.0010(4) 0.0037(4)
 C18 0.0176(5) 0.0159(5) 0.0151(5) 0.0019(4) 0.0024(4) 0.0078(4)
 C12 0.0110(5) 0.0160(5) 0.0146(5) 0.0004(4) 0.0016(4) 0.0047(4)
 C21 0.0163(5) 0.0179(5) 0.0120(5) 0.0048(4) 0.0019(4) 0.0049(4)
 C23 0.0139(5) 0.0276(6) 0.0138(5) 0.0026(4) 0.0044(4) 0.0100(5)
 C24 0.0144(5) 0.0209(5) 0.0120(5) 0.0032(4) 0.0025(4) 0.0096(4)
 C4 0.0144(5) 0.0227(6) 0.0190(6) -0.0027(5) -0.0040(4) 0.0049(5)

_geom_special_details
;
 All esds (except the esd in the dihedral angle between two l.s. planes)
 are estimated using the full covariance matrix.  The cell esds are taken
 into account individually in the estimation of esds in distances, angles
 and torsion angles; correlations between esds in cell parameters are only
 used when they are defined by crystal symmetry.  An approximate (isotropic)
 treatment of cell esds is used for estimating esds involving l.s. planes.
;
loop_
  _geom_bond_atom_site_label_1
  _geom_bond_atom_site_label_2
  _geom_bond_distance
  _geom_bond_site_symmetry_2
  _geom_bond_publ_flag
 Ir1 Cl1 2.3361(3) . ?
 Ir1 Cl1 2.3361(3) 2_656 ?
 Ir1 Cl3 2.3205(3) . ?
 Ir1 Cl3 2.3205(3) 2_656 ?
 Ir1 Cl2 2.3370(3) . ?
 Ir1 Cl2 2.3370(3) 2_656 ?
 P1 C7 1.7976(11) . ?
 P1 C19 1.7977(11) . ?
 P1 C1 1.7885(11) . ?
 P1 C13 1.7965(11) . ?
 C7 C8 1.3934(15) . ?
 C7 C12 1.4004(15) . ?
 C19 C20 1.3999(16) . ?
 C19 C24 1.4010(15) . ?
 C10 H10 0.9300 . ?
 C10 C9 1.3856(17) . ?
 C10 C11 1.3929(17) . ?
 C5 H5 0.9300 . ?
 C5 C6 1.3904(16) . ?
 C5 C4 1.3914(19) . ?
 C1 C6 1.3985(16) . ?
 C1 C2 1.3920(16) . ?
 C6 H6 0.9300 . ?
 C8 H8 0.9300 . ?
 C8 C9 1.3940(16) . ?
 C22 H22 0.9300 . ?
 C22 C21 1.3932(18) . ?
 C22 C23 1.3886(19) . ?
 C15 H15 0.9300 . ?
 C15 C16 1.3858(19) . ?
 C15 C14 1.3894(16) . ?
 C3 H3 0.9300 . ?
 C3 C2 1.3913(17) . ?
 C3 C4 1.3871(19) . ?
 C13 C14 1.3971(15) . ?
 C13 C18 1.4004(16) . ?
 C2 H2 0.9300 . ?
 C9 H9 0.9300 . ?
 C20 H20 0.9300 . ?
 C20 C21 1.3924(16) . ?
 C16 H16 0.9300 . ?
 C16 C17 1.3904(19) . ?
 C17 H17 0.9300 . ?
 C17 C18 1.3915(17) . ?
 C14 H14 0.9300 . ?
 C11 H11 0.9300 . ?
 C11 C12 1.3882(16) . ?
 C18 H18 0.9300 . ?
 C12 H12 0.9300 . ?
 C21 H21 0.9300 . ?
 C23 H23 0.9300 . ?
 C23 C24 1.3903(17) . ?
 C24 H24 0.9300 . ?
 C4 H4 0.9300 . ?

loop_
  _geom_angle_atom_site_label_1
  _geom_angle_atom_site_label_2
  _geom_angle_atom_site_label_3
  _geom_angle
  _geom_angle_site_symmetry_1
  _geom_angle_site_symmetry_3
  _geom_angle_publ_flag
 Cl1 Ir1 Cl1 180.0 2_656 . ?
 Cl1 Ir1 Cl2 89.834(11) 2_656 . ?
 Cl1 Ir1 Cl2 89.835(11) . 2_656 ?
 Cl1 Ir1 Cl2 90.166(11) . . ?
 Cl1 Ir1 Cl2 90.165(11) 2_656 2_656 ?
 Cl3 Ir1 Cl1 88.535(11) 2_656 . ?
 Cl3 Ir1 Cl1 91.465(11) . . ?
 Cl3 Ir1 Cl1 91.465(11) 2_656 2_656 ?
 Cl3 Ir1 Cl1 88.534(11) . 2_656 ?
 Cl3 Ir1 Cl3 180.0 . 2_656 ?
 Cl3 Ir1 Cl2 90.174(12) . . ?
 Cl3 Ir1 Cl2 89.827(12) . 2_656 ?
 Cl3 Ir1 Cl2 89.827(12) 2_656 . ?
 Cl3 Ir1 Cl2 90.172(12) 2_656 2_656 ?
 Cl2 Ir1 Cl2 180.0 . 2_656 ?
 C7 P1 C19 106.04(5) . . ?
 C1 P1 C7 108.27(5) . . ?
 C1 P1 C19 113.94(5) . . ?
 C1 P1 C13 109.68(5) . . ?
 C13 P1 C7 109.20(5) . . ?
 C13 P1 C19 109.56(5) . . ?
 C8 C7 P1 120.88(8) . . ?
 C8 C7 C12 119.93(10) . . ?
 C12 C7 P1 119.18(8) . . ?
 C20 C19 P1 118.24(8) . . ?
 C20 C19 C24 120.18(10) . . ?
 C24 C19 P1 121.44(9) . . ?
 C9 C10 H10 120.0 . . ?
 C9 C10 C11 119.90(11) . . ?
 C11 C10 H10 120.0 . . ?
 C6 C5 H5 119.9 . . ?
 C6 C5 C4 120.12(11) . . ?
 C4 C5 H5 119.9 . . ?
 C6 C1 P1 118.51(8) . . ?
 C2 C1 P1 120.40(9) . . ?
 C2 C1 C6 120.63(10) . . ?
 C5 C6 C1 119.33(11) . . ?
 C5 C6 H6 120.3 . . ?
 C1 C6 H6 120.3 . . ?
 C7 C8 H8 120.3 . . ?
 C7 C8 C9 119.49(11) . . ?
 C9 C8 H8 120.3 . . ?
 C21 C22 H22 120.0 . . ?
 C23 C22 H22 120.0 . . ?
 C23 C22 C21 119.99(11) . . ?
 C16 C15 H15 120.0 . . ?
 C16 C15 C14 120.00(12) . . ?
 C14 C15 H15 120.0 . . ?
 C2 C3 H3 119.9 . . ?
 C4 C3 H3 119.9 . . ?
 C4 C3 C2 120.28(12) . . ?
 C14 C13 P1 121.08(9) . . ?
 C14 C13 C18 120.27(11) . . ?
 C18 C13 P1 118.61(9) . . ?
 C1 C2 H2 120.3 . . ?
 C3 C2 C1 119.38(11) . . ?
 C3 C2 H2 120.3 . . ?
 C10 C9 C8 120.58(11) . . ?
 C10 C9 H9 119.7 . . ?
 C8 C9 H9 119.7 . . ?
 C19 C20 H20 120.3 . . ?
 C21 C20 C19 119.31(11) . . ?
 C21 C20 H20 120.3 . . ?
 C15 C16 H16 119.7 . . ?
 C15 C16 C17 120.58(11) . . ?
 C17 C16 H16 119.7 . . ?
 C16 C17 H17 120.0 . . ?
 C16 C17 C18 120.00(12) . . ?
 C18 C17 H17 120.0 . . ?
 C15 C14 C13 119.68(11) . . ?
 C15 C14 H14 120.2 . . ?
 C13 C14 H14 120.2 . . ?
 C10 C11 H11 120.0 . . ?
 C12 C11 C10 120.04(11) . . ?
 C12 C11 H11 120.0 . . ?
 C13 C18 H18 120.3 . . ?
 C17 C18 C13 119.40(11) . . ?
 C17 C18 H18 120.3 . . ?
 C7 C12 H12 120.0 . . ?
 C11 C12 C7 119.96(11) . . ?
 C11 C12 H12 120.0 . . ?
 C22 C21 H21 119.8 . . ?
 C20 C21 C22 120.50(11) . . ?
 C20 C21 H21 119.8 . . ?
 C22 C23 H23 119.9 . . ?
 C22 C23 C24 120.26(11) . . ?
 C24 C23 H23 119.9 . . ?
 C19 C24 H24 120.1 . . ?
 C23 C24 C19 119.72(11) . . ?
 C23 C24 H24 120.1 . . ?
 C5 C4 H4 119.9 . . ?
 C3 C4 C5 120.23(11) . . ?
 C3 C4 H4 119.9 . . ?

loop_
  _geom_torsion_atom_site_label_1
  _geom_torsion_atom_site_label_2
  _geom_torsion_atom_site_label_3
  _geom_torsion_atom_site_label_4
  _geom_torsion
  _geom_torsion_site_symmetry_1
  _geom_torsion_site_symmetry_2
  _geom_torsion_site_symmetry_3
  _geom_torsion_site_symmetry_4
  _geom_torsion_publ_flag
 P1 C7 C8 C9 -177.06(9) . . . . ?
 P1 C7 C12 C11 176.56(9) . . . . ?
 P1 C19 C20 C21 -175.05(9) . . . . ?
 P1 C19 C24 C23 173.90(9) . . . . ?
 P1 C1 C6 C5 -171.10(9) . . . . ?
 P1 C1 C2 C3 170.25(10) . . . . ?
 P1 C13 C14 C15 176.15(9) . . . . ?
 P1 C13 C18 C17 -175.27(9) . . . . ?
 C7 P1 C19 C20 48.26(10) . . . . ?
 C7 P1 C19 C24 -127.38(10) . . . . ?
 C7 P1 C1 C6 82.57(10) . . . . ?
 C7 P1 C1 C2 -89.68(10) . . . . ?
 C7 P1 C13 C14 7.15(11) . . . . ?
 C7 P1 C13 C18 -175.09(9) . . . . ?
 C7 C8 C9 C10 0.10(18) . . . . ?
 C19 P1 C7 C8 -125.86(9) . . . . ?
 C19 P1 C7 C12 54.63(10) . . . . ?
 C19 P1 C1 C6 -159.73(9) . . . . ?
 C19 P1 C1 C2 28.02(11) . . . . ?
 C19 P1 C13 C14 -108.58(10) . . . . ?
 C19 P1 C13 C18 69.18(10) . . . . ?
 C19 C20 C21 C22 1.26(17) . . . . ?
 C10 C11 C12 C7 0.90(18) . . . . ?
 C1 P1 C7 C8 -3.20(11) . . . . ?
 C1 P1 C7 C12 177.28(9) . . . . ?
 C1 P1 C19 C20 -70.72(10) . . . . ?
 C1 P1 C19 C24 113.64(10) . . . . ?
 C1 P1 C13 C14 125.65(10) . . . . ?
 C1 P1 C13 C18 -56.59(10) . . . . ?
 C6 C5 C4 C3 -1.5(2) . . . . ?
 C6 C1 C2 C3 -1.83(18) . . . . ?
 C8 C7 C12 C11 -2.96(17) . . . . ?
 C22 C23 C24 C19 0.77(18) . . . . ?
 C15 C16 C17 C18 -1.18(19) . . . . ?
 C13 P1 C7 C8 116.18(10) . . . . ?
 C13 P1 C7 C12 -63.34(10) . . . . ?
 C13 P1 C19 C20 165.99(9) . . . . ?
 C13 P1 C19 C24 -9.65(11) . . . . ?
 C13 P1 C1 C6 -36.51(11) . . . . ?
 C13 P1 C1 C2 151.25(9) . . . . ?
 C2 C1 C6 C5 1.13(18) . . . . ?
 C2 C3 C4 C5 0.8(2) . . . . ?
 C9 C10 C11 C12 1.66(19) . . . . ?
 C20 C19 C24 C23 -1.66(17) . . . . ?
 C16 C15 C14 C13 -0.75(18) . . . . ?
 C16 C17 C18 C13 -1.13(18) . . . . ?
 C14 C15 C16 C17 2.14(18) . . . . ?
 C14 C13 C18 C17 2.51(17) . . . . ?
 C11 C10 C9 C8 -2.16(19) . . . . ?
 C18 C13 C14 C15 -1.57(17) . . . . ?
 C12 C7 C8 C9 2.45(17) . . . . ?
 C21 C22 C23 C24 1.13(18) . . . . ?
 C23 C22 C21 C20 -2.16(18) . . . . ?
 C24 C19 C20 C21 0.64(17) . . . . ?
 C4 C5 C6 C1 0.55(19) . . . . ?
 C4 C3 C2 C1 0.9(2) . . . . ?

_shelx_res_file
;
TITL
CELL 0.71073 10.0669 10.1893 11.8996 93.574 99.116 115.451
ZERR 1 0.0009 0.0009 0.0011 0.003 0.003 0.003
LATT 1
SFAC C H Cl Ir P
UNIT 48 40 6 1 2

L.S. 30
PLAN  -40 0 0
TEMP 0
MORE -1
BOND $H
CONF
fmap 2
acta
REM <olex2.extras>
REM <HklSrc "%./mo_D8V1056_0m-a.hkl">
REM </olex2.extras>

WGHT    0.017800    0.421700
FVAR       0.17761
IR1   4    0.500000    0.000000    0.500000    10.50000    0.01179    0.01210 =
         0.00961    0.00228    0.00434    0.00656
CL1   3    0.509303    0.077149    0.319379    11.00000    0.02084    0.02007 =
         0.01223    0.00597    0.00682    0.01141
CL3   3    0.418591    0.168930    0.559771    11.00000    0.01788    0.01578 =
         0.01502    0.00189    0.00561    0.01068
CL2   3    0.250751   -0.174929    0.431872    11.00000    0.01290    0.01767 =
         0.01765   -0.00016    0.00463    0.00522
P1    5    0.318377    0.387249    0.186750    11.00000    0.00936    0.01195 =
         0.00829    0.00190    0.00129    0.00465
C7    1    0.317618    0.254129    0.079830    11.00000    0.01108    0.01157 =
         0.01042    0.00204    0.00247    0.00433
C19   1    0.178852    0.285558    0.266179    11.00000    0.00977    0.01572 =
         0.00922    0.00243    0.00189    0.00478
C10   1    0.313844    0.055575   -0.093915    11.00000    0.02071    0.01461 =
         0.01785    0.00001    0.00675    0.00626
AFIX  43
H10   2    0.313453   -0.008360   -0.153401    11.00000   -1.20000
AFIX   0
C5    1    0.760528    0.664177    0.287950    11.00000    0.01409    0.01815 =
         0.01773    0.00001    0.00169    0.00136
AFIX  43
H5    2    0.831964    0.742681    0.261489    11.00000   -1.20000
AFIX   0
C1    1    0.504366    0.483842    0.272356    11.00000    0.01146    0.01276 =
         0.00988    0.00028    0.00023    0.00518
C6    1    0.610805    0.600999    0.231029    11.00000    0.01474    0.01551 =
         0.01254    0.00246    0.00122    0.00485
AFIX  43
H6    2    0.581733    0.636295    0.166128    11.00000   -1.20000
AFIX   0
C8    1    0.449641    0.244851    0.070420    11.00000    0.01104    0.01420 =
         0.01497    0.00216    0.00235    0.00492
AFIX  43
H8    2    0.539076    0.304773    0.121909    11.00000   -1.20000
AFIX   0
C22   1   -0.049273    0.108725    0.372154    11.00000    0.01399    0.02408 =
         0.01113    0.00303    0.00418    0.00406
AFIX  43
H22   2   -0.126648    0.048331    0.405921    11.00000   -1.20000
AFIX   0
C15   1    0.168036    0.586522   -0.053894    11.00000    0.01439    0.02237 =
         0.01646    0.00865    0.00064    0.00684
AFIX  43
H15   2    0.135952    0.572555   -0.133322    11.00000   -1.20000
AFIX   0
C3    1    0.697139    0.495361    0.425948    11.00000    0.01951    0.02248 =
         0.01619    0.00266   -0.00560    0.00793
AFIX  43
H3    2    0.726424    0.460514    0.491044    11.00000   -1.20000
AFIX   0
C13   1    0.265988    0.514015    0.116418    11.00000    0.01151    0.01387 =
         0.01215    0.00379    0.00198    0.00566
C2    1    0.546659    0.432137    0.370613    11.00000    0.01672    0.01563 =
         0.01338    0.00275   -0.00042    0.00504
AFIX  43
H2    2    0.474996    0.356042    0.399004    11.00000   -1.20000
AFIX   0
C9    1    0.446621    0.145053   -0.016772    11.00000    0.01490    0.01669 =
         0.02255    0.00129    0.00669    0.00740
AFIX  43
H9    2    0.534501    0.138473   -0.023221    11.00000   -1.20000
AFIX   0
C20   1    0.180611    0.159655    0.305720    11.00000    0.01212    0.01621 =
         0.01235    0.00275    0.00113    0.00576
AFIX  43
H20   2    0.256956    0.134341    0.296099    11.00000   -1.20000
AFIX   0
C16   1    0.167728    0.702264    0.013521    11.00000    0.01375    0.01905 =
         0.02771    0.01188    0.00418    0.00767
AFIX  43
H16   2    0.132204    0.763748   -0.020753    11.00000   -1.20000
AFIX   0
C17   1    0.220065    0.727277    0.131956    11.00000    0.01869    0.01522 =
         0.02594    0.00442    0.00521    0.00878
AFIX  43
H17   2    0.221171    0.806291    0.176360    11.00000   -1.20000
AFIX   0
C14   1    0.216277    0.491341   -0.002824    11.00000    0.01322    0.01658 =
         0.01249    0.00368    0.00186    0.00566
AFIX  43
H14   2    0.215480    0.412914   -0.047800    11.00000   -1.20000
AFIX   0
C11   1    0.180957    0.061526   -0.082236    11.00000    0.01570    0.01573 =
         0.01415   -0.00066    0.00095    0.00373
AFIX  43
H11   2    0.091306   -0.000274   -0.132759    11.00000   -1.20000
AFIX   0
C18   1    0.270787    0.634093    0.184047    11.00000    0.01764    0.01594 =
         0.01508    0.00187    0.00236    0.00778
AFIX  43
H18   2    0.307539    0.651401    0.263054    11.00000   -1.20000
AFIX   0
C12   1    0.182252    0.159650    0.004772    11.00000    0.01098    0.01601 =
         0.01457    0.00040    0.00157    0.00465
AFIX  43
H12   2    0.093275    0.162639    0.013209    11.00000   -1.20000
AFIX   0
C21   1    0.066865    0.072722    0.359605    11.00000    0.01632    0.01793 =
         0.01204    0.00479    0.00190    0.00491
AFIX  43
H21   2    0.068430   -0.010002    0.387430    11.00000   -1.20000
AFIX   0
C23   1   -0.049479    0.234799    0.334235    11.00000    0.01386    0.02764 =
         0.01376    0.00262    0.00440    0.00999
AFIX  43
H23   2   -0.126160    0.259577    0.343906    11.00000   -1.20000
AFIX   0
C24   1    0.064490    0.324137    0.281869    11.00000    0.01438    0.02089 =
         0.01203    0.00321    0.00252    0.00964
AFIX  43
H24   2    0.064810    0.409154    0.257357    11.00000   -1.20000
AFIX   0
C4    1    0.803670    0.610153    0.384431    11.00000    0.01436    0.02270 =
         0.01899   -0.00266   -0.00395    0.00490
AFIX  43
H4    2    0.904275    0.651148    0.421209    11.00000   -1.20000
AFIX   0
HKLF 4

REM
REM R1 =  0.0127 for    6568 Fo > 4sig(Fo)  and  0.0128 for all    6576 data
REM    259 parameters refined using      0 restraints

END

WGHT      0.0178      0.4217

REM Highest difference peak  0.755,  deepest hole -0.790,  1-sigma level  0.067
Q1    1   0.5749  0.0659  0.4977  11.00000  0.05    0.75
Q2    1   0.4443  0.0005  0.4374  11.00000  0.05    0.57
Q3    1   0.5555  0.5427  0.2522  11.00000  0.05    0.49
Q4    1   0.1217  0.3051  0.2723  11.00000  0.05    0.49
Q5    1   0.0160  0.1023  0.3660  11.00000  0.05    0.46
Q6    1   0.1870  0.1008 -0.0346  11.00000  0.05    0.45
Q7    1   0.1861  0.5348 -0.0255  11.00000  0.05    0.43
Q8    1   0.5340  0.4650  0.3172  11.00000  0.05    0.42
Q9    1   0.1781  0.2273  0.2870  11.00000  0.05    0.42
Q10   1   0.3818  0.2540  0.0693  11.00000  0.05    0.41
Q11   1   0.1263  0.1185  0.3332  11.00000  0.05    0.40
Q12   1   0.2572  0.2153  0.0398  11.00000  0.05    0.40
Q13   1   0.2530  0.0657 -0.0796  11.00000  0.05    0.40
Q14   1   0.7772  0.6370  0.3381  11.00000  0.05    0.40
Q15   1   0.3777  0.1010 -0.0556  11.00000  0.05    0.38
Q16   1   0.4450  0.1942  0.0253  11.00000  0.05    0.37
Q17   1   0.6222  0.4749  0.3965  11.00000  0.05    0.37
Q18   1   0.0091  0.2750  0.3092  11.00000  0.05    0.37
Q19   1   0.2021  0.7174  0.0720  11.00000  0.05    0.37
Q20   1   0.6899  0.6303  0.2667  11.00000  0.05    0.37
Q21   1  -0.0411  0.1836  0.3612  11.00000  0.05    0.36
Q22   1   0.2754  0.5794  0.1482  11.00000  0.05    0.35
Q23   1   0.7447  0.5647  0.4064  11.00000  0.05    0.35
Q24   1   0.2391  0.5050  0.0562  11.00000  0.05    0.35
Q25   1   0.2365  0.6768  0.1582  11.00000  0.05    0.34
Q26   1   0.3340 -0.1022  0.4250  11.00000  0.05    0.34
Q27   1   0.4870  0.2131  0.5594  11.00000  0.05    0.32
Q28   1   0.3128  0.3015  0.1195  11.00000  0.05    0.30
Q29   1   0.4215  0.4362  0.2245  11.00000  0.05    0.30
Q30   1   0.2389  0.3354  0.2394  11.00000  0.05    0.29
Q31   1   0.1625  0.6346 -0.0160  11.00000  0.05    0.29
Q32   1   0.2856  0.4600  0.1471  11.00000  0.05    0.27
Q33   1   0.1608 -0.0044  0.4947  11.00000  0.05    0.24
Q34   1   0.6931  0.0867  0.3951  11.00000  0.05    0.21
Q35   1   0.3394  0.0986  0.5676  11.00000  0.05    0.20
Q36   1   0.5746  0.1333  0.3240  11.00000  0.05    0.20
Q37   1   0.0573  0.1993  0.0027  11.00000  0.05    0.19
Q38   1   0.6364  0.1341  0.2653  11.00000  0.05    0.19
Q39   1   0.3358  0.6634  0.3754  11.00000  0.05    0.19
Q40   1   0.7567  0.2589  0.3769  11.00000  0.05    0.18
;
_shelx_res_checksum               74414
_olex2_submission_special_instructions 'No special instructions were received'
